# Supplementary material for: The redox state of the apoplast influences the acclimation of photosynthesis and leaf metabolism to changing irradiance
Source: Plant Cell Environ. 2017 May 23;41(5):1083–97. doi: 10.1111/pce.12960 (PMC5947596; doi:10.1111/pce.12960)
Supplement: Supplementary file 1 — Table S1. Relative transcript abundance at the end of the HL period day 7. Transcripts specifically changed in abundance by growth irradiance were identified following microarray analysis. Transcripts exhibiting a minimum twofold change were then further classified using the MapMan tool. Transcripts are ordered according to their MapMan bin code and a description of the MapMan bin (bin name is also provided). ID refers to the probe identification number of the Agilent tobacco gene expression microarray (design ID 02113), and a brief description of the corresponding transcript is provided. Transcript abundance is represented as the fold change HL relative to LL (log2) for each genotype, and cells are coloured blue–red (high–low) for ease of reference. Table S2. Relative transcript abundance at the end of the first LL period day 8. Transcripts specifically changed in abundance by growth irradiance history, genotype or an interaction of the two were identified following microarray analysis. Transcripts were then further classified using the MapMan tool, selecting only those that exhibited a twofold change dependent on irradiance history. Transcripts are ordered according to their MapMan bin code, and a description of the MapMan bin (bin name) is also provided. ID refers to the probe identification number of the Agilent tobacco gene expression microarray (design ID 02113), and a brief description of the corresponding transcript is provided. Transcript abundance is represented as the fold change HL relative to LL (log2) for each genotype, and cells are coloured blue–red (high–low) for ease of reference. Table S3. Statistical significance of the factors light and genotype on tobacco leaf metabolite immediately after the end of 7 d of HL treatment (stress) or following return to LL for 12 h. Figure S1. PageMan representation of gene expression data from plants harvested at the end of the final HL photoperiod. Data were expressed as log2 fold changes of plants exposed to HL [file PCE-41-1083-s001.zip › Table S1.xlsx]

## Sheet: Sheet1
Table S1. Relative transcript abundance end of HL period day 7
				Transcript abundance HL/LL (log2)
Bin Code	Bin Name	ID	Description	TAO	WT	PAO
1	PS	a_95_p270221	moderately similar to ( 297) AT5G38660 | Symbols: APE1 | APE1 (ACCLIMATION OF PHOTOSYNTHESIS TO ENVIRONMENT) | chr5:15473285-15475497 REVERSEmoderately similar to ( 308) loc_os08g27010 12008.m06714 protein APE1, putative, expressed	0.57384	0.423422	1.11917
1.1.1.2	PS.lightreaction.photosystem II.PSII polypeptide subunits	a_95_p002646	moderately similar to ( 260) AT1G44575 | Symbols: NPQ4, PSBS | NPQ4 (NONPHOTOCHEMICAL QUENCHING); chlorophyll binding / xanthophyll binding | chr1:16871768-16872548 FORWARDmoderately similar to ( 337) PSBS_TOBAC Photosystem II 22 kDa protein, chloroplast precursor (CP22) - Nicotiana tabacum (Common tobacco)moderately similar to ( 272) loc_os01g64960 12001.m150788 protein photosystem II 22 kDa pro…	0.790622	0.600482	1.08437
1.1.1.2	PS.lightreaction.photosystem II.PSII polypeptide subunits	a_95_p002646	weakly similar to ( 182) AT1G44575 | Symbols: NPQ4, PSBS | NPQ4 (NONPHOTOCHEMICAL QUENCHING); chlorophyll binding / xanthophyll binding | chr1:16871768-16872548 FORWARDmoderately similar to ( 214) PSBS_TOBAC Photosystem II 22 kDa protein, chloroplast precursor (CP22) - Nicotiana tabacum (Common tobacco)weakly similar to ( 194) loc_os01g64960 12001.m150788 protein photosystem II 22 kDa protein, ch…	0.790622	0.600482	1.08437
1.1.1.2	PS.lightreaction.photosystem II.PSII polypeptide subunits	a_95_p028546	very weakly similar to (92.8) AT5G02120 | Symbols: OHP | OHP (ONE HELIX PROTEIN) | chr5:419144-419633 FORWARDvery weakly similar to (96.3) loc_os05g22730 12005.m06569 protein expressed protein	0.863541	0.282767	1.03629
1.1.1.2	PS.lightreaction.photosystem II.PSII polypeptide subunits	a_95_p028546	weakly similar to ( 115) AT5G02120 | Symbols: OHP | OHP (ONE HELIX PROTEIN) | chr5:419144-419633 FORWARDweakly similar to ( 124) loc_os05g22730 12005.m06569 protein expressed protein	0.863541	0.282767	1.03629
1.1.1.2	PS.lightreaction.photosystem II.PSII polypeptide subunits	a_95_p178182	moderately similar to ( 232) AT1G44575 | Symbols: NPQ4, PSBS | NPQ4 (NONPHOTOCHEMICAL QUENCHING); chlorophyll binding / xanthophyll binding | chr1:16871768-16872548 FORWARDmoderately similar to ( 298) PSBS_TOBAC Photosystem II 22 kDa protein, chloroplast precursor (CP22) - Nicotiana tabacum (Common tobacco)moderately similar to ( 242) loc_os04g59440 12004.m10820 protein photosystem II 22 kDa prot…	1.08002	0.665596	1.43332
1.1.1.2	PS.lightreaction.photosystem II.PSII polypeptide subunits	a_95_p201747	moderately similar to ( 338) AT1G77090 | Symbols: | thylakoid lumenal 29.8 kDa protein | chr1:28960576-28961875 REVERSEmoderately similar to ( 316) loc_os12g08830 12012.m26739 protein tat pathway signal sequence family protein, expressed	1.32753	0.349176	1.81441
1.1.1.2	PS.lightreaction.photosystem II.PSII polypeptide subunits	a_95_p226999	moderately similar to ( 338) AT1G77090 | Symbols: | thylakoid lumenal 29.8 kDa protein | chr1:28960576-28961875 REVERSEmoderately similar to ( 316) loc_os12g08830 12012.m26739 protein tat pathway signal sequence family protein, expressed	1.1879	0.286877	1.80921
1.1.1.2	PS.lightreaction.photosystem II.PSII polypeptide subunits	a_95_p293563	moderately similar to ( 226) AT2G28605 | Symbols: | Encodes a PsbP domain-OEC23 like protein localized in thylakoid (peripheral-lumenal side). | chr2:12254911-12255689 FORWARDweakly similar to ( 107) loc_os04g35530 12004.m08642 protein expressed protein	1.02019	0.718778	0.668161
1.1.2.1	PS.lightreaction.photosystem I.LHC-I	a_95_p130912	weakly similar to ( 162) AT1G34000 | Symbols: OHP2 | OHP2 (ONE-HELIX PROTEIN 2) | chr1:12358151-12358902 REVERSEweakly similar to ( 147) loc_os01g40710 12001.m10341 protein OHP2, putative, expressed	0.913184	0.692278	1.03992
1.1.3	PS.lightreaction.cytochrome b6/f	a_95_p016551	weakly similar to ( 144) AT5G36120 | Symbols: CCB3 | CCB3 (COFACTOR ASSEMBLY, COMPLEX C (B6F),) | chr5:14198679-14199203 REVERSEweakly similar to ( 139) loc_os01g73540 12001.m13381 protein YGGT family protein, expressed	1.08784	1.13135	1.43523
1.1.3	PS.lightreaction.cytochrome b6/f	a_95_p223837	weakly similar to ( 144) AT5G36120 | Symbols: CCB3 | CCB3 (COFACTOR ASSEMBLY, COMPLEX C (B6F),) | chr5:14198679-14199203 REVERSEweakly similar to ( 139) loc_os01g73540 12001.m13381 protein YGGT family protein, expressed	1.00273	1.06097	1.14867
1.1.5.2	PS.lightreaction.other electron carrier (ox/red).ferredoxin	a_95_p016841	weakly similar to ( 181) AT4G32590 | Symbols: | ferredoxin-related | chr4:15721417-15722781 FORWARDweakly similar to ( 185) loc_os05g48160 12005.m27636 protein electron carrier/ electron transporter/ iron ion binding protein, putative, expressed	1.08433	0.177218	1.05173
1.1.5.2	PS.lightreaction.other electron carrier (ox/red).ferredoxin	a_95_p115377	weakly similar to ( 164) AT2G27510 | Symbols: ATFD3 | ATFD3 (ferredoxin 3); 2 iron, 2 sulfur cluster binding / electron carrier/ iron-sulfur cluster binding | chr2:11758281-11758748 REVERSEweakly similar to ( 156) FER3_MAIZE Ferredoxin-3, chloroplast precursor (Ferredoxin III) (Fd III) - Zea mays (Maize)weakly similar to ( 167) loc_os05g37140 12005.m28058 protein ferredoxin-6, chloroplast precurs…	-0.38739	-0.491992	-1.03628
1.1.5.2	PS.lightreaction.other electron carrier (ox/red).ferredoxin	a_95_p115377	weakly similar to ( 167) AT2G27510 | Symbols: ATFD3 | ATFD3 (ferredoxin 3); 2 iron, 2 sulfur cluster binding / electron carrier/ iron-sulfur cluster binding | chr2:11758281-11758748 REVERSEweakly similar to ( 159) FER3_MAIZE Ferredoxin-3, chloroplast precursor (Ferredoxin III) (Fd III) - Zea mays (Maize)weakly similar to ( 170) loc_os05g37140 12005.m28058 protein ferredoxin-6, chloroplast precurs…	-0.38739	-0.491992	-1.03628
1.1.5.2	PS.lightreaction.other electron carrier (ox/red).ferredoxin	a_95_p194602	weakly similar to ( 174) AT2G27510 | Symbols: ATFD3 | ATFD3 (ferredoxin 3); 2 iron, 2 sulfur cluster binding / electron carrier/ iron-sulfur cluster binding | chr2:11758281-11758748 REVERSEweakly similar to ( 175) FER3_MAIZE Ferredoxin-3, chloroplast precursor (Ferredoxin III) (Fd III) - Zea mays (Maize)weakly similar to ( 169) loc_os05g37140 12005.m28058 protein ferredoxin-6, chloroplast precurs…	-0.247971	-0.0509797	-1.25731
1.1.5.2	PS.lightreaction.other electron carrier (ox/red).ferredoxin	a_95_p195302	weakly similar to ( 181) AT4G32590 | Symbols: | ferredoxin-related | chr4:15721417-15722781 FORWARDweakly similar to ( 185) loc_os05g48160 12005.m27636 protein electron carrier/ electron transporter/ iron ion binding protein, putative, expressed	1.06226	0.201022	1.09455
1.1.5.2	PS.lightreaction.other electron carrier (ox/red).ferredoxin	a_95_p222027	weakly similar to ( 168) AT2G27510 | Symbols: ATFD3 | ATFD3 (ferredoxin 3); 2 iron, 2 sulfur cluster binding / electron carrier/ iron-sulfur cluster binding | chr2:11758281-11758748 REVERSEweakly similar to ( 157) FER3_MAIZE Ferredoxin-3, chloroplast precursor (Ferredoxin III) (Fd III) - Zea mays (Maize)weakly similar to ( 167) loc_os05g37140 12005.m28058 protein ferredoxin-6, chloroplast precurs…	-0.42325	-0.315532	-1.63525
1.1.5.2	PS.lightreaction.other electron carrier (ox/red).ferredoxin	a_95_p224592	weakly similar to ( 184) AT4G32590 | Symbols: | ferredoxin-related | chr4:15721417-15722781 FORWARDweakly similar to ( 187) loc_os05g48160 12005.m27636 protein electron carrier/ electron transporter/ iron ion binding protein, putative, expressed	1.12467	0.120725	0.94436
1.1.5.2	PS.lightreaction.other electron carrier (ox/red).ferredoxin	a_95_p231779	weakly similar to ( 180) AT2G27510 | Symbols: ATFD3 | ATFD3 (ferredoxin 3); 2 iron, 2 sulfur cluster binding / electron carrier/ iron-sulfur cluster binding | chr2:11758281-11758748 REVERSEweakly similar to ( 184) FER3_MAIZE Ferredoxin-3, chloroplast precursor (Ferredoxin III) (Fd III) - Zea mays (Maize)weakly similar to ( 186) loc_os05g37140 12005.m28058 protein ferredoxin-6, chloroplast precurs…	0.785486	0.600086	1.15035
1.1.5.4	PS.lightreaction.other electron carrier (ox/red).ferredoxin oxireductase	a_95_p136447	moderately similar to ( 291) AT1G15140 | Symbols: | oxidoreductase NAD-binding domain-containing protein | chr1:5210642-5212137 REVERSEmoderately similar to ( 225) K502_ACTCH Fruit protein PKIWI502 - Actinidia chinensis (Kiwi) (Yangtao)moderately similar to ( 238) loc_os02g22260 12002.m33669 protein fruit protein PKIWI502, putative, expressedUbiB	0.660765	0.265794	1.0488
1.2.5	PS.photorespiration.serine hydroxymethyltransferase	a_95_p120797	moderately similar to ( 334) AT4G32520 | Symbols: SHM3 | SHM3 (SERINE HYDROXYMETHYLTRANSFERASE 3); catalytic/ glycine hydroxymethyltransferase/ pyridoxal phosphate binding | chr4:15689642-15692334 REVERSEmoderately similar to ( 242) GLYM_SOLTU Serine hydroxymethyltransferase, mitochondrial precursor (EC 2.1.2.1) (Serine methylase) (Glycine hydroxymethyltransferase) (SHMT) - Solanum tuberosum (Pot…	1.06864	0.273542	1.06811
1.3.4	PS.calvin cycle.GAP	a_95_p013531	highly similar to ( 508) AT2G24270 | Symbols: ALDH11A3 | ALDH11A3; 3-chloroallyl aldehyde dehydrogenase/ glyceraldehyde-3-phosphate dehydrogenase (NADP+) | chr2:10327325-10329601 REVERSEhighly similar to ( 556) GAPN_NICPL NADP-dependent glyceraldehyde-3-phosphate dehydrogenase (EC 1.2.1.9) (Non-phosphorylating glyceraldehyde 3-phosphate dehydrogenase) (Glyceraldehyde-3-phosphate dehydrogenase [NA…	0.984502	0.602562	1.08189
1.3.4	PS.calvin cycle.GAP	a_95_p013531	highly similar to ( 919) AT2G24270 | Symbols: ALDH11A3 | ALDH11A3; 3-chloroallyl aldehyde dehydrogenase/ glyceraldehyde-3-phosphate dehydrogenase (NADP+) | chr2:10327325-10329601 REVERSEhighly similar to ( 999) GAPN_NICPL NADP-dependent glyceraldehyde-3-phosphate dehydrogenase (EC 1.2.1.9) (Non-phosphorylating glyceraldehyde 3-phosphate dehydrogenase) (Glyceraldehyde-3-phosphate dehydrogenase [NA…	0.984502	0.602562	1.08189
1.3.4	PS.calvin cycle.GAP	a_95_p145097	highly similar to ( 508) AT2G24270 | Symbols: ALDH11A3 | ALDH11A3; 3-chloroallyl aldehyde dehydrogenase/ glyceraldehyde-3-phosphate dehydrogenase (NADP+) | chr2:10327325-10329601 REVERSEhighly similar to ( 556) GAPN_NICPL NADP-dependent glyceraldehyde-3-phosphate dehydrogenase (EC 1.2.1.9) (Non-phosphorylating glyceraldehyde 3-phosphate dehydrogenase) (Glyceraldehyde-3-phosphate dehydrogenase [NA…	0.945573	0.645983	1.08541
1.3.4	PS.calvin cycle.GAP	a_95_p145097	highly similar to ( 919) AT2G24270 | Symbols: ALDH11A3 | ALDH11A3; 3-chloroallyl aldehyde dehydrogenase/ glyceraldehyde-3-phosphate dehydrogenase (NADP+) | chr2:10327325-10329601 REVERSEhighly similar to ( 999) GAPN_NICPL NADP-dependent glyceraldehyde-3-phosphate dehydrogenase (EC 1.2.1.9) (Non-phosphorylating glyceraldehyde 3-phosphate dehydrogenase) (Glyceraldehyde-3-phosphate dehydrogenase [NA…	0.945573	0.645983	1.08541
1.3.4	PS.calvin cycle.GAP	a_95_p145097	moderately similar to ( 394) AT2G24270 | Symbols: ALDH11A3 | ALDH11A3; 3-chloroallyl aldehyde dehydrogenase/ glyceraldehyde-3-phosphate dehydrogenase (NADP+) | chr2:10327325-10329601 REVERSEmoderately similar to ( 434) GAPN_NICPL NADP-dependent glyceraldehyde-3-phosphate dehydrogenase (EC 1.2.1.9) (Non-phosphorylating glyceraldehyde 3-phosphate dehydrogenase) (Glyceraldehyde-3-phosphate dehydroge…	0.945573	0.645983	1.08541
1.3.6	PS.calvin cycle.aldolase	a_95_p107332	moderately similar to ( 225) AT4G38970 | Symbols: | fructose-bisphosphate aldolase, putative | chr4:18163769-18165659 REVERSEmoderately similar to ( 234) ALFC_SPIOL Fructose-bisphosphate aldolase, chloroplast precursor (EC 4.1.2.13) - Spinacia oleracea (Spinach)moderately similar to ( 201) loc_os11g07020 12011.m28744 protein fructose-bisphosphate aldolase, chloroplast precursor, putative, express…	1.8185	1.12546	2.72041
1.3.13	PS.calvin cycle.rubisco interacting	a_95_p176277	highly similar to ( 605) AT1G14030 | Symbols: | ribulose-1,5 bisphosphate carboxylase oxygenase large subunit N-methyltransferase, putative | chr1:4805493-4807440 REVERSEhighly similar to ( 966) RBCMT_TOBAC Ribulose-1,5 bisphosphate carboxylase/oxygenase large subunit N-methyltransferase, chloroplast precursor (EC 2.1.1.127) ([Ribulose-bisphosphate carboxylase]-lysine N-methyltransferase) (RuBisC…	1.10555	0.918651	1.38624
2.2.1.1	major CHO metabolism.degradation.sucrose.fructokinase	a_95_p267706	moderately similar to ( 320) AT1G69200 | Symbols: | kinase | chr1:26016018-26018365 FORWARDweakly similar to ( 111) SCRK_SOLTU Fructokinase (EC 2.7.1.4) - Solanum tuberosum (Potato)moderately similar to ( 226) loc_os03g40550 12003.m09133 protein protein kinase, putative, expressed bac_FRK RbsK KdgK PfkB PRK09434	1.78121	1.12229	2.19761
2.2.1.3.1	major CHO metabolism.degradation.sucrose.invertases.neutral	a_95_p018721	highly similar to ( 762) AT1G56560 | Symbols: | beta-fructofuranosidase, putative / invertase, putative / saccharase, putative / beta-fructosidase, putative | chr1:21192593-21194948 FORWARDhighly similar to ( 726) loc_os03g20020 12003.m07415 protein beta-fructofuranosidase, putative, expressedInvertase_neut	-2.74942	-1.96264	-1.84513
2.2.1.3.1	major CHO metabolism.degradation.sucrose.invertases.neutral	a_95_p164947	highly similar to ( 762) AT1G56560 | Symbols: | beta-fructofuranosidase, putative / invertase, putative / saccharase, putative / beta-fructosidase, putative | chr1:21192593-21194948 FORWARDhighly similar to ( 726) loc_os03g20020 12003.m07415 protein beta-fructofuranosidase, putative, expressedInvertase_neut	-2.81196	-1.75779	-1.95362
2.2.1.3.1	major CHO metabolism.degradation.sucrose.invertases.neutral	a_95_p164947	moderately similar to ( 432) AT1G56560 | Symbols: | beta-fructofuranosidase, putative / invertase, putative / saccharase, putative / beta-fructosidase, putative | chr1:21192593-21194948 FORWARDmoderately similar to ( 423) loc_os01g22900 12001.m42995 protein beta-fructofuranosidase, putative, expressedInvertase_neut	-2.81196	-1.75779	-1.95362
2.2.1.4	major CHO metabolism.degradation.sucrose.hexokinase	a_95_p019981	weakly similar to ( 113) AT1G50460 | Symbols: HKL1 | HKL1 (HEXOKINASE-LIKE 1); ATP binding / fructokinase/ glucokinase/ hexokinase | chr1:18694031-18697429 FORWARDvery weakly similar to ( 100) HXK3_ORYSA Hexokinase-3 (EC 2.7.1.1) (Hexokinase-8) - Oryza sativa (Rice)very weakly similar to ( 100) loc_os01g71320 12001.m13175 protein hexokinase-1, putative, expressed	-0.919762	-1.10697	-0.265699
2.2.1.4	major CHO metabolism.degradation.sucrose.hexokinase	a_95_p203677	weakly similar to ( 113) AT1G50460 | Symbols: HKL1 | HKL1 (HEXOKINASE-LIKE 1); ATP binding / fructokinase/ glucokinase/ hexokinase | chr1:18694031-18697429 FORWARDvery weakly similar to ( 100) HXK3_ORYSA Hexokinase-3 (EC 2.7.1.1) (Hexokinase-8) - Oryza sativa (Rice)very weakly similar to ( 100) loc_os01g71320 12001.m13175 protein hexokinase-1, putative, expressed	-0.884523	-1.21282	-0.228253
2.2.1.5	major CHO metabolism.degradation.sucrose.Susy	a_95_p004681	weakly similar to ( 127) AT5G20830 | Symbols: SUS1, ASUS1, atsus1 | SUS1 (SUCROSE SYNTHASE 1); UDP-glycosyltransferase/ sucrose synthase | chr5:7050599-7054032 REVERSEweakly similar to ( 147) SUS2_SOLTU Sucrose synthase (EC 2.4.1.13) (Sucrose-UDP glucosyltransferase) (SS65) - Solanum tuberosum (Potato)weakly similar to ( 118) loc_os03g28330 12003.m34880 protein sucrose synthase 2, putative, expre…	-1.73698	-1.11611	-0.606697
2.2.1.5	major CHO metabolism.degradation.sucrose.Susy	a_95_p180012	moderately similar to ( 343) AT5G20830 | Symbols: SUS1, ASUS1, atsus1 | SUS1 (SUCROSE SYNTHASE 1); UDP-glycosyltransferase/ sucrose synthase | chr5:7050599-7054032 REVERSEmoderately similar to ( 392) SUS1_SOLTU Sucrose synthase (EC 2.4.1.13) (Sucrose-UDP glucosyltransferase) (SS16) - Solanum tuberosum (Potato)moderately similar to ( 322) loc_os03g28330 12003.m34880 protein sucrose synthase 2, put…	-1.26571	-0.836273	-1.24535
2.2.2.1	major CHO metabolism.degradation.starch.starch cleavage	a_95_p014381	moderately similar to ( 346) AT1G76130 | Symbols: ATAMY2, AMY2 | AMY2 (ALPHA-AMYLASE-LIKE 2); alpha-amylase/ calcium ion binding / catalytic/ cation binding | chr1:28561647-28563914 FORWARDmoderately similar to ( 220) AMY6_HORVU Alpha-amylase type B isozyme precursor (EC 3.2.1.1) (1,4-alpha-D-glucan glucanohydrolase) (Clones GRAMY56 and 963) - Hordeum vulgare (Barley)moderately similar to ( 306) …	-2.37585	-3.06263	-1.6081
2.2.2.1	major CHO metabolism.degradation.starch.starch cleavage	a_95_p128197	moderately similar to ( 412) AT4G25000 | Symbols: ATAMY1, AMY1 | AMY1 (ALPHA-AMYLASE-LIKE); alpha-amylase | chr4:12852109-12853825 REVERSEmoderately similar to ( 412) AMY3D_ORYSA Alpha-amylase isozyme 3D precursor (EC 3.2.1.1) (1,4-alpha-D-glucan glucanohydrolase) - Oryza sativa (Rice)moderately similar to ( 414) loc_os08g36910 12008.m26515 protein alpha-amylase isozyme 3D precursor, putative, ex…	-1.87233	-1.79972	-1.05381
2.2.2.1	major CHO metabolism.degradation.starch.starch cleavage	a_95_p176682	moderately similar to ( 346) AT1G76130 | Symbols: ATAMY2, AMY2 | AMY2 (ALPHA-AMYLASE-LIKE 2); alpha-amylase/ calcium ion binding / catalytic/ cation binding | chr1:28561647-28563914 FORWARDmoderately similar to ( 220) AMY6_HORVU Alpha-amylase type B isozyme precursor (EC 3.2.1.1) (1,4-alpha-D-glucan glucanohydrolase) (Clones GRAMY56 and 963) - Hordeum vulgare (Barley)moderately similar to ( 306) …	-2.3093	-3.10641	-1.63389
2.2.2.1	major CHO metabolism.degradation.starch.starch cleavage	a_95_p176692	moderately similar to ( 346) AT1G76130 | Symbols: ATAMY2, AMY2 | AMY2 (ALPHA-AMYLASE-LIKE 2); alpha-amylase/ calcium ion binding / catalytic/ cation binding | chr1:28561647-28563914 FORWARDmoderately similar to ( 220) AMY6_HORVU Alpha-amylase type B isozyme precursor (EC 3.2.1.1) (1,4-alpha-D-glucan glucanohydrolase) (Clones GRAMY56 and 963) - Hordeum vulgare (Barley)moderately similar to ( 306) …	-2.38451	-3.0674	-1.53635
2.2.2.1	major CHO metabolism.degradation.starch.starch cleavage	a_95_p259351	moderately similar to ( 346) AT1G76130 | Symbols: ATAMY2, AMY2 | AMY2 (ALPHA-AMYLASE-LIKE 2); alpha-amylase/ calcium ion binding / catalytic/ cation binding | chr1:28561647-28563914 FORWARDmoderately similar to ( 220) AMY6_HORVU Alpha-amylase type B isozyme precursor (EC 3.2.1.1) (1,4-alpha-D-glucan glucanohydrolase) (Clones GRAMY56 and 963) - Hordeum vulgare (Barley)moderately similar to ( 306) …	-2.78418	-3.0235	-1.5392
2.2.2.1.1	major CHO metabolism.degradation.starch.starch cleavage.alpha amylase	a_95_p176692	highly similar to ( 688) AT1G76130 | Symbols: ATAMY2, AMY2 | AMY2 (ALPHA-AMYLASE-LIKE 2); alpha-amylase/ calcium ion binding / catalytic/ cation binding | chr1:28561647-28563914 FORWARDmoderately similar to ( 371) AMY2_HORVU Alpha-amylase type B isozyme precursor (EC 3.2.1.1) (1,4-alpha-D-glucan glucanohydrolase) (AMY2-2) (High pI alpha-amylase) - Hordeum vulgare (Barley)highly similar to ( 618) …	-2.38451	-3.0674	-1.53635
2.2.2.1.1	major CHO metabolism.degradation.starch.starch cleavage.alpha amylase	a_95_p259351	highly similar to ( 688) AT1G76130 | Symbols: ATAMY2, AMY2 | AMY2 (ALPHA-AMYLASE-LIKE 2); alpha-amylase/ calcium ion binding / catalytic/ cation binding | chr1:28561647-28563914 FORWARDmoderately similar to ( 371) AMY2_HORVU Alpha-amylase type B isozyme precursor (EC 3.2.1.1) (1,4-alpha-D-glucan glucanohydrolase) (AMY2-2) (High pI alpha-amylase) - Hordeum vulgare (Barley)highly similar to ( 618) …	-2.78418	-3.0235	-1.5392
2.2.2.1.2	major CHO metabolism.degradation.starch.starch cleavage.beta amylase	a_95_p163282	weakly similar to ( 185) AT3G23920 | Symbols: BAM1, BMY7, TR-BAMY | BAM1 (BETA-AMYLASE 1); beta-amylase | chr3:8641722-8644199 FORWARDweakly similar to ( 116) AMYB_HORVU Beta-amylase (EC 3.2.1.2) (1,4-alpha-D-glucan maltohydrolase) - Hordeum vulgare (Barley)weakly similar to ( 157) loc_os03g04770 12003.m06004 protein beta-amylase, putative, expressedGlyco_hydro_14	1.60564	1.09905	0.491786
2.2.2.1.2	major CHO metabolism.degradation.starch.starch cleavage.beta amylase	a_95_p203562	highly similar to ( 808) AT4G17090 | Symbols: CT-BMY, BAM3, BMY8 | CT-BMY (CHLOROPLAST BETA-AMYLASE); beta-amylase | chr4:9605266-9607250 REVERSEmoderately similar to ( 448) AMYB_MEDSA Beta-amylase (EC 3.2.1.2) (1,4-alpha-D-glucan maltohydrolase) - Medicago sativa (Alfalfa)highly similar to ( 685) loc_os10g41550 12010.m06918 protein beta-amylase, putative, expressedGlyco_hydro_14	-1.30538	-1.87108	-0.942427
2.2.2.2	major CHO metabolism.degradation.starch.starch phosphorylase	a_95_p189587	highly similar to ( 573) AT3G29320 | Symbols: | glucan phosphorylase, putative | chr3:11252871-11257587 FORWARDhighly similar to ( 628) PHSL1_SOLTU Alpha-1,4 glucan phosphorylase L-1 isozyme, chloroplast precursor (EC 2.4.1.1) (Starch phosphorylase L-1) - Solanum tuberosum (Potato)highly similar to ( 541) loc_os03g55090 12003.m10424 protein alpha-1,4 glucan phosphorylase, L isozyme, chloroplast p…	-0.221325	-0.917138	-1.53516
2.2.2.4	major CHO metabolism.degradation.starch.D enzyme	a_95_p137077	weakly similar to ( 116) AT5G01260 | Symbols: | glycoside hydrolase starch-binding domain-containing protein | chr5:105367-106488 FORWARDweakly similar to ( 103) loc_os05g37450 12005.m07925 protein starch binding domain containing protein, expressed	-0.479836	-0.660202	-1.72227
2.2.2.4	major CHO metabolism.degradation.starch.D enzyme	a_95_p137077	weakly similar to ( 130) AT5G01260 | Symbols: | glycoside hydrolase starch-binding domain-containing protein | chr5:105367-106488 FORWARDweakly similar to ( 128) loc_os05g37450 12005.m07925 protein starch binding domain containing protein, expressed	-0.479836	-0.660202	-1.72227
2.2.2.4	major CHO metabolism.degradation.starch.D enzyme	a_95_p137077	weakly similar to ( 145) AT5G01260 | Symbols: | glycoside hydrolase starch-binding domain-containing protein | chr5:105367-106488 FORWARDweakly similar to ( 139) loc_os05g37450 12005.m07925 protein starch binding domain containing protein, expressed	-0.479836	-0.660202	-1.72227
3.1.1.1	minor CHO metabolism.raffinose family.galactinol synthases.known	a_95_p131972	very weakly similar to (80.5) AT1G56600 | Symbols: AtGolS2 | AtGolS2 (Arabidopsis thaliana galactinol synthase 2); transferase, transferring glycosyl groups / transferase, transferring hexosyl groups | chr1:21207620-21209291 FORWARD	-2.36077	-1.18156	-1.81265
3.1.1.2	minor CHO metabolism.raffinose family.galactinol synthases.putative	a_95_p026271	highly similar to ( 526) AT2G47180 | Symbols: AtGolS1 | AtGolS1 (Arabidopsis thaliana galactinol synthase 1); transferase, transferring glycosyl groups / transferase, transferring hexosyl groups | chr2:19369049-19370372 REVERSEmoderately similar to ( 488) loc_os03g20120 12003.m07424 protein galactinol synthase 3, putative, expressed Glyco_transf_8	-1.67069	-0.740618	-1.45965
3.1.1.2	minor CHO metabolism.raffinose family.galactinol synthases.putative	a_95_p202337	highly similar to ( 526) AT2G47180 | Symbols: AtGolS1 | AtGolS1 (Arabidopsis thaliana galactinol synthase 1); transferase, transferring glycosyl groups / transferase, transferring hexosyl groups | chr2:19369049-19370372 REVERSEmoderately similar to ( 488) loc_os03g20120 12003.m07424 protein galactinol synthase 3, putative, expressed Glyco_transf_8	-1.44353	-0.376896	-1.78357
3.2.3	minor CHO metabolism.trehalose.potential TPS/TPP	a_95_p084280	very weakly similar to (92.8) AT1G06410 | Symbols: ATTPS7, TPS7, ATTPSA | ATTPS7; alpha,alpha-trehalose-phosphate synthase (UDP-forming)/ transferase, transferring glycosyl groups / trehalose-phosphatase | chr1:1955413-1958153 FORWARDvery weakly similar to (87.4) loc_os01g54560 12001.m150713 protein trehalose synthase, putative, expressed	-3.90517	-2.42455	-2.85871
3.2.4	minor CHO metabolism.trehalose.trehalase	a_95_p143422	very weakly similar to (93.2) loc_os10g37660 12010.m50427 protein trehalase precursor, putative, expressed	-1.03955	-0.714318	-1.19379
3.4.3	minor CHO metabolism.myo-inositol.InsP Synthases	a_95_p163832	moderately similar to ( 439) AT5G10170 | Symbols: ATMIPS3, MIPS3 | MIPS3 (MYO-INOSITOL-1-PHOSTPATE SYNTHASE 3); binding / catalytic/ inositol-3-phosphate synthase | chr5:3187538-3190161 REVERSEmoderately similar to ( 466) INO1_TOBAC Inositol-3-phosphate synthase (EC 5.5.1.4) (Myo-inositol-1-phosphate synthase) (MI-1-P synthase) (IPS) - Nicotiana tabacum (Common tobacco)moderately similar to ( 409…	-0.816982	-1.40755	-1.89733
3.4.3	minor CHO metabolism.myo-inositol.InsP Synthases	a_95_p176887	highly similar to ( 943) AT5G10170 | Symbols: ATMIPS3, MIPS3 | MIPS3 (MYO-INOSITOL-1-PHOSTPATE SYNTHASE 3); binding / catalytic/ inositol-3-phosphate synthase | chr5:3187538-3190161 REVERSEhighly similar to ( 998) INO1_TOBAC Inositol-3-phosphate synthase (EC 5.5.1.4) (Myo-inositol-1-phosphate synthase) (MI-1-P synthase) (IPS) - Nicotiana tabacum (Common tobacco)highly similar to ( 919) loc_os03g0…	-0.641761	-1.53013	-2.19402
3.5	minor CHO metabolism.others	a_95_p031666	very weakly similar to (86.3) AT2G27680 | Symbols: | aldo/keto reductase family protein | chr2:11803981-11805965 REVERSEvery weakly similar to (86.7) loc_os09g39390 12009.m06877 protein aldo-keto reductase/ oxidoreductase, putative, expressed	0.768355	0.964802	1.50761
3.5	minor CHO metabolism.others	a_95_p036523	very weakly similar to ( 100) AT1G04420 | Symbols: | aldo/keto reductase family protein | chr1:1191634-1193699 FORWARDweakly similar to ( 176) loc_os11g42540 12011.m28858 protein aldo-keto reductase, putative, expressed PRK10625 Tas	0.904888	1.09875	1.15484
3.5	minor CHO metabolism.others	a_95_p045261	very weakly similar to (98.6) AT2G27680 | Symbols: | aldo/keto reductase family protein | chr2:11803981-11805965 REVERSEvery weakly similar to (95.9) loc_os09g39390 12009.m06877 protein aldo-keto reductase/ oxidoreductase, putative, expressed	0.88205	1.01187	1.58299
3.5	minor CHO metabolism.others	a_95_p093443	very weakly similar to (86.3) AT2G27680 | Symbols: | aldo/keto reductase family protein | chr2:11803981-11805965 REVERSEvery weakly similar to (86.7) loc_os09g39390 12009.m06877 protein aldo-keto reductase/ oxidoreductase, putative, expressed	0.855619	1.07511	1.62609
3.5	minor CHO metabolism.others	a_95_p093443	weakly similar to ( 190) AT2G27680 | Symbols: | aldo/keto reductase family protein | chr2:11803981-11805965 REVERSEweakly similar to ( 186) loc_os09g39390 12009.m06877 protein aldo-keto reductase/ oxidoreductase, putative, expressed	0.855619	1.07511	1.62609
3.5	minor CHO metabolism.others	a_95_p127627	moderately similar to ( 284) AT1G06730 | Symbols: | pfkB-type carbohydrate kinase family protein | chr1:2067633-2070049 FORWARDmoderately similar to ( 286) loc_os03g06880 12003.m06205 protein protein kinase, putative, expressed	0.739365	0.652283	1.0089
3.5	minor CHO metabolism.others	a_95_p133642	weakly similar to ( 119) AT2G27680 | Symbols: | aldo/keto reductase family protein | chr2:11803981-11805965 REVERSEweakly similar to ( 112) loc_os09g39390 12009.m06877 protein aldo-keto reductase/ oxidoreductase, putative, expressed	0.810623	0.953918	1.78207
3.5	minor CHO metabolism.others	a_95_p222862	highly similar to ( 563) AT1G06690 | Symbols: | aldo/keto reductase family protein | chr1:2049742-2052039 REVERSEvery weakly similar to (86.3) A115_TOBAC Auxin-induced protein PCNT115 - Nicotiana tabacum (Common tobacco)highly similar to ( 549) loc_os07g05000 12007.m04966 protein aldo-keto reductase yakc, putative, expressed Tas Aldo_ket_red ARA1 PRK09912 PRK10625 COG4989	1.06233	0.187063	0.576371
3.5	minor CHO metabolism.others	a_95_p269776	moderately similar to ( 235) AT5G52190 | Symbols: | sugar isomerase (SIS) domain-containing protein | chr5:21201817-21202443 REVERSEweakly similar to ( 189) loc_os04g48020 12004.m09742 protein 6-phospho 3-hexuloisomerase, putative, expressedGutQ	0.435904	1.21417	0.34603
3.5	minor CHO metabolism.others	a_95_p284768	moderately similar to ( 388) AT4G27600 | Symbols: | pfkB-type carbohydrate kinase family protein | chr4:13782753-13785005 REVERSEmoderately similar to ( 349) loc_os10g42240 12010.m21983 protein carbohydrate kinase-like protein, putative, expressed adenosine_kinase KdgK PfkB RbsK bac_FRK	1.09557	0.882028	0.787577
3.5	minor CHO metabolism.others	a_95_p290578	highly similar to ( 563) AT1G06690 | Symbols: | aldo/keto reductase family protein | chr1:2049742-2052039 REVERSEvery weakly similar to (86.3) A115_TOBAC Auxin-induced protein PCNT115 - Nicotiana tabacum (Common tobacco)highly similar to ( 549) loc_os07g05000 12007.m04966 protein aldo-keto reductase yakc, putative, expressed Tas Aldo_ket_red ARA1 PRK09912 PRK10625 COG4989	1.1217	0.170419	0.693792
3.8.2	minor CHO metabolism.galactose.alpha-galactosidases	a_95_p156332	weakly similar to ( 119) AT3G56310 | Symbols: | alpha-galactosidase, putative / melibiase, putative / alpha-D-galactoside galactohydrolase, putative | chr3:20882886-20885745 FORWARDvery weakly similar to (88.6) AGAL_ORYSA Alpha-galactosidase precursor (EC 3.2.1.22) (Melibiase) (Alpha-D-galactoside galactohydrolase) - Oryza sativa (Rice)weakly similar to ( 120) loc_os07g48160 12007.m09030 protein …	0.429274	0.783532	1.30961
4.1.8	glycolysis.cytosolic branch.glyceraldehyde 3-phosphate dehydrogenase (GAP-DH)	a_95_p258826	highly similar to ( 571) AT1G13440 | Symbols: GAPC-2, GAPC2 | GAPC2 (GLYCERALDEHYDE-3-PHOSPHATE DEHYDROGENASE C2); NAD or NADH binding / binding / catalytic/ glyceraldehyde-3-phosphate dehydrogenase (phosphorylating)/ glyceraldehyde-3-phosphate dehydrogenase | chr1:4608465-4610494 REVERSEhighly similar to ( 601) G3PC_PETHY Glyceraldehyde-3-phosphate dehydrogenase, cytosolic (EC 1.2.1.12) - Petuni…	0.857068	0.354703	1.1468
4.1.12	glycolysis.cytosolic branch.phosphoglycerate mutase	a_95_p101443	very weakly similar to (97.4) AT3G05170 | Symbols: | phosphoglycerate/bisphosphoglycerate mutase family protein | chr3:1466738-1468219 FORWARDvery weakly similar to (94.0) loc_os05g04960 12005.m05025 protein glycerolphosphate mutase, putative, expressed	-2.00154	-1.84882	-1.40319
4.1.12	glycolysis.cytosolic branch.phosphoglycerate mutase	a_95_p160002	weakly similar to ( 159) AT3G05170 | Symbols: | phosphoglycerate/bisphosphoglycerate mutase family protein | chr3:1466738-1468219 FORWARDweakly similar to ( 147) loc_os05g04960 12005.m05025 protein glycerolphosphate mutase, putative, expressed	-1.80371	-1.10356	-2.41437
4.2.4	glycolysis.plastid branch.phosphofructokinase (PFK)	a_95_p092948	weakly similar to ( 113) AT2G22480 | Symbols: PFK5 | PFK5 (PHOSPHOFRUCTOKINASE 5); 6-phosphofructokinase | chr2:9545670-9548414 FORWARDweakly similar to ( 114) loc_os09g24910 12009.m05645 protein 6-phosphofructokinase 2, putative, expressed	-0.451018	-0.586101	-1.00729
4.2.4	glycolysis.plastid branch.phosphofructokinase (PFK)	a_95_p222407	moderately similar to ( 290) AT2G22480 | Symbols: PFK5 | PFK5 (PHOSPHOFRUCTOKINASE 5); 6-phosphofructokinase | chr2:9545670-9548414 FORWARDmoderately similar to ( 222) loc_os08g34050 12008.m07394 protein 6-phosphofructokinase 2, putative PRK06830	-0.367144	-0.439788	-1.08088
5.2	fermentation.PDC	a_95_p007251	highly similar to ( 948) AT4G33070 | Symbols: | pyruvate decarboxylase, putative | chr4:15952519-15954676 REVERSEnearly identical (1027) PDC1_PEA Pyruvate decarboxylase isozyme 1 (EC 4.1.1.1) (PDC) - Pisum sativum (Garden pea)highly similar to ( 946) loc_os05g39310 12005.m08110 protein pyruvate decarboxylase isozyme 1, putative, expressed COG3961 TPP_PDC_IPDC IlvB TPP_enzyme_N PRK08611 PRK08266 P…	-0.503813	-0.504704	-1.34943
5.2	fermentation.PDC	a_95_p258471	highly similar to ( 948) AT4G33070 | Symbols: | pyruvate decarboxylase, putative | chr4:15952519-15954676 REVERSEnearly identical (1027) PDC1_PEA Pyruvate decarboxylase isozyme 1 (EC 4.1.1.1) (PDC) - Pisum sativum (Garden pea)highly similar to ( 946) loc_os05g39310 12005.m08110 protein pyruvate decarboxylase isozyme 1, putative, expressed COG3961 TPP_PDC_IPDC IlvB TPP_enzyme_N PRK08611 PRK08266 P…	-0.32065	-1.01113	-0.957745
5.3	fermentation.ADH	a_95_p028341	highly similar to ( 608) AT1G77120 | Symbols: ADH1, ADH, ATADH, ATADH1 | ADH1 (ALCOHOL DEHYDROGENASE 1); alcohol dehydrogenase | chr1:28975509-28977216 FORWARDhighly similar to ( 704) ADH3_SOLTU Alcohol dehydrogenase 3 (EC 1.1.1.1) - Solanum tuberosum (Potato)highly similar to ( 630) loc_os11g10480 12011.m28756 protein alcohol dehydrogenase 1, putative, expressed AdhC Tdh AdhP tdh ADH_zinc_N PRK0…	-2.31567	-1.53736	-2.24399
5.3	fermentation.ADH	a_95_p185727	highly similar to ( 608) AT1G77120 | Symbols: ADH1, ADH, ATADH, ATADH1 | ADH1 (ALCOHOL DEHYDROGENASE 1); alcohol dehydrogenase | chr1:28975509-28977216 FORWARDhighly similar to ( 704) ADH3_SOLTU Alcohol dehydrogenase 3 (EC 1.1.1.1) - Solanum tuberosum (Potato)highly similar to ( 630) loc_os11g10480 12011.m28756 protein alcohol dehydrogenase 1, putative, expressed AdhC Tdh AdhP tdh ADH_zinc_N PRK0…	-2.38114	-1.55733	-2.20385
7.1.1	OPP.oxidative PP.G6PD	a_95_p206542	highly similar to ( 962) AT5G13110 | Symbols: G6PD2 | G6PD2 (GLUCOSE-6-PHOSPHATE DEHYDROGENASE 2); glucose-6-phosphate dehydrogenase | chr5:4158952-4161640 FORWARDnearly identical (1226) G6PDC_TOBAC Glucose-6-phosphate 1-dehydrogenase, chloroplast precursor (EC 1.1.1.49) (G6PD) - Nicotiana tabacum (Common tobacco)highly similar to ( 920) loc_os07g22350 12007.m06520 protein glucose-6-phosphate 1-d…	0.593543	0.36944	1.01952
7.1.1	OPP.oxidative PP.G6PD	a_95_p206542	moderately similar to ( 261) AT5G13110 | Symbols: G6PD2 | G6PD2 (GLUCOSE-6-PHOSPHATE DEHYDROGENASE 2); glucose-6-phosphate dehydrogenase | chr5:4158952-4161640 FORWARDmoderately similar to ( 280) G6PDC_TOBAC Glucose-6-phosphate 1-dehydrogenase, chloroplast precursor (EC 1.1.1.49) (G6PD) - Nicotiana tabacum (Common tobacco)moderately similar to ( 251) loc_os07g22350 12007.m06520 protein glucose-6-…	0.593543	0.36944	1.01952
7.1.2	OPP.oxidative PP.6-phosphogluconolactonase	a_95_p029486	moderately similar to ( 363) AT1G13700 | Symbols: | glucosamine/galactosamine-6-phosphate isomerase family protein | chr1:4694475-4695600 REVERSEmoderately similar to ( 356) loc_os07g41280 12007.m079584 protein 6-phosphogluconolactonase, putative, expressed 6PGL NagB GlcN6P_deaminase nagB	-1.01396	-0.205574	-0.871671
7.2.4	OPP.non-reductive PP.ribose 5-phosphate isomerase	a_95_p212172	moderately similar to ( 337) AT2G01290 | Symbols: | ribose-5-phosphate isomerase | chr2:149192-149989 REVERSEmoderately similar to ( 294) loc_os07g08030 12007.m05261 protein ribose-5-phosphate isomerase, putative, expressed RPI_A PRK00702 RpiA Rib_5-P_isom_A	1.24001	0.616252	1.1856
7.2.4	OPP.non-reductive PP.ribose 5-phosphate isomerase	a_95_p256799	moderately similar to ( 337) AT2G01290 | Symbols: | ribose-5-phosphate isomerase | chr2:149192-149989 REVERSEmoderately similar to ( 294) loc_os07g08030 12007.m05261 protein ribose-5-phosphate isomerase, putative, expressed RPI_A PRK00702 RpiA Rib_5-P_isom_A	1.22225	0.514862	1.22447
8.1.1.1	TCA / org. transformation.TCA.pyruvate DH.E1	a_95_p176012	moderately similar to ( 257) AT1G01090 | Symbols: PDH-E1 ALPHA | PDH-E1 ALPHA (PYRUVATE DEHYDROGENASE E1 ALPHA); pyruvate dehydrogenase (acetyl-transferring) | chr1:47705-49166 REVERSEweakly similar to ( 101) ODPA_SOLTU Pyruvate dehydrogenase E1 component subunit alpha, mitochondrial precursor (EC 1.2.4.1) (PDHE1-A) - Solanum tuberosum (Potato)moderately similar to ( 242) loc_os04g02900 12004.m10…	1.02148	0.771031	0.690736
8.2.9	TCA / org. transformation.other organic acid transformaitons.cyt MDH	a_95_p024756	highly similar to ( 699) AT5G58330 | Symbols: | malate dehydrogenase (NADP), chloroplast, putative | chr5:23580010-23582287 REVERSEhighly similar to ( 766) MDHP_MEDSA Malate dehydrogenase [NADP], chloroplast precursor (EC 1.1.1.82) (NADP-MDH) - Medicago sativa (Alfalfa)highly similar to ( 698) loc_os08g44810 12008.m08453 protein malate dehydrogenase 1, chloroplast precursor, putative, expressed M…	0.864762	0.746726	1.54361
8.2.9	TCA / org. transformation.other organic acid transformaitons.cyt MDH	a_95_p130787	moderately similar to ( 431) AT5G43330 | Symbols: | malate dehydrogenase, cytosolic, putative | chr5:17390552-17392449 FORWARDmoderately similar to ( 439) MDHC_MAIZE Malate dehydrogenase, cytoplasmic (EC 1.1.1.37) - Zea mays (Maize)moderately similar to ( 436) loc_os10g33800 12010.m21921 protein malate dehydrogenase, cytoplasmic, putative, expressed MDH_cytoplasmic_cytosolic PRK05442 MDH MDH_chol…	-1.66951	-0.588011	-2.30744
8.2.10	TCA / org. transformation.other organic acid transformaitons.malic	a_95_p245487	moderately similar to ( 318) AT5G25880 | Symbols: ATNADP-ME3 | ATNADP-ME3 (NADP-malic enzyme 3); malate dehydrogenase (oxaloacetate-decarboxylating) (NADP+)/ malic enzyme/ oxidoreductase, acting on NADH or NADPH, NAD or NADP as acceptor | chr5:9024549-9028260 FORWARDmoderately similar to ( 333) MAOX_VITVI NADP-dependent malic enzyme (EC 1.1.1.40) (NADP-ME) - Vitis vinifera (Grape)moderately simil…	-1.20537	-0.668796	-0.984487
9.1.2	mitochondrial electron transport / ATP synthesis.NADH-DH.localisation not clear	a_95_p015191	moderately similar to ( 320) AT4G29330 | Symbols: DER1 | DER1 (DERLIN-1) | chr4:14444937-14446952 FORWARDmoderately similar to ( 286) DERL1_ORYSA Derlin-1 (DER1-like protein 1) (OsDerlin 1-1) (18 kDa cold-induced protein) - Oryza sativa (Rice)moderately similar to ( 286) loc_os05g09550 12005.m28038 protein derlin-3, putative, expressed DER1 COG5291	-1.9561	-1.98099	-1.44373
9.1.2	mitochondrial electron transport / ATP synthesis.NADH-DH.localisation not clear	a_95_p139517	moderately similar to ( 248) AT5G08530 | Symbols: CI51 | CI51 (51 kDa subunit of complex I); 4 iron, 4 sulfur cluster binding / FMN binding / NAD or NADH binding / NADH dehydrogenase (ubiquinone)/ oxidoreductase, acting on NADH or NADPH | chr5:2759848-2761726 REVERSEmoderately similar to ( 242) loc_os07g45090 12007.m079768 protein NADH-ubiquinone oxidoreductase 51 kDa subunit, mitochondrial precu…	0.923176	1.36908	0.15235
9.1.2	mitochondrial electron transport / ATP synthesis.NADH-DH.localisation not clear	a_95_p190252	moderately similar to ( 321) AT4G29330 | Symbols: DER1 | DER1 (DERLIN-1) | chr4:14444937-14446952 FORWARDmoderately similar to ( 287) DERL1_ORYSA Derlin-1 (DER1-like protein 1) (OsDerlin 1-1) (18 kDa cold-induced protein) - Oryza sativa (Rice)moderately similar to ( 287) loc_os05g09550 12005.m28038 protein derlin-3, putative, expressed DER1 COG5291	-1.51291	-1.7519	-1.26321
9.2.2	mitochondrial electron transport / ATP synthesis.NADH-DH.type II.external	a_95_p097858	moderately similar to ( 236) AT4G05020 | Symbols: NDB2 | NDB2 (NAD(P)H dehydrogenase B2); FAD binding / disulfide oxidoreductase/ oxidoreductase | chr4:2572752-2576222 FORWARDmoderately similar to ( 224) loc_os05g26660 12005.m06958 protein expressed protein	-2.08441	-2.24571	-0.924511
9.2.2	mitochondrial electron transport / ATP synthesis.NADH-DH.type II.external	a_95_p288828	moderately similar to ( 466) AT4G21490 | Symbols: NDB3 | NDB3; NADH dehydrogenase | chr4:11436495-11439326 REVERSEmoderately similar to ( 454) loc_os05g26660 12005.m06958 protein expressed protein Ndh Pyr_redox_2	-1.78164	-1.67991	-0.710693
9.4	mitochondrial electron transport / ATP synthesis.alternative oxidase	a_95_p153047	moderately similar to ( 214) AT5G64210 | Symbols: AOX2 | AOX2; alternative oxidase | chr5:25683965-25685664 REVERSEmoderately similar to ( 215) AOX2_SOYBN Alternative oxidase 2, mitochondrial precursor (EC 1.-.-.-) - Glycine max (Soybean)weakly similar to ( 194) loc_os04g51150 12004.m10011 protein transposon protein, putative, unclassified, expressedAOX AOX	-1.56395	-0.791268	-1.55815
9.8	mitochondrial electron transport / ATP synthesis.uncoupling protein	a_95_p000456	moderately similar to ( 222) AT2G22500 | Symbols: UCP5, ATPUMP5, DIC1 | UCP5 (UNCOUPLING PROTEIN 5); binding | chr2:9563531-9564472 REVERSEmoderately similar to ( 204) loc_os08g37370 12008.m07723 protein mitochondrial 2-oxoglutarate/malate carrier protein, putative, expressed	-1.93185	-2.65165	-0.829603
9.8	mitochondrial electron transport / ATP synthesis.uncoupling protein	a_95_p021161	moderately similar to ( 218) AT4G24570 | Symbols: DIC2 | mitochondrial substrate carrier family protein | chr4:12686546-12687487 FORWARDweakly similar to ( 194) loc_os08g37370 12008.m07723 protein mitochondrial 2-oxoglutarate/malate carrier protein, putative, expressed	-1.04087	-0.709369	-0.674677
10.1.4	cell wall.precursor synthesis.UGD	a_95_p002761	moderately similar to ( 253) AT5G15490 | Symbols: | UDP-glucose 6-dehydrogenase, putative | chr5:5027872-5029314 REVERSEmoderately similar to ( 250) UGDH_SOYBN UDP-glucose 6-dehydrogenase (EC 1.1.1.22) (UDP-Glc dehydrogenase) (UDP-GlcDH) (UDPGDH) - Glycine max (Soybean)moderately similar to ( 245) loc_os12g25690 12012.m06393 protein UDP-glucose 6-dehydrogenase, putative, expressed	-1.00672	-1.00993	-0.838141
10.1.6	cell wall.precursor synthesis.GAE	a_95_p090883	moderately similar to ( 214) AT4G00110 | Symbols: GAE3 | GAE3 (UDP-D-GLUCURONATE 4-EPIMERASE 3); UDP-glucuronate 4-epimerase/ catalytic | chr4:38702-39994 REVERSEweakly similar to ( 171) loc_os03g14540 12003.m06894 protein expressed protein	1.03283	0.958665	0.370736
10.1.6	cell wall.precursor synthesis.GAE	a_95_p107912	weakly similar to ( 131) AT4G30440 | Symbols: GAE1 | GAE1 (UDP-D-GLUCURONATE 4-EPIMERASE 1); UDP-glucuronate 4-epimerase/ catalytic | chr4:14881976-14883265 REVERSEweakly similar to ( 115) loc_os02g54890 12002.m10517 protein expressed protein	-1.06315	-1.56536	-0.908515
10.1.6	cell wall.precursor synthesis.GAE	a_95_p163042	moderately similar to ( 213) AT4G30440 | Symbols: GAE1 | GAE1 (UDP-D-GLUCURONATE 4-EPIMERASE 1); UDP-glucuronate 4-epimerase/ catalytic | chr4:14881976-14883265 REVERSEweakly similar to ( 181) loc_os02g54890 12002.m10517 protein expressed protein	-1.37261	-1.38547	-0.936547
10.1.6	cell wall.precursor synthesis.GAE	a_95_p213132	weakly similar to ( 114) AT4G30440 | Symbols: GAE1 | GAE1 (UDP-D-GLUCURONATE 4-EPIMERASE 1); UDP-glucuronate 4-epimerase/ catalytic | chr4:14881976-14883265 REVERSEweakly similar to ( 108) loc_os02g54890 12002.m10517 protein expressed protein	-1.03064	-1.48448	-1.13537
10.1.9	cell wall.precursor synthesis.MUR4	a_95_p089863	weakly similar to ( 157) AT1G30620 | Symbols: HSR8, MUR4, UXE1 | MUR4 (MURUS 4); UDP-arabinose 4-epimerase/ catalytic | chr1:10855496-10857970 FORWARDweakly similar to ( 157) ARAE3_ORYSA Probable UDP-arabinose 4-epimerase 3 (EC 5.1.3.5) (UDP-D-xylose 4-epimerase 3) (UDP-galactose 4-epimerase-like protein 3) (OsUEL-3) - Oryza sativa (Rice)weakly similar to ( 157) loc_os08g03570 12008.m04501 protei…	-2.35512	-1.97677	-1.09762
10.1.9	cell wall.precursor synthesis.MUR4	a_95_p135052	moderately similar to ( 294) AT1G30620 | Symbols: HSR8, MUR4, UXE1 | MUR4 (MURUS 4); UDP-arabinose 4-epimerase/ catalytic | chr1:10855496-10857970 FORWARDmoderately similar to ( 246) ARAE3_ORYSA Probable UDP-arabinose 4-epimerase 3 (EC 5.1.3.5) (UDP-D-xylose 4-epimerase 3) (UDP-galactose 4-epimerase-like protein 3) (OsUEL-3) - Oryza sativa (Rice)moderately similar to ( 246) loc_os08g03570 12008.m…	-2.1682	-1.99431	-1.00159
10.1.9	cell wall.precursor synthesis.MUR4	a_95_p161212	weakly similar to ( 157) AT1G30620 | Symbols: HSR8, MUR4, UXE1 | MUR4 (MURUS 4); UDP-arabinose 4-epimerase/ catalytic | chr1:10855496-10857970 FORWARDweakly similar to ( 157) ARAE3_ORYSA Probable UDP-arabinose 4-epimerase 3 (EC 5.1.3.5) (UDP-D-xylose 4-epimerase 3) (UDP-galactose 4-epimerase-like protein 3) (OsUEL-3) - Oryza sativa (Rice)weakly similar to ( 157) loc_os08g03570 12008.m04501 protei…	-2.41105	-1.94416	-1.1379
10.1.9	cell wall.precursor synthesis.MUR4	a_95_p201822	weakly similar to ( 157) AT1G30620 | Symbols: HSR8, MUR4, UXE1 | MUR4 (MURUS 4); UDP-arabinose 4-epimerase/ catalytic | chr1:10855496-10857970 FORWARDweakly similar to ( 157) ARAE3_ORYSA Probable UDP-arabinose 4-epimerase 3 (EC 5.1.3.5) (UDP-D-xylose 4-epimerase 3) (UDP-galactose 4-epimerase-like protein 3) (OsUEL-3) - Oryza sativa (Rice)weakly similar to ( 157) loc_os08g03570 12008.m04501 protei…	-2.43843	-1.98851	-1.08004
10.2	cell wall.cellulose synthesis	a_95_p078529	weakly similar to ( 132) AT5G49720 | Symbols: ATGH9A1, DEC, KOR, RSW2, IRX2, KOR1 | ATGH9A1 (ARABIDOPSIS THALIANA GLYCOSYL HYDROLASE 9A1); cellulase/ hydrolase, hydrolyzing O-glycosyl compounds | chr5:20197765-20200168 REVERSEweakly similar to ( 151) GUN9_ORYSA Endoglucanase 9 (EC 3.2.1.4) (Endo-1,4-beta glucanase 9) (OsGLU1) - Oryza sativa (Rice)weakly similar to ( 151) loc_os03g21210 12003.m075…	-1.27226	-1.33995	-0.749395
10.2	cell wall.cellulose synthesis	a_95_p114712	moderately similar to ( 229) AT3G28180 | Symbols: ATCSLC04, CSLC04, ATCSLC4, CSLC4 | ATCSLC04 (CELLULOSE-SYNTHASE LIKE C4); cellulose synthase/ transferase, transferring glycosyl groups | chr3:10506110-10509067 FORWARDmoderately similar to ( 234) loc_os08g15420 12008.m05665 protein CSLC3 - cellulose synthase-like family C, expressed	-1.28382	-2.27195	-1.11522
10.2	cell wall.cellulose synthesis	a_95_p115302	moderately similar to ( 315) AT3G28180 | Symbols: ATCSLC04, CSLC04, ATCSLC4, CSLC4 | ATCSLC04 (CELLULOSE-SYNTHASE LIKE C4); cellulose synthase/ transferase, transferring glycosyl groups | chr3:10506110-10509067 FORWARDmoderately similar to ( 304) loc_os09g25900 12009.m05742 protein CSLC2 - cellulose synthase-like family C, expressed	-1.42033	-2.27689	-1.34666
10.2	cell wall.cellulose synthesis	a_95_p199007	moderately similar to ( 377) AT5G49720 | Symbols: ATGH9A1, DEC, KOR, RSW2, IRX2, KOR1 | ATGH9A1 (ARABIDOPSIS THALIANA GLYCOSYL HYDROLASE 9A1); cellulase/ hydrolase, hydrolyzing O-glycosyl compounds | chr5:20197765-20200168 REVERSEmoderately similar to ( 379) GUN9_ORYSA Endoglucanase 9 (EC 3.2.1.4) (Endo-1,4-beta glucanase 9) (OsGLU1) - Oryza sativa (Rice)moderately similar to ( 379) loc_os03g2121…	-1.45841	-1.66478	-1.05518
10.2.1	cell wall.cellulose synthesis.cellulose synthase	a_95_p048716	very weakly similar to (92.0) AT5G09870 | Symbols: CESA5 | CESA5 (CELLULOSE SYNTHASE 5); cellulose synthase/ transferase, transferring glycosyl groups | chr5:3073356-3077974 FORWARD	-0.805217	-1.43979	-1.18651
10.2.1	cell wall.cellulose synthesis.cellulose synthase	a_95_p087278	weakly similar to ( 176) AT5G64740 | Symbols: CESA6, IXR2, E112, PRC1 | CESA6 (CELLULOSE SYNTHASE 6); cellulose synthase/ transferase, transferring glycosyl groups | chr5:25881555-25886333 FORWARDweakly similar to ( 140) loc_os03g62090 12003.m11087 protein CESA5 - cellulose synthase, expressed	-0.579944	-0.284251	-1.12124
10.2.1	cell wall.cellulose synthesis.cellulose synthase	a_95_p211672	moderately similar to ( 499) AT3G03050 | Symbols: CSLD3, KJK, ATCSLD3 | CSLD3 (CELLULOSE SYNTHASE-LIKE D3); cellulose synthase/ transferase, transferring glycosyl groups | chr3:687873-691629 FORWARDmoderately similar to ( 491) loc_os06g02180 12006.m04952 protein CSLD2 - cellulose synthase-like family D, expressedCellulose_synt	-1.6552	-2.29579	-0.654043
10.2.1	cell wall.cellulose synthesis.cellulose synthase	a_95_p218402	highly similar to ( 801) AT5G64740 | Symbols: CESA6, IXR2, E112, PRC1 | CESA6 (CELLULOSE SYNTHASE 6); cellulose synthase/ transferase, transferring glycosyl groups | chr5:25881555-25886333 FORWARDhighly similar to ( 762) loc_os07g14850 12007.m05929 protein CESA6 - cellulose synthase, expressedCellulose_synt	-0.609104	-0.23859	-1.1586
10.2.2	cell wall.cellulose synthesis.COBRA	a_95_p017016	moderately similar to ( 427) AT4G16120 | Symbols: ATSEB1, COBL7, SEB1 | COBL7 (COBRA-LIKE 7) | chr4:9116591-9119138 REVERSEvery weakly similar to (97.4) COBL1_ORYSA COBRA-like 1 protein precursor (BRITTLE CULM1-like 6 protein) - Oryza sativa (Rice)moderately similar to ( 362) loc_os03g18910 12003.m07310 protein COBRA-like protein 7 precursor, putative, expressedPhytochel_synth	-1.62131	-2.67267	-1.15241
10.2.2	cell wall.cellulose synthesis.COBRA	a_95_p196912	moderately similar to ( 427) AT4G16120 | Symbols: ATSEB1, COBL7, SEB1 | COBL7 (COBRA-LIKE 7) | chr4:9116591-9119138 REVERSEvery weakly similar to (97.4) COBL1_ORYSA COBRA-like 1 protein precursor (BRITTLE CULM1-like 6 protein) - Oryza sativa (Rice)moderately similar to ( 362) loc_os03g18910 12003.m07310 protein COBRA-like protein 7 precursor, putative, expressedPhytochel_synth	-1.41956	-2.8666	-1.04009
10.2.2	cell wall.cellulose synthesis.COBRA	a_95_p265936	moderately similar to ( 267) AT3G02210 | Symbols: COBL1 | COBL1 (COBRA-LIKE PROTEIN 1 PRECURSOR) | chr3:409352-411478 REVERSEmoderately similar to ( 261) COBL1_ORYSA COBRA-like 1 protein precursor (BRITTLE CULM1-like 6 protein) - Oryza sativa (Rice)moderately similar to ( 261) loc_os07g41310 12007.m08367 protein COBRA-like protein 4 precursor, putative, expressed	-1.54732	-1.05923	-0.811199
10.5.1.1	cell wall.cell wall proteins.AGPs.AGP	a_95_p010981	moderately similar to ( 333) AT5G06390 | Symbols: FLA17 | FLA17 (FASCICLIN-LIKE ARABINOGALACTAN PROTEIN 17 PRECURSOR) | chr5:1952939-1955047 FORWARDmoderately similar to ( 264) loc_os03g57460 12003.m10664 protein fasciclin domain, putative, expressed	-0.897802	-0.97098	-1.13244
10.5.1.1	cell wall.cell wall proteins.AGPs.AGP	a_95_p196257	weakly similar to ( 184) AT1G03870 | Symbols: FLA9 | FLA9 (FASCICLIN-LIKE ARABINOOGALACTAN 9) | chr1:982625-983368 REVERSEweakly similar to ( 152) loc_os01g47780 12001.m10971 protein fasciclin-like arabinogalactan protein 7 precursor, putative, expressed	-1.97848	-3.22	-1.59311
10.5.1.1	cell wall.cell wall proteins.AGPs.AGP	a_95_p223187	very weakly similar to (83.2) AT5G06390 | Symbols: FLA17 | FLA17 (FASCICLIN-LIKE ARABINOGALACTAN PROTEIN 17 PRECURSOR) | chr5:1952939-1955047 FORWARD	-0.904938	-1.08865	-1.10149
10.5.3	cell wall.cell wall proteins.LRR	a_95_p063575	weakly similar to ( 189) AT4G13340 | Symbols: | leucine-rich repeat family protein / extensin family protein | chr4:7758610-7760892 FORWARDweakly similar to ( 175) loc_os01g41120 12001.m10381 protein protein binding protein, putative, expressed	-0.947724	-1.01089	-1.22336
10.5.3	cell wall.cell wall proteins.LRR	a_95_p085705	moderately similar to ( 202) AT4G29240 | Symbols: | leucine-rich repeat family protein / extensin family protein | chr4:14418826-14420073 FORWARDweakly similar to ( 180) loc_os05g09640 12005.m05477 protein BRASSINOSTEROID INSENSITIVE 1 precursor, putative, expressed	-0.907837	-0.603053	-1.42579
10.5.5	cell wall.cell wall proteins.RGP	a_95_p012106	highly similar to ( 668) AT3G08900 | Symbols: RGP3, RGP | RGP3 (REVERSIBLY GLYCOSYLATED POLYPEPTIDE 3); transferase, transferring hexosyl groups | chr3:2708347-2709714 REVERSEhighly similar to ( 734) UPTG2_SOLTU Alpha-1,4-glucan-protein synthase [UDP-forming] 2 (EC 2.4.1.112) (UDP-glucose:protein transglucosylase 2) (UPTG 2) - Solanum tuberosum (Potato)highly similar to ( 679) loc_os03g40270 1200…	-0.639546	-1.01224	-0.606824
10.5.5	cell wall.cell wall proteins.RGP	a_95_p179522	highly similar to ( 669) AT3G02230 | Symbols: RGP1, ATRGP1 | RGP1 (REVERSIBLY GLYCOSYLATED POLYPEPTIDE 1); cellulose synthase (UDP-forming) | chr3:415463-417304 FORWARDhighly similar to ( 729) UPTG2_SOLTU Alpha-1,4-glucan-protein synthase [UDP-forming] 2 (EC 2.4.1.112) (UDP-glucose:protein transglucosylase 2) (UPTG 2) - Solanum tuberosum (Potato)highly similar to ( 679) loc_os03g40270 12003.m3530…	-0.970408	-1.27323	-0.795147
10.6.1	cell wall.degradation.cellulases and beta -1,4-glucanases	a_95_p001846	weakly similar to ( 121) AT5G20950 | Symbols: | glycosyl hydrolase family 3 protein | chr5:7107609-7110775 REVERSEweakly similar to ( 106) loc_os03g53800 12003.m101132 protein periplasmic beta-glucosidase precursor, putative, expressedGlyco_hydro_3_C	0.608104	0.626157	1.07473
10.6.1	cell wall.degradation.cellulases and beta -1,4-glucanases	a_95_p047371	moderately similar to ( 323) AT5G04885 | Symbols: | glycosyl hydrolase family 3 protein | chr5:1423369-1426628 FORWARDmoderately similar to ( 309) loc_os03g53800 12003.m101132 protein periplasmic beta-glucosidase precursor, putative, expressedGlyco_hydro_3 BglX	1.06078	0.898826	0.786732
10.6.2	cell wall.degradation.mannan-xylose-arabinose-fucose	a_95_p008856	moderately similar to ( 464) AT5G66460 | Symbols: | (1-4)-beta-mannan endohydrolase, putative | chr5:26538911-26540837 REVERSEmoderately similar to ( 440) loc_os01g47400 12001.m10935 protein hydrolase, hydrolyzing O-glycosyl compounds, putative, expressedCOG3934	1.7815	2.09439	1.1575
10.6.2	cell wall.degradation.mannan-xylose-arabinose-fucose	a_95_p190892	moderately similar to ( 469) AT5G66460 | Symbols: | (1-4)-beta-mannan endohydrolase, putative | chr5:26538911-26540837 REVERSEmoderately similar to ( 435) loc_os01g47400 12001.m10935 protein hydrolase, hydrolyzing O-glycosyl compounds, putative, expressedCOG3934	1.37478	2.2216	1.22685
10.6.2	cell wall.degradation.mannan-xylose-arabinose-fucose	a_95_p190897	moderately similar to ( 426) AT5G66460 | Symbols: | (1-4)-beta-mannan endohydrolase, putative | chr5:26538911-26540837 REVERSEmoderately similar to ( 397) loc_os01g47400 12001.m10935 protein hydrolase, hydrolyzing O-glycosyl compounds, putative, expressedCOG3934	1.40486	2.12373	1.23597
10.6.2	cell wall.degradation.mannan-xylose-arabinose-fucose	a_95_p190897	moderately similar to ( 464) AT5G66460 | Symbols: | (1-4)-beta-mannan endohydrolase, putative | chr5:26538911-26540837 REVERSEmoderately similar to ( 440) loc_os01g47400 12001.m10935 protein hydrolase, hydrolyzing O-glycosyl compounds, putative, expressedCOG3934	1.40486	2.12373	1.23597
10.6.2	cell wall.degradation.mannan-xylose-arabinose-fucose	a_95_p190897	moderately similar to ( 469) AT5G66460 | Symbols: | (1-4)-beta-mannan endohydrolase, putative | chr5:26538911-26540837 REVERSEmoderately similar to ( 435) loc_os01g47400 12001.m10935 protein hydrolase, hydrolyzing O-glycosyl compounds, putative, expressedCOG3934	1.40486	2.12373	1.23597
10.6.2	cell wall.degradation.mannan-xylose-arabinose-fucose	a_95_p291753	moderately similar to ( 375) AT5G64570 | Symbols: XYL4, ATBXL4 | XYL4; hydrolase, hydrolyzing O-glycosyl compounds / xylan 1,4-beta-xylosidase | chr5:25810227-25813309 REVERSEmoderately similar to ( 285) XYNB_PRUPE Putative beta-D-xylosidase (EC 3.2.1.-) (PpAz152) (Fragment) - Prunus persica (Peach)moderately similar to ( 368) loc_os04g54810 12004.m10373 protein beta-D-xylosidase, putative, expre…	1.27095	1.00327	0.561432
10.6.3	cell wall.degradation.pectate lyases and polygalacturonases	a_95_p117527	weakly similar to ( 150) AT4G13710 | Symbols: | pectate lyase family protein | chr4:7962550-7966012 FORWARDvery weakly similar to (88.6) PEL_LILLO Pectate lyase precursor (EC 4.2.2.2) - Lilium longiflorum (Trumpet lily)weakly similar to ( 148) loc_os04g05050 12004.m35243 protein pectate lyase 8 precursor, putative, expressed	1.8941	2.14765	1.23402
10.6.3	cell wall.degradation.pectate lyases and polygalacturonases	a_95_p188587	moderately similar to ( 226) AT1G49320 | Symbols: | BURP domain-containing protein | chr1:18246441-18247817 FORWARDweakly similar to ( 166) loc_os11g06980 12011.m079946 protein BURP domain containing protein, expressedBURP	-1.49403	-0.727537	-1.96168
10.7	cell wall.modification	a_95_p010321	moderately similar to ( 400) AT4G14130 | Symbols: XTR7 | XTR7 (XYLOGLUCAN ENDOTRANSGLYCOSYLASE 7); hydrolase, acting on glycosyl bonds / hydrolase, hydrolyzing O-glycosyl compounds / xyloglucan:xyloglucosyl transferase | chr4:8137161-8138196 REVERSEmoderately similar to ( 422) BRU1_SOYBN Brassinosteroid-regulated protein BRU1 precursor - Glycine max (Soybean)moderately similar to ( 350) loc_os06g…	-2.35824	-3.40914	-2.15738
10.7	cell wall.modification	a_95_p010671	moderately similar to ( 395) AT4G25810 | Symbols: XTR6, XTH23 | XTR6 (XYLOGLUCAN ENDOTRANSGLYCOSYLASE 6); hydrolase, acting on glycosyl bonds / hydrolase, hydrolyzing O-glycosyl compounds / xyloglucan:xyloglucosyl transferase | chr4:13128694-13129715 FORWARDmoderately similar to ( 393) BRU1_SOYBN Brassinosteroid-regulated protein BRU1 precursor - Glycine max (Soybean)moderately similar to ( 379) …	-3.53896	-5.77286	-2.50447
10.7	cell wall.modification	a_95_p011017	moderately similar to ( 318) AT2G40610 | Symbols: ATEXPA8, EXP8, ATEXP8, ATHEXP ALPHA 1.11 | ATEXPA8 (ARABIDOPSIS THALIANA EXPANSIN A8) | chr2:16949121-16950472 REVERSEmoderately similar to ( 319) EXPA4_ORYSA Expansin-A4 precursor (OsEXPA4) (Alpha-expansin-4) (OsEXP4) (OsaEXPa1.22) - Oryza sativa (Rice)moderately similar to ( 319) loc_os05g39990 12005.m08176 protein alpha-expansin 1 precursor, pu…	3.98601	4.9136	3.01328
10.7	cell wall.modification	a_95_p015281	moderately similar to ( 318) AT4G38400 | Symbols: ATEXLA2, EXPL2, ATEXPL2, ATHEXP BETA 2.2 | ATEXLA2 (ARABIDOPSIS THALIANA EXPANSIN-LIKE A2) | chr4:17978675-17979665 REVERSEmoderately similar to ( 303) EXLA1_ORYSA Expansin-like A1 precursor (OsEXLA1) (OsEXPL1) (OsaEXPb2.1) - Oryza sativa (Rice)moderately similar to ( 303) loc_os03g04020 12003.m101177 protein expansin-like 3 precursor, putative, e…	-4.20128	-3.90517	-2.28874
10.7	cell wall.modification	a_95_p017356	moderately similar to ( 342) AT3G23730 | Symbols: | xyloglucan:xyloglucosyl transferase, putative / xyloglucan endotransglycosylase, putative / endo-xyloglucan transferase, putative | chr3:8550222-8551248 FORWARDmoderately similar to ( 320) BRU1_SOYBN Brassinosteroid-regulated protein BRU1 precursor - Glycine max (Soybean)moderately similar to ( 346) loc_os06g48200 12006.m09346 protein xyloglucan…	-5.31639	-5.52267	-3.53302
10.7	cell wall.modification	a_95_p019601	moderately similar to ( 316) AT4G38400 | Symbols: ATEXLA2, EXPL2, ATEXPL2, ATHEXP BETA 2.2 | ATEXLA2 (ARABIDOPSIS THALIANA EXPANSIN-LIKE A2) | chr4:17978675-17979665 REVERSEmoderately similar to ( 296) EXLA1_ORYSA Expansin-like A1 precursor (OsEXLA1) (OsEXPL1) (OsaEXPb2.1) - Oryza sativa (Rice)moderately similar to ( 296) loc_os03g04020 12003.m101177 protein expansin-like 3 precursor, putative, e…	-4.16443	-4.05247	-2.21283
10.7	cell wall.modification	a_95_p020071	weakly similar to ( 107) AT3G29030 | Symbols: ATEXPA5, ATEXP5, ATHEXP ALPHA 1.4, EXP5, EXPA5 | EXPA5 (EXPANSIN A5) | chr3:11011538-11013068 REVERSEvery weakly similar to (97.8) EXPA2_ORYSA Expansin-A2 precursor (OsEXPA2) (Alpha-expansin-2) (OsEXP2) (OsaEXPa1.23) (RiExB) (RiExC) - Oryza sativa (Rice)very weakly similar to (97.8) loc_os01g60770 12001.m12205 protein alpha-expansin 10 precursor, puta…	2.38829	2.5844	2.03948
10.7	cell wall.modification	a_95_p026031	moderately similar to ( 396) AT1G11545 | Symbols: | xyloglucan:xyloglucosyl transferase, putative / xyloglucan endotransglycosylase, putative / endo-xyloglucan transferase, putative | chr1:3878689-3880286 REVERSEmoderately similar to ( 240) XTH_WHEAT Probable xyloglucan endotransglucosylase/hydrolase precursor (EC 2.4.1.207) - Triticum aestivum (Wheat)moderately similar to ( 316) loc_os07g34580 1…	-0.949591	-1.53823	-1.81154
10.7	cell wall.modification	a_95_p032701	moderately similar to ( 345) AT1G20190 | Symbols: ATEXPA11, EXP11, ATEXP11, ATHEXP ALPHA 1.14 | ATEXPA11 (ARABIDOPSIS THALIANA EXPANSIN 11) | chr1:6998762-6999710 REVERSEmoderately similar to ( 350) EXPA1_ORYSA Expansin-A1 precursor (OsEXPA1) (Alpha-expansin-1) (OsEXP1) (OsaEXPa1.16) (RiExA) - Oryza sativa (Rice)moderately similar to ( 350) loc_os04g15840 12004.m06765 protein alpha-expansin 1 pre…	2.00777	2.47381	1.58464
10.7	cell wall.modification	a_95_p032706	moderately similar to ( 296) AT2G39700 | Symbols: ATEXPA4, ATEXP4, ATHEXP ALPHA 1.6 | ATEXPA4 (ARABIDOPSIS THALIANA EXPANSIN A4) | chr2:16544246-16545434 REVERSEmoderately similar to ( 294) EXPA7_ORYSA Expansin-A7 precursor (OsEXPA7) (Alpha-expansin-7) (OsEXP7) (OsaEXPa1.26) - Oryza sativa (Rice)moderately similar to ( 294) loc_os03g60720 12003.m10961 protein alpha-expansin 6 precursor, putative,…	2.03533	2.03511	1.2864
10.7	cell wall.modification	a_95_p059950	moderately similar to ( 379) AT4G03210 | Symbols: XTH9 | XTH9 (XYLOGLUCAN ENDOTRANSGLUCOSYLASE/HYDROLASE 9); hydrolase, acting on glycosyl bonds / xyloglucan:xyloglucosyl transferase | chr4:1416107-1417197 FORWARDmoderately similar to ( 271) XTH_WHEAT Probable xyloglucan endotransglucosylase/hydrolase precursor (EC 2.4.1.207) - Triticum aestivum (Wheat)moderately similar to ( 300) loc_os04g53950 …	-1.29074	-0.281113	-1.7948
10.7	cell wall.modification	a_95_p090918	very weakly similar to (97.1) AT2G39700 | Symbols: ATEXPA4, ATEXP4, ATHEXP ALPHA 1.6 | ATEXPA4 (ARABIDOPSIS THALIANA EXPANSIN A4) | chr2:16544246-16545434 REVERSEvery weakly similar to (89.0) EXPA7_ORYSA Expansin-A7 precursor (OsEXPA7) (Alpha-expansin-7) (OsEXP7) (OsaEXPa1.26) - Oryza sativa (Rice)very weakly similar to (89.0) loc_os03g60720 12003.m10961 protein alpha-expansin 6 precursor, putati…	1.38123	0.6452	1.10208
10.7	cell wall.modification	a_95_p093503	moderately similar to ( 223) AT1G11545 | Symbols: | xyloglucan:xyloglucosyl transferase, putative / xyloglucan endotransglycosylase, putative / endo-xyloglucan transferase, putative | chr1:3878689-3880286 REVERSEweakly similar to ( 145) XTH_WHEAT Probable xyloglucan endotransglucosylase/hydrolase precursor (EC 2.4.1.207) - Triticum aestivum (Wheat)weakly similar to ( 170) loc_os07g34580 12007.m07…	-1.11977	-1.6452	-1.83358
10.7	cell wall.modification	a_95_p093503	moderately similar to ( 396) AT1G11545 | Symbols: | xyloglucan:xyloglucosyl transferase, putative / xyloglucan endotransglycosylase, putative / endo-xyloglucan transferase, putative | chr1:3878689-3880286 REVERSEmoderately similar to ( 240) XTH_WHEAT Probable xyloglucan endotransglucosylase/hydrolase precursor (EC 2.4.1.207) - Triticum aestivum (Wheat)moderately similar to ( 316) loc_os07g34580 1…	-1.11977	-1.6452	-1.83358
10.7	cell wall.modification	a_95_p103392	moderately similar to ( 241) AT4G38400 | Symbols: ATEXLA2, EXPL2, ATEXPL2, ATHEXP BETA 2.2 | ATEXLA2 (ARABIDOPSIS THALIANA EXPANSIN-LIKE A2) | chr4:17978675-17979665 REVERSEmoderately similar to ( 228) EXLA1_ORYSA Expansin-like A1 precursor (OsEXLA1) (OsEXPL1) (OsaEXPb2.1) - Oryza sativa (Rice)moderately similar to ( 228) loc_os03g04020 12003.m101177 protein expansin-like 3 precursor, putative, e…	-5.34847	-4.08624	-2.54503
10.7	cell wall.modification	a_95_p103392	moderately similar to ( 244) AT3G45960 | Symbols: ATEXLA3, EXPL3, ATEXPL3, ATHEXP BETA 2.3 | ATEXLA3 (arabidopsis thaliana expansin-like a3) | chr3:16892826-16893789 FORWARDmoderately similar to ( 232) EXLA1_ORYSA Expansin-like A1 precursor (OsEXLA1) (OsEXPL1) (OsaEXPb2.1) - Oryza sativa (Rice)moderately similar to ( 232) loc_os03g04020 12003.m101177 protein expansin-like 3 precursor, putative, e…	-5.34847	-4.08624	-2.54503
10.7	cell wall.modification	a_95_p103392	moderately similar to ( 318) AT4G38400 | Symbols: ATEXLA2, EXPL2, ATEXPL2, ATHEXP BETA 2.2 | ATEXLA2 (ARABIDOPSIS THALIANA EXPANSIN-LIKE A2) | chr4:17978675-17979665 REVERSEmoderately similar to ( 303) EXLA1_ORYSA Expansin-like A1 precursor (OsEXLA1) (OsEXPL1) (OsaEXPb2.1) - Oryza sativa (Rice)moderately similar to ( 303) loc_os03g04020 12003.m101177 protein expansin-like 3 precursor, putative, e…	-5.34847	-4.08624	-2.54503
10.7	cell wall.modification	a_95_p112337	moderately similar to ( 224) AT5G57550 | Symbols: XTR3 | XTR3 (XYLOGLUCAN ENDOTRANSGLYCOSYLASE 3); hydrolase, acting on glycosyl bonds / xyloglucan:xyloglucosyl transferase | chr5:23305055-23306384 REVERSEmoderately similar to ( 211) BRU1_SOYBN Brassinosteroid-regulated protein BRU1 precursor - Glycine max (Soybean)moderately similar to ( 209) loc_os06g48200 12006.m09346 protein xyloglucan endotr…	-3.92337	-5.91338	-2.62757
10.7	cell wall.modification	a_95_p115612	moderately similar to ( 384) AT5G57550 | Symbols: XTR3 | XTR3 (XYLOGLUCAN ENDOTRANSGLYCOSYLASE 3); hydrolase, acting on glycosyl bonds / xyloglucan:xyloglucosyl transferase | chr5:23305055-23306384 REVERSEmoderately similar to ( 372) BRU1_SOYBN Brassinosteroid-regulated protein BRU1 precursor - Glycine max (Soybean)moderately similar to ( 377) loc_os06g48200 12006.m09346 protein xyloglucan endotr…	-2.58384	-2.56033	-2.5939
10.7	cell wall.modification	a_95_p123633	very weakly similar to (80.1) AT2G40610 | Symbols: ATEXPA8, EXP8, ATEXP8, ATHEXP ALPHA 1.11 | ATEXPA8 (ARABIDOPSIS THALIANA EXPANSIN A8) | chr2:16949121-16950472 REVERSEvery weakly similar to (82.4) EXPA2_ORYSA Expansin-A2 precursor (OsEXPA2) (Alpha-expansin-2) (OsEXP2) (OsaEXPa1.23) (RiExB) (RiExC) - Oryza sativa (Rice)very weakly similar to (82.4) loc_os01g60770 12001.m12205 protein alpha-expan…	2.84829	4.4064	2.33674
10.7	cell wall.modification	a_95_p138102	weakly similar to ( 144) AT5G02260 | Symbols: ATEXPA9, EXP9, ATEXP9, ATHEXP ALPHA 1.10 | ATEXPA9 (ARABIDOPSIS THALIANA EXPANSIN A9) | chr5:463224-464840 FORWARDweakly similar to ( 138) EXPA7_ORYSA Expansin-A7 precursor (OsEXPA7) (Alpha-expansin-7) (OsEXP7) (OsaEXPa1.26) - Oryza sativa (Rice)weakly similar to ( 138) loc_os03g60720 12003.m10961 protein alpha-expansin 6 precursor, putative, expresse…	2.4815	2.36709	0.836907
10.7	cell wall.modification	a_95_p145892	moderately similar to ( 345) AT5G57550 | Symbols: XTR3 | XTR3 (XYLOGLUCAN ENDOTRANSGLYCOSYLASE 3); hydrolase, acting on glycosyl bonds / xyloglucan:xyloglucosyl transferase | chr5:23305055-23306384 REVERSEmoderately similar to ( 329) BRU1_SOYBN Brassinosteroid-regulated protein BRU1 precursor - Glycine max (Soybean)moderately similar to ( 324) loc_os06g48160 12006.m09342 protein xyloglucan endotr…	-2.79081	-1.94011	-2.03392
10.7	cell wall.modification	a_95_p146182	moderately similar to ( 309) AT4G25810 | Symbols: XTR6, XTH23 | XTR6 (XYLOGLUCAN ENDOTRANSGLYCOSYLASE 6); hydrolase, acting on glycosyl bonds / hydrolase, hydrolyzing O-glycosyl compounds / xyloglucan:xyloglucosyl transferase | chr4:13128694-13129715 FORWARDmoderately similar to ( 312) BRU1_SOYBN Brassinosteroid-regulated protein BRU1 precursor - Glycine max (Soybean)moderately similar to ( 316) …	-2.42726	-3.62682	-1.83736
10.7	cell wall.modification	a_95_p146262	moderately similar to ( 336) AT4G14130 | Symbols: XTR7 | XTR7 (XYLOGLUCAN ENDOTRANSGLYCOSYLASE 7); hydrolase, acting on glycosyl bonds / hydrolase, hydrolyzing O-glycosyl compounds / xyloglucan:xyloglucosyl transferase | chr4:8137161-8138196 REVERSEmoderately similar to ( 330) BRU1_SOYBN Brassinosteroid-regulated protein BRU1 precursor - Glycine max (Soybean)moderately similar to ( 327) loc_os06g…	-4.48978	-5.66989	-2.93184
10.7	cell wall.modification	a_95_p159107	moderately similar to ( 244) AT3G45960 | Symbols: ATEXLA3, EXPL3, ATEXPL3, ATHEXP BETA 2.3 | ATEXLA3 (arabidopsis thaliana expansin-like a3) | chr3:16892826-16893789 FORWARDmoderately similar to ( 232) EXLA1_ORYSA Expansin-like A1 precursor (OsEXLA1) (OsEXPL1) (OsaEXPb2.1) - Oryza sativa (Rice)moderately similar to ( 232) loc_os03g04020 12003.m101177 protein expansin-like 3 precursor, putative, e…	-4.31868	-3.94763	-2.26434
10.7	cell wall.modification	a_95_p164602	moderately similar to ( 276) AT4G38400 | Symbols: ATEXLA2, EXPL2, ATEXPL2, ATHEXP BETA 2.2 | ATEXLA2 (ARABIDOPSIS THALIANA EXPANSIN-LIKE A2) | chr4:17978675-17979665 REVERSEmoderately similar to ( 262) EXLA1_ORYSA Expansin-like A1 precursor (OsEXLA1) (OsEXPL1) (OsaEXPb2.1) - Oryza sativa (Rice)moderately similar to ( 262) loc_os03g04020 12003.m101177 protein expansin-like 3 precursor, putative, e…	-4.20708	-4.04825	-2.34876
10.7	cell wall.modification	a_95_p164842	moderately similar to ( 215) AT5G57550 | Symbols: XTR3 | XTR3 (XYLOGLUCAN ENDOTRANSGLYCOSYLASE 3); hydrolase, acting on glycosyl bonds / xyloglucan:xyloglucosyl transferase | chr5:23305055-23306384 REVERSEmoderately similar to ( 210) BRU1_SOYBN Brassinosteroid-regulated protein BRU1 precursor - Glycine max (Soybean)moderately similar to ( 206) loc_os06g48200 12006.m09346 protein xyloglucan endotr…	-3.90608	-5.98235	-2.57017
10.7	cell wall.modification	a_95_p167971	moderately similar to ( 319) AT4G14130 | Symbols: XTR7 | XTR7 (XYLOGLUCAN ENDOTRANSGLYCOSYLASE 7); hydrolase, acting on glycosyl bonds / hydrolase, hydrolyzing O-glycosyl compounds / xyloglucan:xyloglucosyl transferase | chr4:8137161-8138196 REVERSEmoderately similar to ( 318) BRU1_SOYBN Brassinosteroid-regulated protein BRU1 precursor - Glycine max (Soybean)moderately similar to ( 327) loc_os06g…	-4.17768	-5.85224	-2.68166
10.7	cell wall.modification	a_95_p167971	very weakly similar to (87.0) AT4G14130 | Symbols: XTR7 | XTR7 (XYLOGLUCAN ENDOTRANSGLYCOSYLASE 7); hydrolase, acting on glycosyl bonds / hydrolase, hydrolyzing O-glycosyl compounds / xyloglucan:xyloglucosyl transferase | chr4:8137161-8138196 REVERSEvery weakly similar to (88.6) BRU1_SOYBN Brassinosteroid-regulated protein BRU1 precursor - Glycine max (Soybean)very weakly similar to (93.2) loc_os…	-4.17768	-5.85224	-2.68166
10.7	cell wall.modification	a_95_p172341	weakly similar to ( 189) AT2G28950 | Symbols: ATEXPA6, ATEXP6, ATHEXP ALPHA 1.8 | ATEXPA6 (ARABIDOPSIS THALIANA EXPANSIN A6) | chr2:12431840-12433482 REVERSEweakly similar to ( 186) EXPA7_ORYSA Expansin-A7 precursor (OsEXPA7) (Alpha-expansin-7) (OsEXP7) (OsaEXPa1.26) - Oryza sativa (Rice)weakly similar to ( 186) loc_os03g60720 12003.m10961 protein alpha-expansin 6 precursor, putative, expressed	1.93901	2.24575	1.35064
10.7	cell wall.modification	a_95_p180212	moderately similar to ( 395) AT4G25810 | Symbols: XTR6, XTH23 | XTR6 (XYLOGLUCAN ENDOTRANSGLYCOSYLASE 6); hydrolase, acting on glycosyl bonds / hydrolase, hydrolyzing O-glycosyl compounds / xyloglucan:xyloglucosyl transferase | chr4:13128694-13129715 FORWARDmoderately similar to ( 392) BRU1_SOYBN Brassinosteroid-regulated protein BRU1 precursor - Glycine max (Soybean)moderately similar to ( 377) …	-3.83352	-5.99522	-2.6911
10.7	cell wall.modification	a_95_p180212	moderately similar to ( 399) AT5G57550 | Symbols: XTR3 | XTR3 (XYLOGLUCAN ENDOTRANSGLYCOSYLASE 3); hydrolase, acting on glycosyl bonds / xyloglucan:xyloglucosyl transferase | chr5:23305055-23306384 REVERSEmoderately similar to ( 391) BRU1_SOYBN Brassinosteroid-regulated protein BRU1 precursor - Glycine max (Soybean)moderately similar to ( 379) loc_os06g48200 12006.m09346 protein xyloglucan endotr…	-3.83352	-5.99522	-2.6911
10.7	cell wall.modification	a_95_p180217	moderately similar to ( 395) AT4G25810 | Symbols: XTR6, XTH23 | XTR6 (XYLOGLUCAN ENDOTRANSGLYCOSYLASE 6); hydrolase, acting on glycosyl bonds / hydrolase, hydrolyzing O-glycosyl compounds / xyloglucan:xyloglucosyl transferase | chr4:13128694-13129715 FORWARDmoderately similar to ( 392) BRU1_SOYBN Brassinosteroid-regulated protein BRU1 precursor - Glycine max (Soybean)moderately similar to ( 377) …	-3.79003	-6.02678	-2.7118
10.7	cell wall.modification	a_95_p184552	moderately similar to ( 241) AT4G38400 | Symbols: ATEXLA2, EXPL2, ATEXPL2, ATHEXP BETA 2.2 | ATEXLA2 (ARABIDOPSIS THALIANA EXPANSIN-LIKE A2) | chr4:17978675-17979665 REVERSEmoderately similar to ( 228) EXLA1_ORYSA Expansin-like A1 precursor (OsEXLA1) (OsEXPL1) (OsaEXPb2.1) - Oryza sativa (Rice)moderately similar to ( 228) loc_os03g04020 12003.m101177 protein expansin-like 3 precursor, putative, e…	-4.27596	-3.97544	-2.20882
10.7	cell wall.modification	a_95_p184552	moderately similar to ( 244) AT3G45960 | Symbols: ATEXLA3, EXPL3, ATEXPL3, ATHEXP BETA 2.3 | ATEXLA3 (arabidopsis thaliana expansin-like a3) | chr3:16892826-16893789 FORWARDmoderately similar to ( 232) EXLA1_ORYSA Expansin-like A1 precursor (OsEXLA1) (OsEXPL1) (OsaEXPb2.1) - Oryza sativa (Rice)moderately similar to ( 232) loc_os03g04020 12003.m101177 protein expansin-like 3 precursor, putative, e…	-4.27596	-3.97544	-2.20882
10.7	cell wall.modification	a_95_p184552	moderately similar to ( 315) AT4G38400 | Symbols: ATEXLA2, EXPL2, ATEXPL2, ATHEXP BETA 2.2 | ATEXLA2 (ARABIDOPSIS THALIANA EXPANSIN-LIKE A2) | chr4:17978675-17979665 REVERSEmoderately similar to ( 295) EXLA1_ORYSA Expansin-like A1 precursor (OsEXLA1) (OsEXPL1) (OsaEXPb2.1) - Oryza sativa (Rice)moderately similar to ( 295) loc_os03g04020 12003.m101177 protein expansin-like 3 precursor, putative, e…	-4.27596	-3.97544	-2.20882
10.7	cell wall.modification	a_95_p184552	moderately similar to ( 316) AT4G38400 | Symbols: ATEXLA2, EXPL2, ATEXPL2, ATHEXP BETA 2.2 | ATEXLA2 (ARABIDOPSIS THALIANA EXPANSIN-LIKE A2) | chr4:17978675-17979665 REVERSEmoderately similar to ( 296) EXLA1_ORYSA Expansin-like A1 precursor (OsEXLA1) (OsEXPL1) (OsaEXPb2.1) - Oryza sativa (Rice)moderately similar to ( 296) loc_os03g04020 12003.m101177 protein expansin-like 3 precursor, putative, e…	-4.27596	-3.97544	-2.20882
10.7	cell wall.modification	a_95_p188762	moderately similar to ( 270) AT1G26770 | Symbols: ATEXPA10, AT-EXP10, ATEXP10, ATHEXP ALPHA 1.1, EXP10 | ATEXPA10 (ARABIDOPSIS THALIANA EXPANSIN A 10); structural constituent of cell wall | chr1:9259775-9260792 FORWARDmoderately similar to ( 240) EXPA4_ORYSA Expansin-A4 precursor (OsEXPA4) (Alpha-expansin-4) (OsEXP4) (OsaEXPa1.22) - Oryza sativa (Rice)moderately similar to ( 240) loc_os05g39990 1…	2.74827	2.56789	2.4461
10.7	cell wall.modification	a_95_p188767	moderately similar to ( 262) AT2G03090 | Symbols: ATEXPA15, EXP15, ATEXP15, ATHEXP ALPHA 1.3 | ATEXPA15 (ARABIDOPSIS THALIANA EXPANSIN A15) | chr2:917361-918554 REVERSEmoderately similar to ( 237) EXPA4_ORYSA Expansin-A4 precursor (OsEXPA4) (Alpha-expansin-4) (OsEXP4) (OsaEXPa1.22) - Oryza sativa (Rice)moderately similar to ( 237) loc_os05g39990 12005.m08176 protein alpha-expansin 1 precursor, pu…	2.56599	2.61792	2.42934
10.7	cell wall.modification	a_95_p188767	moderately similar to ( 270) AT1G26770 | Symbols: ATEXPA10, AT-EXP10, ATEXP10, ATHEXP ALPHA 1.1, EXP10 | ATEXPA10 (ARABIDOPSIS THALIANA EXPANSIN A 10); structural constituent of cell wall | chr1:9259775-9260792 FORWARDmoderately similar to ( 240) EXPA4_ORYSA Expansin-A4 precursor (OsEXPA4) (Alpha-expansin-4) (OsEXP4) (OsaEXPa1.22) - Oryza sativa (Rice)moderately similar to ( 240) loc_os05g39990 1…	2.56599	2.61792	2.42934
10.7	cell wall.modification	a_95_p188767	weakly similar to ( 107) AT3G29030 | Symbols: ATEXPA5, ATEXP5, ATHEXP ALPHA 1.4, EXP5, EXPA5 | EXPA5 (EXPANSIN A5) | chr3:11011538-11013068 REVERSEvery weakly similar to (97.8) EXPA2_ORYSA Expansin-A2 precursor (OsEXPA2) (Alpha-expansin-2) (OsEXP2) (OsaEXPa1.23) (RiExB) (RiExC) - Oryza sativa (Rice)very weakly similar to (97.8) loc_os01g60770 12001.m12205 protein alpha-expansin 10 precursor, puta…	2.56599	2.61792	2.42934
10.7	cell wall.modification	a_95_p195153	moderately similar to ( 431) AT2G01850 | Symbols: EXGT-A3, XTH27, ATXTH27 | EXGT-A3; hydrolase, acting on glycosyl bonds / xyloglucan:xyloglucosyl transferase | chr2:385374-387138 FORWARDweakly similar to ( 200) XTH_TOBAC Probable xyloglucan endotransglucosylase/hydrolase protein precursor (EC 2.4.1.207) - Nicotiana tabacum (Common tobacco)moderately similar to ( 397) loc_os03g13570 12003.m06802 …	-3.20219	-3.49589	-2.19675
10.7	cell wall.modification	a_95_p201947	moderately similar to ( 321) AT2G37640 | Symbols: ATEXPA3, ATEXP3, ATHEXP ALPHA 1.9, EXP3 | EXP3 | chr2:15788077-15789812 REVERSEmoderately similar to ( 294) EXPA7_ORYSA Expansin-A7 precursor (OsEXPA7) (Alpha-expansin-7) (OsEXP7) (OsaEXPa1.26) - Oryza sativa (Rice)moderately similar to ( 294) loc_os03g60720 12003.m10961 protein alpha-expansin 6 precursor, putative, expressedPollen_allerg_1	2.38693	2.21332	0.98115
10.7	cell wall.modification	a_95_p235114	moderately similar to ( 315) AT4G38400 | Symbols: ATEXLA2, EXPL2, ATEXPL2, ATHEXP BETA 2.2 | ATEXLA2 (ARABIDOPSIS THALIANA EXPANSIN-LIKE A2) | chr4:17978675-17979665 REVERSEmoderately similar to ( 295) EXLA1_ORYSA Expansin-like A1 precursor (OsEXLA1) (OsEXPL1) (OsaEXPb2.1) - Oryza sativa (Rice)moderately similar to ( 295) loc_os03g04020 12003.m101177 protein expansin-like 3 precursor, putative, e…	-4.22322	-4.00247	-2.2534
10.7	cell wall.modification	a_95_p235114	moderately similar to ( 316) AT4G38400 | Symbols: ATEXLA2, EXPL2, ATEXPL2, ATHEXP BETA 2.2 | ATEXLA2 (ARABIDOPSIS THALIANA EXPANSIN-LIKE A2) | chr4:17978675-17979665 REVERSEmoderately similar to ( 296) EXLA1_ORYSA Expansin-like A1 precursor (OsEXLA1) (OsEXPL1) (OsaEXPb2.1) - Oryza sativa (Rice)moderately similar to ( 296) loc_os03g04020 12003.m101177 protein expansin-like 3 precursor, putative, e…	-4.22322	-4.00247	-2.2534
10.7	cell wall.modification	a_95_p248747	moderately similar to ( 448) AT4G03210 | Symbols: XTH9 | XTH9 (XYLOGLUCAN ENDOTRANSGLUCOSYLASE/HYDROLASE 9); hydrolase, acting on glycosyl bonds / xyloglucan:xyloglucosyl transferase | chr4:1416107-1417197 FORWARDmoderately similar to ( 303) XTH_SOYBN Probable xyloglucan endotransglucosylase/hydrolase precursor (EC 2.4.1.207) (Fragment) - Glycine max (Soybean)moderately similar to ( 348) loc_os04…	-1.35754	-0.304427	-1.65522
10.7	cell wall.modification	a_95_p248747	moderately similar to ( 453) AT4G03210 | Symbols: XTH9 | XTH9 (XYLOGLUCAN ENDOTRANSGLUCOSYLASE/HYDROLASE 9); hydrolase, acting on glycosyl bonds / xyloglucan:xyloglucosyl transferase | chr4:1416107-1417197 FORWARDmoderately similar to ( 305) XTH_WHEAT Probable xyloglucan endotransglucosylase/hydrolase precursor (EC 2.4.1.207) - Triticum aestivum (Wheat)moderately similar to ( 350) loc_os04g53950 …	-1.35754	-0.304427	-1.65522
10.7	cell wall.modification	a_95_p269761	moderately similar to ( 340) AT2G03090 | Symbols: ATEXPA15, EXP15, ATEXP15, ATHEXP ALPHA 1.3 | ATEXPA15 (ARABIDOPSIS THALIANA EXPANSIN A15) | chr2:917361-918554 REVERSEmoderately similar to ( 309) EXPA5_ORYSA Expansin-A5 precursor (OsEXPA5) (Alpha-expansin-5) (OsEXP5) (OsaEXPa1.20) - Oryza sativa (Rice)moderately similar to ( 309) loc_os02g51040 12002.m10138 protein alpha-expansin 15 precursor, p…	4.4263	1.92254	2.04763
10.7	cell wall.modification	a_95_p270056	moderately similar to ( 431) AT2G01850 | Symbols: EXGT-A3, XTH27, ATXTH27 | EXGT-A3; hydrolase, acting on glycosyl bonds / xyloglucan:xyloglucosyl transferase | chr2:385374-387138 FORWARDweakly similar to ( 200) XTH_TOBAC Probable xyloglucan endotransglucosylase/hydrolase protein precursor (EC 2.4.1.207) - Nicotiana tabacum (Common tobacco)moderately similar to ( 397) loc_os03g13570 12003.m06802 …	-3.47292	-3.79549	-2.23611
10.7	cell wall.modification	a_95_p291264	very weakly similar to (80.1) AT2G40610 | Symbols: ATEXPA8, EXP8, ATEXP8, ATHEXP ALPHA 1.11 | ATEXPA8 (ARABIDOPSIS THALIANA EXPANSIN A8) | chr2:16949121-16950472 REVERSEvery weakly similar to (82.4) EXPA2_ORYSA Expansin-A2 precursor (OsEXPA2) (Alpha-expansin-2) (OsEXP2) (OsaEXPa1.23) (RiExB) (RiExC) - Oryza sativa (Rice)very weakly similar to (82.4) loc_os01g60770 12001.m12205 protein alpha-expan…	2.81685	4.68412	2.26421
10.8.1	cell wall.pectin*esterases.PME	a_95_p149772	weakly similar to ( 111) AT2G26440 | Symbols: | pectinesterase family protein | chr2:11247407-11249407 FORWARDvery weakly similar to (92.0) PME2_CITSI Pectinesterase-2 precursor (EC 3.1.1.11) (Pectin methylesterase) (PE) - Citrus sinensis (Sweet orange)very weakly similar to (94.0) loc_os07g47830 12007.m08998 protein pectinesterase-1 precursor, putative, expressedPectinesterase	-0.170095	-1.33123	-0.784912
11.1.5	lipid metabolism.FA synthesis and FA elongation.beta hydroxyacyl ACP dehydratase	a_95_p010096	moderately similar to ( 205) AT5G10160 | Symbols: | beta-hydroxyacyl-ACP dehydratase, putative | chr5:3185819-3187159 FORWARDmoderately similar to ( 207) loc_os05g36000 12005.m27841 protein beta-hydroxyacyl-ACP dehydratase, putative, expressedFabZ fabZ FabA_FabZ FabA FabA	1.00027	0.755743	0.693872
11.1.5	lipid metabolism.FA synthesis and FA elongation.beta hydroxyacyl ACP dehydratase	a_95_p010096	moderately similar to ( 297) AT5G10160 | Symbols: | beta-hydroxyacyl-ACP dehydratase, putative | chr5:3185819-3187159 FORWARDmoderately similar to ( 291) loc_os05g36000 12005.m27841 protein beta-hydroxyacyl-ACP dehydratase, putative, expressedfabZ FabZ FabA FabA_FabZ FabA	1.00027	0.755743	0.693872
11.1.5	lipid metabolism.FA synthesis and FA elongation.beta hydroxyacyl ACP dehydratase	a_95_p031271	moderately similar to ( 309) AT5G10160 | Symbols: | beta-hydroxyacyl-ACP dehydratase, putative | chr5:3185819-3187159 FORWARDmoderately similar to ( 283) loc_os05g36000 12005.m27841 protein beta-hydroxyacyl-ACP dehydratase, putative, expressedfabZ FabZ FabA FabA_FabZ FabA	1.31885	1.35948	1.64397
11.1.5	lipid metabolism.FA synthesis and FA elongation.beta hydroxyacyl ACP dehydratase	a_95_p039796	moderately similar to ( 205) AT5G10160 | Symbols: | beta-hydroxyacyl-ACP dehydratase, putative | chr5:3185819-3187159 FORWARDmoderately similar to ( 207) loc_os05g36000 12005.m27841 protein beta-hydroxyacyl-ACP dehydratase, putative, expressedFabZ fabZ FabA_FabZ FabA FabA	1.22779	0.836899	0.801381
11.1.5	lipid metabolism.FA synthesis and FA elongation.beta hydroxyacyl ACP dehydratase	a_95_p236799	moderately similar to ( 297) AT5G10160 | Symbols: | beta-hydroxyacyl-ACP dehydratase, putative | chr5:3185819-3187159 FORWARDmoderately similar to ( 291) loc_os05g36000 12005.m27841 protein beta-hydroxyacyl-ACP dehydratase, putative, expressedfabZ FabZ FabA FabA_FabZ FabA	1.00285	0.964877	0.875097
11.1.5	lipid metabolism.FA synthesis and FA elongation.beta hydroxyacyl ACP dehydratase	a_95_p288953	moderately similar to ( 309) AT5G10160 | Symbols: | beta-hydroxyacyl-ACP dehydratase, putative | chr5:3185819-3187159 FORWARDmoderately similar to ( 283) loc_os05g36000 12005.m27841 protein beta-hydroxyacyl-ACP dehydratase, putative, expressedfabZ FabZ FabA FabA_FabZ FabA	1.43076	1.27411	1.67055
11.1.9	lipid metabolism.FA synthesis and FA elongation.long chain fatty acid CoA ligase	a_95_p025046	weakly similar to ( 185) AT2G04350 | Symbols: | long-chain-fatty-acid--CoA ligase family protein / long-chain acyl-CoA synthetase family protein (LACS8) | chr2:1516086-1519178 FORWARDweakly similar to ( 186) loc_os05g25310 12005.m083690 protein acyl-CoA synthetase long-chain family member 3, putative, expressed FAA1	-0.834151	-1.11588	-0.795975
11.1.10	lipid metabolism.FA synthesis and FA elongation.beta ketoacyl CoA synthase	a_95_p025356	weakly similar to ( 193) AT1G19440 | Symbols: KCS4 | KCS4 (3-KETOACYL-COA SYNTHASE 4); acyltransferase/ catalytic/ transferase, transferring acyl groups other than amino-acyl groups | chr1:6729119-6730669 FORWARDweakly similar to ( 192) loc_os05g49290 12005.m27982 protein acyltransferase, putative, expressedCHS_like	-0.880055	-0.201255	-1.22332
11.1.10	lipid metabolism.FA synthesis and FA elongation.beta ketoacyl CoA synthase	a_95_p095868	moderately similar to ( 224) AT1G19440 | Symbols: KCS4 | KCS4 (3-KETOACYL-COA SYNTHASE 4); acyltransferase/ catalytic/ transferase, transferring acyl groups other than amino-acyl groups | chr1:6729119-6730669 FORWARDmoderately similar to ( 219) loc_os05g49290 12005.m27982 protein acyltransferase, putative, expressedCHS_like	-0.744316	-0.0616692	-1.08154
11.1.10	lipid metabolism.FA synthesis and FA elongation.beta ketoacyl CoA synthase	a_95_p095868	weakly similar to ( 193) AT1G19440 | Symbols: KCS4 | KCS4 (3-KETOACYL-COA SYNTHASE 4); acyltransferase/ catalytic/ transferase, transferring acyl groups other than amino-acyl groups | chr1:6729119-6730669 FORWARDweakly similar to ( 192) loc_os05g49290 12005.m27982 protein acyltransferase, putative, expressedCHS_like	-0.744316	-0.0616692	-1.08154
11.1.10	lipid metabolism.FA synthesis and FA elongation.beta ketoacyl CoA synthase	a_95_p135142	moderately similar to ( 465) AT2G26640 | Symbols: KCS11 | KCS11 (3-KETOACYL-COA SYNTHASE 11); acyltransferase/ catalytic/ transferase, transferring acyl groups other than amino-acyl groups | chr2:11330094-11331623 FORWARDmoderately similar to ( 462) loc_os06g39750 12006.m091730 protein fatty acid elongase, putative, expressedFAE1_CUT1_RppA CHS_like	-2.42443	-2.01407	-1.99656
11.1.10	lipid metabolism.FA synthesis and FA elongation.beta ketoacyl CoA synthase	a_95_p155687	moderately similar to ( 271) AT2G26640 | Symbols: KCS11 | KCS11 (3-KETOACYL-COA SYNTHASE 11); acyltransferase/ catalytic/ transferase, transferring acyl groups other than amino-acyl groups | chr2:11330094-11331623 FORWARDmoderately similar to ( 268) loc_os06g39750 12006.m091730 protein fatty acid elongase, putative, expressedCHS_like	-2.15758	-2.54495	-1.75288
11.1.13	lipid metabolism.FA synthesis and FA elongation.acyl-CoA binding protein	a_95_p023741	weakly similar to ( 117) AT1G31812 | Symbols: ACBP6, ACBP | ACBP6 (acyl-CoA-binding protein 6); acyl-CoA binding / phosphatidylcholine binding | chr1:11411132-11412099 REVERSEweakly similar to ( 131) ACBP_RICCO Acyl-CoA-binding protein (ACBP) - Ricinus communis (Castor bean)weakly similar to ( 144) loc_os03g37960 12003.m08899 protein acyl-CoA-binding protein, putative ACBP ACBP	-0.405706	-0.88122	-1.02121
11.1.13	lipid metabolism.FA synthesis and FA elongation.acyl-CoA binding protein	a_95_p023741	weakly similar to ( 119) AT1G31812 | Symbols: ACBP6, ACBP | ACBP6 (acyl-CoA-binding protein 6); acyl-CoA binding / phosphatidylcholine binding | chr1:11411132-11412099 REVERSEweakly similar to ( 136) ACBP_RICCO Acyl-CoA-binding protein (ACBP) - Ricinus communis (Castor bean)weakly similar to ( 149) loc_os03g37960 12003.m08899 protein acyl-CoA-binding protein, putative ACBP ACBP	-0.405706	-0.88122	-1.02121
11.1.13	lipid metabolism.FA synthesis and FA elongation.acyl-CoA binding protein	a_95_p182092	weakly similar to ( 119) AT1G31812 | Symbols: ACBP6, ACBP | ACBP6 (acyl-CoA-binding protein 6); acyl-CoA binding / phosphatidylcholine binding | chr1:11411132-11412099 REVERSEweakly similar to ( 136) ACBP_RICCO Acyl-CoA-binding protein (ACBP) - Ricinus communis (Castor bean)weakly similar to ( 149) loc_os03g37960 12003.m08899 protein acyl-CoA-binding protein, putative ACBP ACBP	-0.497703	-0.885568	-1.04662
11.1.15	lipid metabolism.FA synthesis and FA elongation.ACP desaturase	a_95_p189747	highly similar to ( 681) AT2G43710 | Symbols: SSI2, FAB2 | SSI2; acyl-[acyl-carrier-protein] desaturase/ stearoyl-CoA 9-desaturase | chr2:18120107-18122495 FORWARDhighly similar to ( 731) STAD_RICCO Acyl-[acyl-carrier-protein] desaturase, chloroplast precursor (EC 1.14.19.2) (Stearoyl-ACP desaturase) (Delta(9) stearoyl-acyl carrier protein desaturase) - Ricinus communis (Castor bean)highly simila…	1.30517	0.970837	1.16177
11.1.15	lipid metabolism.FA synthesis and FA elongation.ACP desaturase	a_95_p245202	highly similar to ( 681) AT2G43710 | Symbols: SSI2, FAB2 | SSI2; acyl-[acyl-carrier-protein] desaturase/ stearoyl-CoA 9-desaturase | chr2:18120107-18122495 FORWARDhighly similar to ( 731) STAD_RICCO Acyl-[acyl-carrier-protein] desaturase, chloroplast precursor (EC 1.14.19.2) (Stearoyl-ACP desaturase) (Delta(9) stearoyl-acyl carrier protein desaturase) - Ricinus communis (Castor bean)highly simila…	1.24166	1.00911	1.10546
11.1.20	lipid metabolism.FA synthesis and FA elongation.MCD	a_95_p212217	moderately similar to ( 251) AT4G04320 | Symbols: | malonyl-CoA decarboxylase family protein | chr4:2113565-2116525 FORWARDmoderately similar to ( 231) loc_os09g23070 12009.m05464 protein malonyl-CoA decarboxylase, mitochondrial precursor, putative, expressed MCD	-1.03084	-1.0948	-1.1603
11.2.1	lipid metabolism.FA desaturation.desaturase	a_95_p026396	moderately similar to ( 497) AT3G15850 | Symbols: FAD5, FADB, JB67, ADS3 | FAD5 (FATTY ACID DESATURASE 5); 16:0 monogalactosyldiacylglycerol desaturase/ oxidoreductase | chr3:5359087-5360998 FORWARD OLE1 Delta9-FADS-like FA_desaturase	2.23111	1.64831	2.91246
11.2.1	lipid metabolism.FA desaturation.desaturase	a_95_p270791	moderately similar to ( 497) AT3G15850 | Symbols: FAD5, FADB, JB67, ADS3 | FAD5 (FATTY ACID DESATURASE 5); 16:0 monogalactosyldiacylglycerol desaturase/ oxidoreductase | chr3:5359087-5360998 FORWARD OLE1 Delta9-FADS-like FA_desaturase	2.16837	1.51861	3.19492
11.2.3	lipid metabolism.FA desaturation.omega 3 desaturase	a_95_p007571	highly similar to ( 507) AT2G29980 | Symbols: FAD3 | FAD3 (FATTY ACID DESATURASE 3); omega-3 fatty acid desaturase | chr2:12782257-12784946 REVERSEhighly similar to ( 736) FAD3E_TOBAC Omega-3 fatty acid desaturase, endoplasmic reticulum (EC 1.14.19.-) - Nicotiana tabacum (Common tobacco)moderately similar to ( 498) loc_os03g18070 12003.m07232 protein omega-3 fatty acid desaturase, chloroplast pre…	2.10561	1.23965	1.29837
11.2.3	lipid metabolism.FA desaturation.omega 3 desaturase	a_95_p011081	highly similar to ( 507) AT2G29980 | Symbols: FAD3 | FAD3 (FATTY ACID DESATURASE 3); omega-3 fatty acid desaturase | chr2:12782257-12784946 REVERSEhighly similar to ( 736) FAD3E_TOBAC Omega-3 fatty acid desaturase, endoplasmic reticulum (EC 1.14.19.-) - Nicotiana tabacum (Common tobacco)moderately similar to ( 498) loc_os03g18070 12003.m07232 protein omega-3 fatty acid desaturase, chloroplast pre…	1.99859	1.15995	1.22055
11.2.3	lipid metabolism.FA desaturation.omega 3 desaturase	a_95_p117497	highly similar to ( 507) AT2G29980 | Symbols: FAD3 | FAD3 (FATTY ACID DESATURASE 3); omega-3 fatty acid desaturase | chr2:12782257-12784946 REVERSEhighly similar to ( 736) FAD3E_TOBAC Omega-3 fatty acid desaturase, endoplasmic reticulum (EC 1.14.19.-) - Nicotiana tabacum (Common tobacco)moderately similar to ( 498) loc_os03g18070 12003.m07232 protein omega-3 fatty acid desaturase, chloroplast pre…	2.01122	1.14773	1.33643
11.2.3	lipid metabolism.FA desaturation.omega 3 desaturase	a_95_p117497	moderately similar to ( 375) AT2G29980 | Symbols: FAD3 | FAD3 (FATTY ACID DESATURASE 3); omega-3 fatty acid desaturase | chr2:12782257-12784946 REVERSEmoderately similar to ( 476) FAD3E_TOBAC Omega-3 fatty acid desaturase, endoplasmic reticulum (EC 1.14.19.-) - Nicotiana tabacum (Common tobacco)moderately similar to ( 373) loc_os03g18070 12003.m07232 protein omega-3 fatty acid desaturase, chlorop…	2.01122	1.14773	1.33643
11.2.3	lipid metabolism.FA desaturation.omega 3 desaturase	a_95_p217542	highly similar to ( 507) AT2G29980 | Symbols: FAD3 | FAD3 (FATTY ACID DESATURASE 3); omega-3 fatty acid desaturase | chr2:12782257-12784946 REVERSEhighly similar to ( 736) FAD3E_TOBAC Omega-3 fatty acid desaturase, endoplasmic reticulum (EC 1.14.19.-) - Nicotiana tabacum (Common tobacco)moderately similar to ( 498) loc_os03g18070 12003.m07232 protein omega-3 fatty acid desaturase, chloroplast pre…	2.03249	1.20424	1.45054
11.2.3	lipid metabolism.FA desaturation.omega 3 desaturase	a_95_p217542	moderately similar to ( 323) AT2G29980 | Symbols: FAD3 | FAD3 (FATTY ACID DESATURASE 3); omega-3 fatty acid desaturase | chr2:12782257-12784946 REVERSEmoderately similar to ( 495) FAD3E_TOBAC Omega-3 fatty acid desaturase, endoplasmic reticulum (EC 1.14.19.-) - Nicotiana tabacum (Common tobacco)moderately similar to ( 322) loc_os03g18070 12003.m07232 protein omega-3 fatty acid desaturase, chlorop…	2.03249	1.20424	1.45054
11.2.3	lipid metabolism.FA desaturation.omega 3 desaturase	a_95_p217542	moderately similar to ( 375) AT2G29980 | Symbols: FAD3 | FAD3 (FATTY ACID DESATURASE 3); omega-3 fatty acid desaturase | chr2:12782257-12784946 REVERSEmoderately similar to ( 476) FAD3E_TOBAC Omega-3 fatty acid desaturase, endoplasmic reticulum (EC 1.14.19.-) - Nicotiana tabacum (Common tobacco)moderately similar to ( 373) loc_os03g18070 12003.m07232 protein omega-3 fatty acid desaturase, chlorop…	2.03249	1.20424	1.45054
11.2.4	lipid metabolism.FA desaturation.omega 6 desaturase	a_95_p008811	highly similar to ( 654) AT4G30950 | Symbols: FAD6, FADC, SFD4 | FAD6 (FATTY ACID DESATURASE 6); omega-6 fatty acid desaturase | chr4:15057278-15059673 REVERSEhighly similar to ( 654) FAD6C_BRANA Omega-6 fatty acid desaturase, chloroplast precursor (EC 1.14.19.-) - Brassica napus (Rape)moderately similar to ( 275) loc_os08g34220 12008.m07411 protein omega-6 fatty acid desaturase, chloroplast prec…	2.54253	2.12739	2.61887
11.2.4	lipid metabolism.FA desaturation.omega 6 desaturase	a_95_p017186	highly similar to ( 619) AT3G12120 | Symbols: FAD2 | FAD2 (FATTY ACID DESATURASE 2); delta12-fatty acid dehydrogenase/ omega-6 fatty acid desaturase | chr3:3860592-3861743 REVERSEhighly similar to ( 621) FD6E2_SOYBN Omega-6 fatty acid desaturase, endoplasmic reticulum isozyme 2 (EC 1.14.19.-) - Glycine max (Soybean)highly similar to ( 574) loc_os02g48560 12002.m100054 protein omega-6 fatty acid d…	1.2459	0.625498	0.657796
11.2.4	lipid metabolism.FA desaturation.omega 6 desaturase	a_95_p148782	moderately similar to ( 404) AT3G12120 | Symbols: FAD2 | FAD2 (FATTY ACID DESATURASE 2); delta12-fatty acid dehydrogenase/ omega-6 fatty acid desaturase | chr3:3860592-3861743 REVERSEmoderately similar to ( 418) FD6E2_SOYBN Omega-6 fatty acid desaturase, endoplasmic reticulum isozyme 2 (EC 1.14.19.-) - Glycine max (Soybean)moderately similar to ( 386) loc_os02g48560 12002.m100054 protein omega-6 …	1.10397	0.590715	0.3174
11.2.4	lipid metabolism.FA desaturation.omega 6 desaturase	a_95_p148782	weakly similar to ( 186) AT3G12120 | Symbols: FAD2 | FAD2 (FATTY ACID DESATURASE 2); delta12-fatty acid dehydrogenase/ omega-6 fatty acid desaturase | chr3:3860592-3861743 REVERSEweakly similar to ( 187) FD6E2_SOYBN Omega-6 fatty acid desaturase, endoplasmic reticulum isozyme 2 (EC 1.14.19.-) - Glycine max (Soybean)weakly similar to ( 179) loc_os02g48560 12002.m100054 protein omega-6 fatty acid d…	1.10397	0.590715	0.3174
11.2.4	lipid metabolism.FA desaturation.omega 6 desaturase	a_95_p150207	highly similar to ( 619) AT3G12120 | Symbols: FAD2 | FAD2 (FATTY ACID DESATURASE 2); delta12-fatty acid dehydrogenase/ omega-6 fatty acid desaturase | chr3:3860592-3861743 REVERSEhighly similar to ( 621) FD6E2_SOYBN Omega-6 fatty acid desaturase, endoplasmic reticulum isozyme 2 (EC 1.14.19.-) - Glycine max (Soybean)highly similar to ( 574) loc_os02g48560 12002.m100054 protein omega-6 fatty acid d…	1.16091	0.641598	0.725898
11.2.4	lipid metabolism.FA desaturation.omega 6 desaturase	a_95_p150207	moderately similar to ( 444) AT3G12120 | Symbols: FAD2 | FAD2 (FATTY ACID DESATURASE 2); delta12-fatty acid dehydrogenase/ omega-6 fatty acid desaturase | chr3:3860592-3861743 REVERSEmoderately similar to ( 441) FD6E2_SOYBN Omega-6 fatty acid desaturase, endoplasmic reticulum isozyme 2 (EC 1.14.19.-) - Glycine max (Soybean)moderately similar to ( 402) loc_os02g48560 12002.m100054 protein omega-6 …	1.16091	0.641598	0.725898
11.2.4	lipid metabolism.FA desaturation.omega 6 desaturase	a_95_p185997	highly similar to ( 619) AT3G12120 | Symbols: FAD2 | FAD2 (FATTY ACID DESATURASE 2); delta12-fatty acid dehydrogenase/ omega-6 fatty acid desaturase | chr3:3860592-3861743 REVERSEhighly similar to ( 621) FD6E2_SOYBN Omega-6 fatty acid desaturase, endoplasmic reticulum isozyme 2 (EC 1.14.19.-) - Glycine max (Soybean)highly similar to ( 574) loc_os02g48560 12002.m100054 protein omega-6 fatty acid d…	1.30477	0.68905	0.817291
11.2.4	lipid metabolism.FA desaturation.omega 6 desaturase	a_95_p226864	highly similar to ( 654) AT4G30950 | Symbols: FAD6, FADC, SFD4 | FAD6 (FATTY ACID DESATURASE 6); omega-6 fatty acid desaturase | chr4:15057278-15059673 REVERSEhighly similar to ( 654) FAD6C_BRANA Omega-6 fatty acid desaturase, chloroplast precursor (EC 1.14.19.-) - Brassica napus (Rape)moderately similar to ( 275) loc_os08g34220 12008.m07411 protein omega-6 fatty acid desaturase, chloroplast prec…	2.75813	2.4101	2.88867
11.3	lipid metabolism.Phospholipid synthesis	a_95_p270701	very weakly similar to ( 100) AT1G32200 | Symbols: ATS1, ACT1 | ATS1; glycerol-3-phosphate O-acyltransferase | chr1:11602223-11605001 REVERSEweakly similar to ( 111) PLSB_PEA Glycerol-3-phosphate acyltransferase, chloroplast precursor (EC 2.3.1.15) (GPAT) - Pisum sativum (Garden pea)	0.892655	1.05684	1.05685
11.3.2	lipid metabolism.Phospholipid synthesis.choline kinase	a_95_p097368	very weakly similar to (91.7) AT4G09760 | Symbols: | choline kinase, putative | chr4:6148955-6151150 REVERSEvery weakly similar to (82.8) loc_os05g45880 12005.m08713 protein ethanolamine kinase 1, putative, expressed	-1.52083	-1.28218	-0.199915
11.3.2	lipid metabolism.Phospholipid synthesis.choline kinase	a_95_p196637	very weakly similar to (91.7) AT4G09760 | Symbols: | choline kinase, putative | chr4:6148955-6151150 REVERSEvery weakly similar to (82.8) loc_os05g45880 12005.m08713 protein ethanolamine kinase 1, putative, expressed	-1.57466	-1.28724	-0.281981
11.3.10	lipid metabolism.Phospholipid synthesis.(S)-coclaurine-N-methyltransferase	a_95_p031021	moderately similar to ( 237) AT4G33110 | Symbols: | coclaurine N-methyltransferase, putative | chr4:15972497-15974531 REVERSEmoderately similar to ( 238) loc_os06g37610 12006.m08296 protein cyclopropane-fatty-acyl-phospholipid synthase, putative, expressed	1.89888	0.84675	1.24871
11.3.10	lipid metabolism.Phospholipid synthesis.(S)-coclaurine-N-methyltransferase	a_95_p250632	moderately similar to ( 205) AT4G33110 | Symbols: | coclaurine N-methyltransferase, putative | chr4:15972497-15974531 REVERSEmoderately similar to ( 207) loc_os06g37610 12006.m08296 protein cyclopropane-fatty-acyl-phospholipid synthase, putative, expressed	1.47546	0.96305	1.25272
11.3.10	lipid metabolism.Phospholipid synthesis.(S)-coclaurine-N-methyltransferase	a_95_p250632	moderately similar to ( 237) AT4G33110 | Symbols: | coclaurine N-methyltransferase, putative | chr4:15972497-15974531 REVERSEmoderately similar to ( 238) loc_os06g37610 12006.m08296 protein cyclopropane-fatty-acyl-phospholipid synthase, putative, expressed	1.47546	0.96305	1.25272
11.3.10	lipid metabolism.Phospholipid synthesis.(S)-coclaurine-N-methyltransferase	a_95_p250632	moderately similar to ( 386) AT4G33110 | Symbols: | coclaurine N-methyltransferase, putative | chr4:15972497-15974531 REVERSEmoderately similar to ( 347) loc_os06g37610 12006.m08296 protein cyclopropane-fatty-acyl-phospholipid synthase, putative, expressedCfa CMAS PRK11705	1.47546	0.96305	1.25272
11.4	lipid metabolism.TAG synthesis	a_95_p154062	weakly similar to ( 140) AT2G19450 | Symbols: TAG1, AS11, ABX45, DGAT1, RDS1, ATDGAT | TAG1 (TRIACYLGLYCEROL BIOSYNTHESIS DEFECT 1); diacylglycerol O-acyltransferase | chr2:8426436-8429455 FORWARDweakly similar to ( 140) loc_os06g36800 12006.m08215 protein diacylglycerol acyltransferase, putative, expressed	-3.11244	-2.70045	-1.41163
11.6	lipid metabolism.lipid transfer proteins etc	a_95_p228559	very weakly similar to (89.4) AT3G51590 | Symbols: LTP12 | LTP12 (LIPID TRANSFER PROTEIN 12); lipid binding | chr3:19135828-19136654 REVERSEweakly similar to ( 186) NLTP2_TOBAC Nonspecific lipid-transfer protein 2 precursor (LTP 2) - Nicotiana tabacum (Common tobacco)very weakly similar to (90.9) loc_os12g02330 12012.m04234 protein nonspecific lipid-transfer protein precursor, putative, expressed…	0.967677	1.45309	0.0871349
11.7	lipid metabolism.unassigned	a_95_p201307	highly similar to ( 547) AT1G54570 | Symbols: | esterase/lipase/thioesterase family protein | chr1:20380649-20384953 REVERSEhighly similar to ( 534) loc_os01g26039 12001.m09060 protein acyltransferase/ catalytic, putative, expressed	1.17799	0.691878	0.694388
11.7	lipid metabolism.unassigned	a_95_p226804	highly similar to ( 547) AT1G54570 | Symbols: | esterase/lipase/thioesterase family protein | chr1:20380649-20384953 REVERSEhighly similar to ( 534) loc_os01g26039 12001.m09060 protein acyltransferase/ catalytic, putative, expressed	1.35645	0.747278	0.717966
11.8.1	lipid metabolism.''exotics'' (steroids, squalene etc).sphingolipids	a_95_p025481	weakly similar to ( 116) AT4G21540 | Symbols: SPHK1 | SPHK1 (SPHINGOSINE KINASE 1); D-erythro-sphingosine kinase/ diacylglycerol kinase/ sphinganine kinase | chr4:11460703-11462356 FORWARD	-1.93675	-1.88945	-1.06086
11.8.1	lipid metabolism.''exotics'' (steroids, squalene etc).sphingolipids	a_95_p087248	moderately similar to ( 398) AT4G36480 | Symbols: ATLCB1, LCB1, EMB2779, FBR11 | ATLCB1 (LONG-CHAIN BASE1); protein binding / serine C-palmitoyltransferase | chr4:17218598-17221124 FORWARDmoderately similar to ( 366) loc_os03g14800 12003.m35124 protein serine palmitoyltransferase 1, putative, expressed BioF PRK06939 PRK05958	-1.86739	-2.13732	-1.5087
11.8.1	lipid metabolism.''exotics'' (steroids, squalene etc).sphingolipids	a_95_p087248	weakly similar to ( 116) AT4G36480 | Symbols: ATLCB1, LCB1, EMB2779, FBR11 | ATLCB1 (LONG-CHAIN BASE1); protein binding / serine C-palmitoyltransferase | chr4:17218598-17221124 FORWARDweakly similar to ( 115) loc_os03g14800 12003.m35124 protein serine palmitoyltransferase 1, putative, expressed	-1.86739	-2.13732	-1.5087
11.8.1	lipid metabolism.''exotics'' (steroids, squalene etc).sphingolipids	a_95_p128397	moderately similar to ( 238) AT3G06470 | Symbols: | GNS1/SUR4 membrane family protein | chr3:1984206-1985042 FORWARDweakly similar to ( 176) loc_os03g49480 12003.m09947 protein elongation of fatty acids protein 2, putative, expressed ELO	1.32045	1.26699	1.408
11.8.1	lipid metabolism.''exotics'' (steroids, squalene etc).sphingolipids	a_95_p137232	moderately similar to ( 290) AT3G58490 | Symbols: | phosphatidic acid phosphatase family protein / PAP2 family protein | chr3:21633362-21635057 FORWARDmoderately similar to ( 266) loc_os03g59070 12003.m10808 protein phosphoric ester hydrolase, putative, expressed PAP2_SPPase1	-1.59785	-1.39409	-0.638155
11.8.1	lipid metabolism.''exotics'' (steroids, squalene etc).sphingolipids	a_95_p137957	moderately similar to ( 300) AT4G21540 | Symbols: SPHK1 | SPHK1 (SPHINGOSINE KINASE 1); D-erythro-sphingosine kinase/ diacylglycerol kinase/ sphinganine kinase | chr4:11460703-11462356 FORWARDmoderately similar to ( 216) loc_os01g57350 12001.m11886 protein D-erythro-sphingosine kinase/ diacylglycerol kinase, putative, expressed DAGK_cat	-1.26098	-0.96118	-0.647733
11.8.1	lipid metabolism.''exotics'' (steroids, squalene etc).sphingolipids	a_95_p146492	moderately similar to ( 270) AT1G13580 | Symbols: LAG13 | LAG13 (LAG1 LONGEVITY ASSURANCE HOMOLOG 3) | chr1:4645006-4646765 REVERSEmoderately similar to ( 268) ASCL1_ORYSA ASC1-like protein 1 (Alternaria stem canker resistance-like protein 1) - Oryza sativa (Rice)moderately similar to ( 268) loc_os02g37080 12002.m08796 protein ASC1-like protein 1, putative, expressed LAG1 TLC LAG1	-1.27816	-1.18618	-1.34017
11.8.1	lipid metabolism.''exotics'' (steroids, squalene etc).sphingolipids	a_95_p291793	moderately similar to ( 279) AT2G34770 | Symbols: FAH1 | FAH1 (FATTY ACID HYDROXYLASE 1); catalytic/ fatty acid alpha-hydroxylase | chr2:14666776-14668061 FORWARDmoderately similar to ( 285) loc_os03g56820 12003.m101521 protein inositolphosphorylceramide-B C-26 hydroxylase, putative, expressed	1.24848	1.98204	0.525013
11.8.3	lipid metabolism.''exotics'' (steroids, squalene etc).UDP-glucose:sterol glucosyltransferase	a_95_p096808	moderately similar to ( 264) AT3G07020 | Symbols: | UDP-glucose:sterol glucosyltransferase (UGT80A2) | chr3:2217841-2221590 REVERSEmoderately similar to ( 270) loc_os04g04254 12004.m35242 protein sterol 3-beta-glucosyltransferase, putative, expressedCOG1819	0.878062	1.29764	1.11235
11.9.2.1	lipid metabolism.lipid degradation.lipases.triacylglycerol lipase	a_95_p116407	moderately similar to ( 380) AT5G14180 | Symbols: MPL1 | MPL1 (MYZUS PERSICAE-INDUCED LIPASE 1); catalytic | chr5:4571442-4574413 REVERSEmoderately similar to ( 345) loc_os08g41780 12008.m08156 protein gastric triacylglycerol lipase precursor, putative, expressed	1.79012	2.46601	-0.233276
11.9.2.1	lipid metabolism.lipid degradation.lipases.triacylglycerol lipase	a_95_p135237	moderately similar to ( 332) AT5G42930 | Symbols: | triacylglycerol lipase | chr5:17210738-17214152 REVERSEmoderately similar to ( 281) loc_os02g52830 12002.m10313 protein triacylglycerol lipase, putative, expressed Lipase_3 Lipase_3 Lipase	-1.19275	-0.253278	-1.2934
11.9.3	lipid metabolism.lipid degradation.lysophospholipases	a_95_p015011	weakly similar to ( 103) AT4G34920 | Symbols: | 1-phosphatidylinositol phosphodiesterase-related | chr4:16635745-16636701 FORWARDweakly similar to ( 102) loc_os09g36520 12009.m06601 protein ki1 protein, putative, expressed	-1.81023	-0.996489	-1.90223
11.9.3.1	lipid metabolism.lipid degradation.lysophospholipases.phospholipase D	a_95_p007576	nearly identical (1011) AT2G42010 | Symbols: PLDBETA1, PLDBETA | PLDBETA1 (PHOSPHOLIPASE D BETA 1); phospholipase D | chr2:17533018-17537990 REVERSEhighly similar to ( 635) PLDA1_MAIZE Phospholipase D alpha 1 (EC 3.1.4.4) (PLD alpha 1) (Choline phosphatase 1) (Phosphatidylcholine-hydrolyzing phospholipase D 1) - Zea mays (Maize)highly similar to ( 941) loc_os10g38060 12010.m21798 protein phosphol…	-1.62491	-1.45886	-0.819314
11.9.3.1	lipid metabolism.lipid degradation.lysophospholipases.phospholipase D	a_95_p195992	nearly identical (1011) AT2G42010 | Symbols: PLDBETA1, PLDBETA | PLDBETA1 (PHOSPHOLIPASE D BETA 1); phospholipase D | chr2:17533018-17537990 REVERSEhighly similar to ( 635) PLDA1_MAIZE Phospholipase D alpha 1 (EC 3.1.4.4) (PLD alpha 1) (Choline phosphatase 1) (Phosphatidylcholine-hydrolyzing phospholipase D 1) - Zea mays (Maize)highly similar to ( 941) loc_os10g38060 12010.m21798 protein phosphol…	-1.49964	-1.84258	-0.82299
11.9.3.1	lipid metabolism.lipid degradation.lysophospholipases.phospholipase D	a_95_p238774	nearly identical (1011) AT2G42010 | Symbols: PLDBETA1, PLDBETA | PLDBETA1 (PHOSPHOLIPASE D BETA 1); phospholipase D | chr2:17533018-17537990 REVERSEhighly similar to ( 635) PLDA1_MAIZE Phospholipase D alpha 1 (EC 3.1.4.4) (PLD alpha 1) (Choline phosphatase 1) (Phosphatidylcholine-hydrolyzing phospholipase D 1) - Zea mays (Maize)highly similar to ( 941) loc_os10g38060 12010.m21798 protein phosphol…	-1.64334	-1.47338	-0.898505
11.9.3.2	lipid metabolism.lipid degradation.lysophospholipases.carboxylesterase	a_95_p126757	moderately similar to ( 351) AT5G20060 | Symbols: | phospholipase/carboxylesterase family protein | chr5:6776800-6779447 FORWARDmoderately similar to ( 373) loc_os01g07960 12001.m42883 protein acyl-protein thioesterase 2, putative, expressed Abhydrolase_2 COG0400	-0.531967	-3.09819	-2.08769
11.9.3.2	lipid metabolism.lipid degradation.lysophospholipases.carboxylesterase	a_95_p160027	moderately similar to ( 331) AT3G15650 | Symbols: | phospholipase/carboxylesterase family protein | chr3:5306006-5307764 FORWARDmoderately similar to ( 307) loc_os01g07960 12001.m42883 protein acyl-protein thioesterase 2, putative, expressed Abhydrolase_2	-3.46838	-3.94779	-1.18415
11.9.3.3	lipid metabolism.lipid degradation.lysophospholipases.glycerophosphodiester phosphodiesterase	a_95_p018211	highly similar to ( 848) AT5G55480 | Symbols: SVL1 | SVL1 (SHV3-LIKE 1); glycerophosphodiester phosphodiesterase/ phosphoric diester hydrolase | chr5:22474277-22477819 FORWARDhighly similar to ( 745) loc_os04g39610 12004.m35158 protein glycerophosphoryl diester phosphodiesterase family protein, putative, expressed GDPD	-1.13326	-1.57595	-0.565773
11.9.3.3	lipid metabolism.lipid degradation.lysophospholipases.glycerophosphodiester phosphodiesterase	a_95_p194047	highly similar to ( 848) AT5G55480 | Symbols: SVL1 | SVL1 (SHV3-LIKE 1); glycerophosphodiester phosphodiesterase/ phosphoric diester hydrolase | chr5:22474277-22477819 FORWARDhighly similar to ( 745) loc_os04g39610 12004.m35158 protein glycerophosphoryl diester phosphodiesterase family protein, putative, expressed GDPD	-1.39785	-1.71025	-0.703324
11.9.3.3	lipid metabolism.lipid degradation.lysophospholipases.glycerophosphodiester phosphodiesterase	a_95_p194047	moderately similar to ( 202) AT5G55480 | Symbols: SVL1 | SVL1 (SHV3-LIKE 1); glycerophosphodiester phosphodiesterase/ phosphoric diester hydrolase | chr5:22474277-22477819 FORWARDweakly similar to ( 149) loc_os08g39350 12008.m07916 protein glycerophosphoryl diester phosphodiesterase family protein, putative, expressed	-1.39785	-1.71025	-0.703324
11.9.3.3	lipid metabolism.lipid degradation.lysophospholipases.glycerophosphodiester phosphodiesterase	a_95_p250567	highly similar to ( 848) AT5G55480 | Symbols: SVL1 | SVL1 (SHV3-LIKE 1); glycerophosphodiester phosphodiesterase/ phosphoric diester hydrolase | chr5:22474277-22477819 FORWARDhighly similar to ( 745) loc_os04g39610 12004.m35158 protein glycerophosphoryl diester phosphodiesterase family protein, putative, expressed GDPD	-1.49473	-1.98632	-0.781119
11.9.3.3	lipid metabolism.lipid degradation.lysophospholipases.glycerophosphodiester phosphodiesterase	a_95_p250567	moderately similar to ( 202) AT5G55480 | Symbols: SVL1 | SVL1 (SHV3-LIKE 1); glycerophosphodiester phosphodiesterase/ phosphoric diester hydrolase | chr5:22474277-22477819 FORWARDweakly similar to ( 149) loc_os08g39350 12008.m07916 protein glycerophosphoryl diester phosphodiesterase family protein, putative, expressed	-1.49473	-1.98632	-0.781119
11.9.4.5	lipid metabolism.lipid degradation.beta-oxidation.acyl-CoA thioesterase	a_95_p022001	weakly similar to ( 189) AT1G04290 | Symbols: | thioesterase family protein | chr1:1147721-1148352 REVERSEweakly similar to ( 136) loc_os01g65950 12001.m12703 protein thioesterase superfamily member 2, putative, expressed PaaI_thioesterase	-1.00694	-0.392891	-1.12169
11.9.4.5	lipid metabolism.lipid degradation.beta-oxidation.acyl-CoA thioesterase	a_95_p068830	weakly similar to ( 185) AT1G04290 | Symbols: | thioesterase family protein | chr1:1147721-1148352 REVERSEweakly similar to ( 141) loc_os01g65950 12001.m12703 protein thioesterase superfamily member 2, putative, expressed PaaI_thioesterase	-0.537765	-0.159081	-1.0282
11.9.4.5	lipid metabolism.lipid degradation.beta-oxidation.acyl-CoA thioesterase	a_95_p105672	weakly similar to ( 132) AT1G04290 | Symbols: | thioesterase family protein | chr1:1147721-1148352 REVERSEvery weakly similar to (91.3) loc_os01g65950 12001.m12703 protein thioesterase superfamily member 2, putative, expressed	-0.500535	-0.0549364	-1.03152
11.9.4.5	lipid metabolism.lipid degradation.beta-oxidation.acyl-CoA thioesterase	a_95_p183507	moderately similar to ( 239) AT3G48700 | Symbols: ATCXE13 | ATCXE13 (ARABIDOPSIS THALIANA CARBOXYESTERASE 13); hydrolase | chr3:18038825-18039814 REVERSEvery weakly similar to (91.7) GID1_ORYSA Gibberellin receptor GID1 (EC 3.-.-.-) (Gibberellin-insensitive dwarf protein 1) (Protein GIBBERELLIN INSENSITIVE DWARF1) - Oryza sativa (Rice)moderately similar to ( 249) loc_os09g28750 12009.m06026 prote…	-1.40401	-2.24923	-0.414703
11.9.4.5	lipid metabolism.lipid degradation.beta-oxidation.acyl-CoA thioesterase	a_95_p231369	weakly similar to ( 163) AT2G29590 | Symbols: | thioesterase family protein | chr2:12654602-12655432 REVERSEweakly similar to ( 124) loc_os02g32200 12002.m08313 protein thioesterase family protein, putative, expressed	-0.798641	-1.18315	-0.240769
11.9.4.5	lipid metabolism.lipid degradation.beta-oxidation.acyl-CoA thioesterase	a_95_p247212	moderately similar to ( 239) AT3G48700 | Symbols: ATCXE13 | ATCXE13 (ARABIDOPSIS THALIANA CARBOXYESTERASE 13); hydrolase | chr3:18038825-18039814 REVERSEvery weakly similar to (91.7) GID1_ORYSA Gibberellin receptor GID1 (EC 3.-.-.-) (Gibberellin-insensitive dwarf protein 1) (Protein GIBBERELLIN INSENSITIVE DWARF1) - Oryza sativa (Rice)moderately similar to ( 249) loc_os09g28750 12009.m06026 prote…	-1.45299	-2.2453	-0.482196
11.9.4.9	lipid metabolism.lipid degradation.beta-oxidation.multifunctional	a_95_p029151	weakly similar to ( 138) AT4G29010 | Symbols: AIM1 | AIM1 (ABNORMAL INFLORESCENCE MERISTEM); enoyl-CoA hydratase | chr4:14297312-14302016 REVERSEweakly similar to ( 129) MFP_ORYSA Peroxisomal fatty acid beta-oxidation multifunctional protein (MFP) [Includes: Enoyl-CoA hydratase (EC 4.2.1.17); 3-2-trans-enoyl-CoA isomerase (EC 5.3.3.8); 3-hydroxybutyryl-CoA epimerase (EC 5.1.2.3); 3-hydroxyacyl-Co…	-1.05738	-0.769481	-0.728186
11.9.4.9	lipid metabolism.lipid degradation.beta-oxidation.multifunctional	a_95_p070265	weakly similar to ( 156) AT4G29010 | Symbols: AIM1 | AIM1 (ABNORMAL INFLORESCENCE MERISTEM); enoyl-CoA hydratase | chr4:14297312-14302016 REVERSEweakly similar to ( 170) MFP_ORYSA Peroxisomal fatty acid beta-oxidation multifunctional protein (MFP) [Includes: Enoyl-CoA hydratase (EC 4.2.1.17); 3-2-trans-enoyl-CoA isomerase (EC 5.3.3.8); 3-hydroxybutyryl-CoA epimerase (EC 5.1.2.3); 3-hydroxyacyl-Co…	-2.19287	-1.54741	-1.20854
11.9.4.9	lipid metabolism.lipid degradation.beta-oxidation.multifunctional	a_95_p162502	weakly similar to ( 156) AT4G29010 | Symbols: AIM1 | AIM1 (ABNORMAL INFLORESCENCE MERISTEM); enoyl-CoA hydratase | chr4:14297312-14302016 REVERSEweakly similar to ( 170) MFP_ORYSA Peroxisomal fatty acid beta-oxidation multifunctional protein (MFP) [Includes: Enoyl-CoA hydratase (EC 4.2.1.17); 3-2-trans-enoyl-CoA isomerase (EC 5.3.3.8); 3-hydroxybutyryl-CoA epimerase (EC 5.1.2.3); 3-hydroxyacyl-Co…	-2.34742	-2.30232	-1.31498
11.9.4.9	lipid metabolism.lipid degradation.beta-oxidation.multifunctional	a_95_p191027	highly similar to ( 848) AT4G29010 | Symbols: AIM1 | AIM1 (ABNORMAL INFLORESCENCE MERISTEM); enoyl-CoA hydratase | chr4:14297312-14302016 REVERSEhighly similar to ( 801) MFP_ORYSA Peroxisomal fatty acid beta-oxidation multifunctional protein (MFP) [Includes: Enoyl-CoA hydratase (EC 4.2.1.17); 3-2-trans-enoyl-CoA isomerase (EC 5.3.3.8); 3-hydroxybutyryl-CoA epimerase (EC 5.1.2.3); 3-hydroxyacyl-Co…	-1.08925	-0.686784	-0.752655
11.9.4.9	lipid metabolism.lipid degradation.beta-oxidation.multifunctional	a_95_p221527	weakly similar to ( 130) AT4G29010 | Symbols: AIM1 | AIM1 (ABNORMAL INFLORESCENCE MERISTEM); enoyl-CoA hydratase | chr4:14297312-14302016 REVERSEweakly similar to ( 132) MFP_ORYSA Peroxisomal fatty acid beta-oxidation multifunctional protein (MFP) [Includes: Enoyl-CoA hydratase (EC 4.2.1.17); 3-2-trans-enoyl-CoA isomerase (EC 5.3.3.8); 3-hydroxybutyryl-CoA epimerase (EC 5.1.2.3); 3-hydroxyacyl-Co…	-2.45479	-1.77356	-1.45899
11.9.4.9	lipid metabolism.lipid degradation.beta-oxidation.multifunctional	a_95_p290233	highly similar to ( 520) AT4G29010 | Symbols: AIM1 | AIM1 (ABNORMAL INFLORESCENCE MERISTEM); enoyl-CoA hydratase | chr4:14297312-14302016 REVERSEhighly similar to ( 521) MFP_ORYSA Peroxisomal fatty acid beta-oxidation multifunctional protein (MFP) [Includes: Enoyl-CoA hydratase (EC 4.2.1.17); 3-2-trans-enoyl-CoA isomerase (EC 5.3.3.8); 3-hydroxybutyryl-CoA epimerase (EC 5.1.2.3); 3-hydroxyacyl-Co…	-1.84779	-1.39805	-0.901785
12.1.2	N-metabolism.nitrate metabolism.nitrite reductase	a_95_p121087	highly similar to ( 923) AT2G15620 | Symbols: NIR1, NIR, ATHNIR | NIR1 (NITRITE REDUCTASE 1); ferredoxin-nitrate reductase/ nitrite reductase (NO-forming) | chr2:6810552-6812666 FORWARDhighly similar to ( 934) NIR_BETVE Ferredoxin--nitrite reductase, chloroplast precursor (EC 1.7.7.1) - Betula verrucosa (White birch) (Betula pendula)highly similar to ( 850) loc_os01g25484 12001.m43466 protein fer…	0.764082	0.39918	1.63095
12.1.2	N-metabolism.nitrate metabolism.nitrite reductase	a_95_p121087	moderately similar to ( 324) AT2G15620 | Symbols: NIR1, NIR, ATHNIR | NIR1 (NITRITE REDUCTASE 1); ferredoxin-nitrate reductase/ nitrite reductase (NO-forming) | chr2:6810552-6812666 FORWARDmoderately similar to ( 323) NIR_SPIOL Ferredoxin--nitrite reductase, chloroplast precursor (EC 1.7.7.1) - Spinacia oleracea (Spinach)moderately similar to ( 302) loc_os01g25484 12001.m43466 protein ferredoxin-…	0.764082	0.39918	1.63095
12.2.2	N-metabolism.ammonia metabolism.glutamine synthase	a_95_p179632	highly similar to ( 622) AT5G37600 | Symbols: ATGSR1, GLN1;1, GSR 1 | ATGSR1; copper ion binding / glutamate-ammonia ligase | chr5:14933574-14935656 REVERSEhighly similar to ( 660) GLNA_NICPL Glutamine synthetase (EC 6.3.1.2) (Glutamate--ammonia ligase) - Nicotiana plumbaginifolia (Leadwort-leaved tobacco)highly similar to ( 625) loc_os02g50240 12002.m33860 protein glutamine synthetase root isozy…	-0.355355	-0.914217	-1.64656
12.2.2	N-metabolism.ammonia metabolism.glutamine synthase	a_95_p179632	highly similar to ( 622) AT5G37600 | Symbols: ATGSR1, GLN1;1, GSR 1 | ATGSR1; copper ion binding / glutamate-ammonia ligase | chr5:14933574-14935656 REVERSEhighly similar to ( 664) GLNA_NICPL Glutamine synthetase (EC 6.3.1.2) (Glutamate--ammonia ligase) - Nicotiana plumbaginifolia (Leadwort-leaved tobacco)highly similar to ( 625) loc_os02g50240 12002.m33860 protein glutamine synthetase root isozy…	-0.355355	-0.914217	-1.64656
12.4	N-metabolism.misc	a_95_p028451	weakly similar to ( 122) AT5G67220 | Symbols: | nitrogen regulation family protein | chr5:26820276-26821926 REVERSEweakly similar to ( 122) loc_os06g49870 12006.m09511 protein tRNA-dihydrouridine synthase B, putative, expressed	1.11109	0.554061	0.639941
13.1.1.1.1	amino acid metabolism.synthesis.central amino acid metabolism.GABA.Glutamate decarboxylase	a_95_p007386	highly similar to ( 883) AT2G02010 | Symbols: GAD4 | GAD4 (glutamate decarboxylase 4); calmodulin binding | chr2:474375-476495 REVERSEhighly similar to ( 964) DCE_PETHY Glutamate decarboxylase (EC 4.1.1.15) (GAD) - Petunia hybrida (Petunia)highly similar to ( 880) loc_os03g51080 12003.m10089 protein glutamate decarboxylase, putative, expressed GadB Pyridoxal_deC	-0.667175	-1.87196	-0.910503
13.1.1.1.1	amino acid metabolism.synthesis.central amino acid metabolism.GABA.Glutamate decarboxylase	a_95_p163912	moderately similar to ( 282) AT5G17330 | Symbols: GAD, GAD1 | GAD; calmodulin binding / glutamate decarboxylase | chr5:5711141-5714839 FORWARDmoderately similar to ( 284) DCE_PETHY Glutamate decarboxylase (EC 4.1.1.15) (GAD) - Petunia hybrida (Petunia)moderately similar to ( 275) loc_os03g13300 12003.m06776 protein glutamate decarboxylase, putative, expressed Pyridoxal_deC GadB	-2.6128	-3.18219	-1.84313
13.1.2.3.23	amino acid metabolism.synthesis.glutamate family.arginine.argininosuccinate lyase	a_95_p205272	moderately similar to ( 400) AT5G10920 | Symbols: | argininosuccinate lyase, putative / arginosuccinase, putative | chr5:3441805-3443892 FORWARDweakly similar to ( 168) ARLY_CHLRE Argininosuccinate lyase (EC 4.3.2.1) (Arginosuccinase) (ASAL) - Chlamydomonas reinhardtiimoderately similar to ( 351) loc_os03g19280 12003.m07345 protein argininosuccinate lyase, putative, expressed PRK00855 ArgH Argini…	1.33724	0.659244	1.22635
13.1.2.3.31	amino acid metabolism.synthesis.glutamate family.arginine.aspartate racemase	a_95_p147427	moderately similar to ( 282) AT1G15410 | Symbols: | aspartate-glutamate racemase family | chr1:5299577-5300681 FORWARDmoderately similar to ( 201) loc_os01g37470 12001.m150628 protein asp/Glu racemase, putative, expressedRacX	-0.821227	-1.96076	-2.02506
13.1.3.1	amino acid metabolism.synthesis.aspartate family.asparagine	a_95_p123442	moderately similar to ( 265) AT3G47340 | Symbols: ASN1, DIN6, AT-ASN1 | ASN1 (GLUTAMINE-DEPENDENT ASPARAGINE SYNTHASE 1); asparagine synthase (glutamine-hydrolyzing) | chr3:17438445-17441043 REVERSEmoderately similar to ( 278) ASNS_ASPOF Asparagine synthetase [glutamine-hydrolyzing] (EC 6.3.5.4) (AS) - Asparagus officinalis (Garden asparagus)moderately similar to ( 251) loc_os06g15420 12006.m0625…	-2.46897	-0.773532	-2.12395
13.1.3.1.1	amino acid metabolism.synthesis.aspartate family.asparagine.asparagine synthetase	a_95_p289613	moderately similar to ( 231) AT2G03667 | Symbols: | asparagine synthase (glutamine-hydrolyzing) | chr2:1114179-1117281 FORWARDmoderately similar to ( 220) loc_os12g38630 12012.m07648 protein asparagine synthase family protein, expressed	1.00815	0.507566	0.644812
13.1.3.2.1	amino acid metabolism.synthesis.aspartate family.threonine.threonine synthase	a_95_p037896	weakly similar to ( 162) AT1G72810 | Symbols: | threonine synthase, putative | chr1:27398760-27400393 REVERSEweakly similar to ( 172) THRC_SOLTU Threonine synthase, chloroplast precursor (EC 4.2.3.1) (TS) - Solanum tuberosum (Potato)weakly similar to ( 142) loc_os01g49890 12001.m11174 protein threonine synthase, chloroplast precursor, putative, expressed	0.128811	1.27541	0.775641
13.1.3.4	amino acid metabolism.synthesis.aspartate family.methionine	a_95_p007801	highly similar to ( 734) AT1G02500 | Symbols: SAM1, SAM-1, MAT1 | SAM1 (S-ADENOSYLMETHIONINE SYNTHETASE 1); methionine adenosyltransferase | chr1:519037-520218 FORWARDhighly similar to ( 744) METL_CATRO S-adenosylmethionine synthetase 2 (EC 2.5.1.6) (Methionine adenosyltransferase 2) (AdoMet synthetase 2) - Catharanthus roseus (Rosy periwinkle) (Madagascar periwinkle)highly similar to ( 726) loc_…	-1.04548	-0.826783	-0.901323
13.1.3.4	amino acid metabolism.synthesis.aspartate family.methionine	a_95_p018216	moderately similar to ( 201) AT5G17920 | Symbols: ATCIMS | ATMS1; 5-methyltetrahydropteroyltriglutamate-homocysteine S-methyltransferase/ methionine synthase | chr5:5935771-5939195 FORWARDmoderately similar to ( 204) METE_CATRO 5-methyltetrahydropteroyltriglutamate--homocysteine methyltransferase (EC 2.1.1.14) (Vitamin-B12-independent methionine synthase isozyme) (Cobalamin-independent methionine…	1.1823	0.523579	0.767144
13.1.3.4	amino acid metabolism.synthesis.aspartate family.methionine	a_95_p188517	highly similar to ( 546) AT1G02500 | Symbols: SAM1, SAM-1, MAT1 | SAM1 (S-ADENOSYLMETHIONINE SYNTHETASE 1); methionine adenosyltransferase | chr1:519037-520218 FORWARDhighly similar to ( 551) METL_CATRO S-adenosylmethionine synthetase 2 (EC 2.5.1.6) (Methionine adenosyltransferase 2) (AdoMet synthetase 2) - Catharanthus roseus (Rosy periwinkle) (Madagascar periwinkle)highly similar to ( 538) loc_…	-1.17751	-0.725144	-0.884711
13.1.3.4.12	amino acid metabolism.synthesis.aspartate family.methionine.homocysteine S-methyltransferase	a_95_p221217	moderately similar to ( 306) AT1G69523 | Symbols: | UbiE/COQ5 methyltransferase family protein | chr1:26129827-26131157 FORWARDmoderately similar to ( 292) loc_os02g51030 12002.m10137 protein S-adenosylmethionine-dependent methyltransferase/ methyltransferase, putative, expressed Methyltransf_11	1.04882	0.878353	0.843534
13.1.3.4.12	amino acid metabolism.synthesis.aspartate family.methionine.homocysteine S-methyltransferase	a_95_p266281	moderately similar to ( 306) AT1G69523 | Symbols: | UbiE/COQ5 methyltransferase family protein | chr1:26129827-26131157 FORWARDmoderately similar to ( 292) loc_os02g51030 12002.m10137 protein S-adenosylmethionine-dependent methyltransferase/ methyltransferase, putative, expressed Methyltransf_11	1.08308	0.963493	0.850365
13.1.4.1	amino acid metabolism.synthesis.branched chain group.common	a_95_p011906	moderately similar to ( 468) AT3G48560 | Symbols: CSR1, ALS, AHAS, TZP5, IMR1 | CSR1 (CHLORSULFURON/IMIDAZOLINONE RESISTANT 1); acetolactate synthase/ pyruvate decarboxylase | chr3:18001530-18003542 REVERSEhighly similar to ( 559) ILV2_TOBAC Acetolactate synthase 2, chloroplast precursor (EC 2.2.1.6) (Acetolactate synthase II) (Acetohydroxy-acid synthase II) (ALS II) - Nicotiana tabacum (Common t…	1.02639	1.21564	0.804592
13.1.4.1	amino acid metabolism.synthesis.branched chain group.common	a_95_p011906	weakly similar to ( 106) AT3G48560 | Symbols: CSR1, ALS, AHAS, TZP5, IMR1 | CSR1 (CHLORSULFURON/IMIDAZOLINONE RESISTANT 1); acetolactate synthase/ pyruvate decarboxylase | chr3:18001530-18003542 REVERSEweakly similar to ( 125) ILV1_TOBAC Acetolactate synthase 1, chloroplast precursor (EC 2.2.1.6) (Acetolactate synthase I) (Acetohydroxy-acid synthase I) (ALS I) - Nicotiana tabacum (Common tobacco)…	1.02639	1.21564	0.804592
13.1.4.1	amino acid metabolism.synthesis.branched chain group.common	a_95_p050986	weakly similar to ( 108) AT3G48560 | Symbols: CSR1, ALS, AHAS, TZP5, IMR1 | CSR1 (CHLORSULFURON/IMIDAZOLINONE RESISTANT 1); acetolactate synthase/ pyruvate decarboxylase | chr3:18001530-18003542 REVERSEweakly similar to ( 128) ILV1_TOBAC Acetolactate synthase 1, chloroplast precursor (EC 2.2.1.6) (Acetolactate synthase I) (Acetohydroxy-acid synthase I) (ALS I) - Nicotiana tabacum (Common tobacco)…	0.799179	1.03689	0.629858
13.1.4.1	amino acid metabolism.synthesis.branched chain group.common	a_95_p098498	weakly similar to ( 192) AT3G58610 | Symbols: | ketol-acid reductoisomerase | chr3:21671561-21674639 FORWARDweakly similar to ( 188) ILV5_SPIOL Ketol-acid reductoisomerase, chloroplast precursor (EC 1.1.1.86) (Acetohydroxy-acid reductoisomerase) (Alpha-keto-beta-hydroxylacil reductoisomerase) - Spinacia oleracea (Spinach)weakly similar to ( 186) loc_os01g46380 12001.m10836 protein ketol-acid redu…	1.10169	0.903725	1.27725
13.1.4.1	amino acid metabolism.synthesis.branched chain group.common	a_95_p181002	weakly similar to ( 106) AT3G48560 | Symbols: CSR1, ALS, AHAS, TZP5, IMR1 | CSR1 (CHLORSULFURON/IMIDAZOLINONE RESISTANT 1); acetolactate synthase/ pyruvate decarboxylase | chr3:18001530-18003542 REVERSEweakly similar to ( 125) ILV1_TOBAC Acetolactate synthase 1, chloroplast precursor (EC 2.2.1.6) (Acetolactate synthase I) (Acetohydroxy-acid synthase I) (ALS I) - Nicotiana tabacum (Common tobacco)…	0.947311	1.12703	0.710091
13.1.4.1	amino acid metabolism.synthesis.branched chain group.common	a_95_p181007	moderately similar to ( 468) AT3G48560 | Symbols: CSR1, ALS, AHAS, TZP5, IMR1 | CSR1 (CHLORSULFURON/IMIDAZOLINONE RESISTANT 1); acetolactate synthase/ pyruvate decarboxylase | chr3:18001530-18003542 REVERSEhighly similar to ( 559) ILV2_TOBAC Acetolactate synthase 2, chloroplast precursor (EC 2.2.1.6) (Acetolactate synthase II) (Acetohydroxy-acid synthase II) (ALS II) - Nicotiana tabacum (Common t…	1.44588	1.68399	1.21771
13.1.4.1.4	amino acid metabolism.synthesis.branched chain group.common.branched-chain amino acid aminotransferase	a_95_p140402	weakly similar to ( 109) AT1G10060 | Symbols: ATBCAT-1 | branched-chain amino acid aminotransferase 1 / branched-chain amino acid transaminase 1 (BCAT1) | chr1:3285233-3286837 FORWARDvery weakly similar to (92.8) loc_os10g40200 12010.m06792 protein branched-chain-amino-acid aminotransferase, putative, expressed PRK06606	-0.752309	-0.853866	-1.14331
13.1.5.3.2	amino acid metabolism.synthesis.serine-glycine-cysteine group.cysteine.SAT	a_95_p093408	weakly similar to ( 123) AT3G13110 | Symbols: ATSERAT2;2, SAT-1, SAT-A, SAT3, SAT-M | ATSERAT2;2 (SERINE ACETYLTRANSFERASE 2;2); serine O-acetyltransferase | chr3:4214939-4216114 REVERSEvery weakly similar to (88.2) loc_os01g52260 12001.m11400 protein serine acetyltransferase 3, mitochondrial precursor, putative, expressed	1.03635	1.25082	0.842528
13.1.5.3.2	amino acid metabolism.synthesis.serine-glycine-cysteine group.cysteine.SAT	a_95_p232119	moderately similar to ( 395) AT1G55920 | Symbols: ATSERAT2;1, SAT5, SAT1 | ATSERAT2;1 (SERINE ACETYLTRANSFERASE 2;1); serine O-acetyltransferase | chr1:20912378-20913322 FORWARDmoderately similar to ( 300) loc_os01g52260 12001.m11400 protein serine acetyltransferase 3, mitochondrial precursor, putative, expressed cysE CysE SATase_N	2.3208	1.75642	1.93177
13.1.6.1.5	amino acid metabolism.synthesis.aromatic aa.chorismate.shikimate kinase	a_95_p200262	moderately similar to ( 240) AT3G26900 | Symbols: | shikimate kinase family protein | chr3:9912314-9914424 REVERSEweakly similar to ( 190) loc_os01g01302 12001.m06776 protein shikimate kinase family protein, expressedSK aroK SKI AroK	1.01629	0.842719	1.56751
13.1.6.1.6	amino acid metabolism.synthesis.aromatic aa.chorismate.5-enolpyruvylshikimate-3-phosphate synthase	a_95_p012486	highly similar to ( 725) AT2G45300 | Symbols: | 3-phosphoshikimate 1-carboxyvinyltransferase / 5-enolpyruvylshikimate-3-phosphate / EPSP synthase | chr2:18677518-18679868 FORWARDhighly similar to ( 976) AROA1_TOBAC 3-phosphoshikimate 1-carboxyvinyltransferase 1, chloroplast precursor (EC 2.5.1.19) (5-enolpyruvylshikimate-3-phosphate synthase 1) (EPSP synthase 1) - Nicotiana tabacum (Common tobacc…	1.10752	0.564524	0.480311
13.1.6.1.6	amino acid metabolism.synthesis.aromatic aa.chorismate.5-enolpyruvylshikimate-3-phosphate synthase	a_95_p097313	very weakly similar to (85.5) AROA1_TOBAC 3-phosphoshikimate 1-carboxyvinyltransferase 1, chloroplast precursor (EC 2.5.1.19) (5-enolpyruvylshikimate-3-phosphate synthase 1) (EPSP synthase 1) - Nicotiana tabacum (Common tobacco)	1.47927	0.978312	0.446873
13.1.6.1.6	amino acid metabolism.synthesis.aromatic aa.chorismate.5-enolpyruvylshikimate-3-phosphate synthase	a_95_p196522	highly similar to ( 578) AT2G45300 | Symbols: | 3-phosphoshikimate 1-carboxyvinyltransferase / 5-enolpyruvylshikimate-3-phosphate / EPSP synthase | chr2:18677518-18679868 FORWARDhighly similar to ( 666) AROA1_TOBAC 3-phosphoshikimate 1-carboxyvinyltransferase 1, chloroplast precursor (EC 2.5.1.19) (5-enolpyruvylshikimate-3-phosphate synthase 1) (EPSP synthase 1) - Nicotiana tabacum (Common tobacc…	1.24769	0.676915	0.417868
13.1.6.5.5	amino acid metabolism.synthesis.aromatic aa.tryptophan.tryptophan synthase	a_95_p020726	weakly similar to ( 103) AT4G27070 | Symbols: TSB2 | TSB2 (TRYPTOPHAN SYNTHASE BETA-SUBUNIT 2); tryptophan synthase | chr4:13586564-13588619 FORWARDweakly similar to ( 110) TRPB1_MAIZE Tryptophan synthase beta chain 1 (EC 4.2.1.20) (Orange pericarp 1) (Fragment) - Zea mays (Maize)weakly similar to ( 108) loc_os08g04180 12008.m04562 protein tryptophan synthase beta chain 1, putative, expressed PRK…	1.98199	0.789208	1.26008
13.1.6.5.5	amino acid metabolism.synthesis.aromatic aa.tryptophan.tryptophan synthase	a_95_p070170	moderately similar to ( 203) AT5G54810 | Symbols: TSB1, TRPB, TRP2, ATTSB1 | TSB1 (TRYPTOPHAN SYNTHASE BETA-SUBUNIT 1); tryptophan synthase | chr5:22264805-22266738 REVERSEweakly similar to ( 199) TRPB1_MAIZE Tryptophan synthase beta chain 1 (EC 4.2.1.20) (Orange pericarp 1) (Fragment) - Zea mays (Maize)weakly similar to ( 193) loc_os08g04180 12008.m04562 protein tryptophan synthase beta chain 1,…	1.27251	0.747689	1.06793
13.1.6.5.5	amino acid metabolism.synthesis.aromatic aa.tryptophan.tryptophan synthase	a_95_p201717	moderately similar to ( 275) AT4G27070 | Symbols: TSB2 | TSB2 (TRYPTOPHAN SYNTHASE BETA-SUBUNIT 2); tryptophan synthase | chr4:13586564-13588619 FORWARDmoderately similar to ( 268) TRPB1_MAIZE Tryptophan synthase beta chain 1 (EC 4.2.1.20) (Orange pericarp 1) (Fragment) - Zea mays (Maize)moderately similar to ( 269) loc_os08g04180 12008.m04562 protein tryptophan synthase beta chain 1, putative, e…	1.2249	0.677998	0.950792
13.1.6.5.5	amino acid metabolism.synthesis.aromatic aa.tryptophan.tryptophan synthase	a_95_p201717	weakly similar to ( 103) AT4G27070 | Symbols: TSB2 | TSB2 (TRYPTOPHAN SYNTHASE BETA-SUBUNIT 2); tryptophan synthase | chr4:13586564-13588619 FORWARDweakly similar to ( 110) TRPB1_MAIZE Tryptophan synthase beta chain 1 (EC 4.2.1.20) (Orange pericarp 1) (Fragment) - Zea mays (Maize)weakly similar to ( 108) loc_os08g04180 12008.m04562 protein tryptophan synthase beta chain 1, putative, expressed PRK…	1.2249	0.677998	0.950792
13.2.2.2	amino acid metabolism.degradation.glutamate family.proline	a_95_p006866	very weakly similar to (97.4) AT5G38710 | Symbols: | proline oxidase, putative / osmotic stress-responsive proline dehydrogenase, putative | chr5:15501340-15503899 FORWARD	-1.66578	-1.07229	-3.66906
13.2.2.2	amino acid metabolism.degradation.glutamate family.proline	a_95_p010646	highly similar to ( 516) AT5G38710 | Symbols: | proline oxidase, putative / osmotic stress-responsive proline dehydrogenase, putative | chr5:15501340-15503899 FORWARDmoderately similar to ( 400) loc_os10g40360 12010.m06805 protein proline oxidase, mitochondrial precursor, putative, expressed Pro_dh	-2.75165	-1.39295	-4.38711
13.2.2.2	amino acid metabolism.degradation.glutamate family.proline	a_95_p016106	highly similar to ( 520) AT5G38710 | Symbols: | proline oxidase, putative / osmotic stress-responsive proline dehydrogenase, putative | chr5:15501340-15503899 FORWARDmoderately similar to ( 396) loc_os10g40360 12010.m06805 protein proline oxidase, mitochondrial precursor, putative, expressed Pro_dh	-2.17806	-2.87797	-5.57371
13.2.2.2	amino acid metabolism.degradation.glutamate family.proline	a_95_p147872	very weakly similar to (88.6) AT5G38710 | Symbols: | proline oxidase, putative / osmotic stress-responsive proline dehydrogenase, putative | chr5:15501340-15503899 FORWARD	-2.59309	-2.55877	-5.71592
13.2.2.2	amino acid metabolism.degradation.glutamate family.proline	a_95_p183207	highly similar to ( 523) AT5G38710 | Symbols: | proline oxidase, putative / osmotic stress-responsive proline dehydrogenase, putative | chr5:15501340-15503899 FORWARDmoderately similar to ( 396) loc_os10g40360 12010.m06805 protein proline oxidase, mitochondrial precursor, putative, expressed Pro_dh	-4.38821	-3.12419	-6.28183
13.2.2.2	amino acid metabolism.degradation.glutamate family.proline	a_95_p239420	highly similar to ( 523) AT5G38710 | Symbols: | proline oxidase, putative / osmotic stress-responsive proline dehydrogenase, putative | chr5:15501340-15503899 FORWARDmoderately similar to ( 396) loc_os10g40360 12010.m06805 protein proline oxidase, mitochondrial precursor, putative, expressed Pro_dh	-4.41755	-3.18882	-6.33077
13.2.2.2	amino acid metabolism.degradation.glutamate family.proline	a_95_p283429	highly similar to ( 520) AT5G38710 | Symbols: | proline oxidase, putative / osmotic stress-responsive proline dehydrogenase, putative | chr5:15501340-15503899 FORWARDmoderately similar to ( 396) loc_os10g40360 12010.m06805 protein proline oxidase, mitochondrial precursor, putative, expressed Pro_dh	-2.14186	-2.54206	-5.50986
13.2.2.3	amino acid metabolism.degradation.glutamate family.arginine	a_95_p129997	highly similar to ( 966) AT2G16500 | Symbols: ADC1, ARGDC1, ARGDC, SPE1 | ADC1 (ARGININE DECARBOXYLASE 1); arginine decarboxylase | chr2:7150796-7152904 REVERSEhighly similar to ( 981) SPE1_PEA Arginine decarboxylase (EC 4.1.1.19) (ARGDC) (ADC) - Pisum sativum (Garden pea)highly similar to ( 809) loc_os06g04070 12006.m05138 protein arginine decarboxylase, putative, expressedPRK05354 SpeA Orn_Arg_…	-1.13249	-1.13447	-0.676589
13.2.2.3	amino acid metabolism.degradation.glutamate family.arginine	a_95_p129997	weakly similar to ( 177) AT2G16500 | Symbols: ADC1, ARGDC1, ARGDC, SPE1 | ADC1 (ARGININE DECARBOXYLASE 1); arginine decarboxylase | chr2:7150796-7152904 REVERSEweakly similar to ( 185) SPE1_PEA Arginine decarboxylase (EC 4.1.1.19) (ARGDC) (ADC) - Pisum sativum (Garden pea)weakly similar to ( 141) loc_os06g04070 12006.m05138 protein arginine decarboxylase, putative, expressedPRK05354 SpeA	-1.13249	-1.13447	-0.676589
13.2.3.2	amino acid metabolism.degradation.aspartate family.threonine	a_95_p009866	very weakly similar to ( 100) AT1G11840 | Symbols: ATGLX1 | ATGLX1 (GLYOXALASE I HOMOLOG); lactoylglutathione lyase/ metal ion binding | chr1:3996045-3997290 FORWARDweakly similar to ( 102) LGUL_ORYSA Lactoylglutathione lyase (EC 4.4.1.5) (Methylglyoxalase) (Aldoketomutase) (Glyoxalase I) (Glx I) (Ketone-aldehyde mutase) (S-D-lactoylglutathione methylglyoxal lyase) (Allergen Ory s ?) (Allergen Gl…	-0.495802	-0.154183	-1.07442
13.2.3.2	amino acid metabolism.degradation.aspartate family.threonine	a_95_p131477	weakly similar to ( 171) AT1G67280 | Symbols: | lactoylglutathione lyase, putative / glyoxalase I, putative | chr1:25188563-25190134 REVERSEweakly similar to ( 134) LGUL_ORYSA Lactoylglutathione lyase (EC 4.4.1.5) (Methylglyoxalase) (Aldoketomutase) (Glyoxalase I) (Glx I) (Ketone-aldehyde mutase) (S-D-lactoylglutathione methylglyoxal lyase) (Allergen Ory s ?) (Allergen Glb33) (PP33) - Oryza sativ…	0.921135	0.508245	1.43924
13.2.3.2	amino acid metabolism.degradation.aspartate family.threonine	a_95_p137977	moderately similar to ( 360) AT1G67280 | Symbols: | lactoylglutathione lyase, putative / glyoxalase I, putative | chr1:25188563-25190134 REVERSEmoderately similar to ( 252) LGUL_ORYSA Lactoylglutathione lyase (EC 4.4.1.5) (Methylglyoxalase) (Aldoketomutase) (Glyoxalase I) (Glx I) (Ketone-aldehyde mutase) (S-D-lactoylglutathione methylglyoxal lyase) (Allergen Ory s ?) (Allergen Glb33) (PP33) - Ory…	0.682272	0.386002	1.07944
13.2.3.5	amino acid metabolism.degradation.aspartate family.lysine	a_95_p211372	moderately similar to ( 317) AT2G28305 | Symbols: | unknown protein | chr2:12081186-12084307 FORWARDmoderately similar to ( 306) loc_os04g43840 12004.m09343 protein carboxy-lyase, putative, expressedLysine_decarbox COG1611	-1.74434	-0.939278	-1.69241
13.2.3.5	amino acid metabolism.degradation.aspartate family.lysine	a_95_p270536	moderately similar to ( 317) AT2G28305 | Symbols: | unknown protein | chr2:12081186-12084307 FORWARDmoderately similar to ( 306) loc_os04g43840 12004.m09343 protein carboxy-lyase, putative, expressedLysine_decarbox COG1611	-2.2614	-1.0887	-1.90325
13.2.4.1	amino acid metabolism.degradation.branched-chain group.shared	a_95_p135127	moderately similar to ( 422) AT1G04710 | Symbols: KAT1, PKT4 | PKT4 (PEROXISOMAL 3-KETOACYL-COA THIOLASE 4); acetyl-CoA C-acyltransferase/ catalytic | chr1:1321941-1324556 FORWARDmoderately similar to ( 407) loc_os10g31950 12010.m06045 protein 3-ketoacyl-CoA thiolase 2, peroxisomal precursor, putative, expressed thiolase PRK09052 PRK07661 Thiolase_N PRK09051 PRK06845 PRK07108 PRK07025 PRK06205 PR…	-2.48323	-2.41816	-2.32776
13.2.4.1	amino acid metabolism.degradation.branched-chain group.shared	a_95_p160067	moderately similar to ( 279) AT2G33150 | Symbols: PKT3, PED1, KAT2 | PKT3 (PEROXISOMAL 3-KETOACYL-COA THIOLASE 3); acetyl-CoA C-acyltransferase | chr2:14047814-14050983 REVERSEmoderately similar to ( 263) loc_os10g31950 12010.m06045 protein 3-ketoacyl-CoA thiolase 2, peroxisomal precursor, putative, expressed thiolase PRK07661 Thiolase_C PRK06845 PRK09052 PRK07108 PRK08234 fadA PRK06205 PRK08242 …	-2.04915	-1.61757	-1.67877
13.2.4.1	amino acid metabolism.degradation.branched-chain group.shared	a_95_p196532	highly similar to ( 565) AT2G33150 | Symbols: PKT3, PED1, KAT2 | PKT3 (PEROXISOMAL 3-KETOACYL-COA THIOLASE 3); acetyl-CoA C-acyltransferase | chr2:14047814-14050983 REVERSEhighly similar to ( 549) loc_os10g31950 12010.m06045 protein 3-ketoacyl-CoA thiolase 2, peroxisomal precursor, putative, expressed thiolase PRK07661 PRK09052 PRK06845 PRK09051 PRK07108 fadA PRK06445 PRK05790 PRK06205 PRK07025 P…	-2.43078	-2.31554	-1.95977
15	metal handling	a_95_p007741	moderately similar to ( 382) AT5G19140 | Symbols: ATAILP1, AILP1 | AILP1 | chr5:6423398-6425785 FORWARDweakly similar to ( 134) TSJT1_TOBAC Stem-specific protein TSJT1 - Nicotiana tabacum (Common tobacco)moderately similar to ( 320) loc_os11g05050 12011.m28725 protein stem-specific protein TSJT1, putative, expressedWali7 Gn_AT_II	-0.780297	-0.454983	-1.45241
15	metal handling	a_95_p108132	moderately similar to ( 384) AT5G19140 | Symbols: ATAILP1, AILP1 | AILP1 | chr5:6423398-6425785 FORWARDweakly similar to ( 133) TSJT1_TOBAC Stem-specific protein TSJT1 - Nicotiana tabacum (Common tobacco)moderately similar to ( 323) loc_os11g05050 12011.m28725 protein stem-specific protein TSJT1, putative, expressedWali7 Gn_AT_II	-0.735562	-0.38724	-1.4629
15	metal handling	a_95_p178987	weakly similar to ( 140) AT5G19140 | Symbols: ATAILP1, AILP1 | AILP1 | chr5:6423398-6425785 FORWARDweakly similar to ( 131) loc_os11g05050 12011.m28725 protein stem-specific protein TSJT1, putative, expressedWali7	-0.778381	-0.488006	-1.44472
15.2	metal handling.binding, chelation and storage	a_95_p000126		-1.09545	-0.994121	-1.00582
15.2	metal handling.binding, chelation and storage	a_95_p000151		-1.55054	-1.43214	-0.958123
15.2	metal handling.binding, chelation and storage	a_95_p000151	very weakly similar to (80.9) MT2_NICPL Metallothionein-like protein type 2 - Nicotiana plumbaginifolia (Leadwort-leaved tobacco)	-1.55054	-1.43214	-0.958123
15.2	metal handling.binding, chelation and storage	a_95_p000156		-0.664994	-1.22656	-0.498744
15.2	metal handling.binding, chelation and storage	a_95_p102557		-0.757504	-1.21991	-0.490162
15.2	metal handling.binding, chelation and storage	a_95_p104197		-0.793421	-1.04705	-0.602518
15.2	metal handling.binding, chelation and storage	a_95_p104667		-0.845731	-1.07405	-0.556333
15.2	metal handling.binding, chelation and storage	a_95_p107362		-1.01953	-0.924416	-0.899554
15.2	metal handling.binding, chelation and storage	a_95_p112672	very weakly similar to (82.0) MT2_NICPL Metallothionein-like protein type 2 - Nicotiana plumbaginifolia (Leadwort-leaved tobacco)	-1.63051	-1.48926	-1.04836
15.2	metal handling.binding, chelation and storage	a_95_p114217		-1.02585	-0.493931	-0.942689
15.2	metal handling.binding, chelation and storage	a_95_p205447	moderately similar to ( 381) AT1G09240 | Symbols: NAS3, ATNAS3 | NAS3 (NICOTIANAMINE SYNTHASE 3); nicotianamine synthase | chr1:2984950-2985912 FORWARDmoderately similar to ( 311) NAS3_ORYSA Nicotianamine synthase 3 (EC 2.5.1.43) (S-adenosyl-L-methionine:S-adenosyl-L-methionine:S-adenosyl-methionine 3-amino-3-carboxypropyltransferase 3) (OsNAS3) - Oryza sativa (Rice)moderately similar to ( 311) l…	-1.01125	-2.75074	0.143954
15.2	metal handling.binding, chelation and storage	a_95_p226979	moderately similar to ( 381) AT1G09240 | Symbols: NAS3, ATNAS3 | NAS3 (NICOTIANAMINE SYNTHASE 3); nicotianamine synthase | chr1:2984950-2985912 FORWARDmoderately similar to ( 311) NAS3_ORYSA Nicotianamine synthase 3 (EC 2.5.1.43) (S-adenosyl-L-methionine:S-adenosyl-L-methionine:S-adenosyl-methionine 3-amino-3-carboxypropyltransferase 3) (OsNAS3) - Oryza sativa (Rice)moderately similar to ( 311) l…	-0.838647	-2.66078	0.368323
16.1	secondary metabolism.isoprenoids	a_95_p008641	moderately similar to ( 206) AT3G05500 | Symbols: | rubber elongation factor (REF) family protein | chr3:1593540-1594802 FORWARDweakly similar to ( 184) Y5940_ORYSA Putative REF/SRPP-like protein Os05g0151300 - Oryza sativa (Rice)weakly similar to ( 184) loc_os05g05940 12005.m05121 protein stress-related protein, putative, expressedREF	-1.23065	-0.959155	-0.996675
16.1	secondary metabolism.isoprenoids	a_95_p160202	moderately similar to ( 207) AT3G05500 | Symbols: | rubber elongation factor (REF) family protein | chr3:1593540-1594802 FORWARDweakly similar to ( 184) Y5940_ORYSA Putative REF/SRPP-like protein Os05g0151300 - Oryza sativa (Rice)weakly similar to ( 184) loc_os05g05940 12005.m05121 protein stress-related protein, putative, expressedREF	-1.40207	-1.0994	-1.15307
16.1	secondary metabolism.isoprenoids	a_95_p160202	weakly similar to ( 127) AT3G05500 | Symbols: | rubber elongation factor (REF) family protein | chr3:1593540-1594802 FORWARDweakly similar to ( 127) Y5940_ORYSA Putative REF/SRPP-like protein Os05g0151300 - Oryza sativa (Rice)weakly similar to ( 127) loc_os05g05940 12005.m05121 protein stress-related protein, putative, expressedREF	-1.40207	-1.0994	-1.15307
16.1	secondary metabolism.isoprenoids	a_95_p184872	moderately similar to ( 207) AT3G05500 | Symbols: | rubber elongation factor (REF) family protein | chr3:1593540-1594802 FORWARDweakly similar to ( 184) Y5940_ORYSA Putative REF/SRPP-like protein Os05g0151300 - Oryza sativa (Rice)weakly similar to ( 184) loc_os05g05940 12005.m05121 protein stress-related protein, putative, expressedREF	-1.37725	-1.10715	-1.11212
16.1	secondary metabolism.isoprenoids	a_95_p184872	weakly similar to ( 127) AT3G05500 | Symbols: | rubber elongation factor (REF) family protein | chr3:1593540-1594802 FORWARDweakly similar to ( 127) Y5940_ORYSA Putative REF/SRPP-like protein Os05g0151300 - Oryza sativa (Rice)weakly similar to ( 127) loc_os05g05940 12005.m05121 protein stress-related protein, putative, expressedREF	-1.37725	-1.10715	-1.11212
16.1	secondary metabolism.isoprenoids	a_95_p184877	moderately similar to ( 206) AT3G05500 | Symbols: | rubber elongation factor (REF) family protein | chr3:1593540-1594802 FORWARDweakly similar to ( 184) Y5940_ORYSA Putative REF/SRPP-like protein Os05g0151300 - Oryza sativa (Rice)weakly similar to ( 184) loc_os05g05940 12005.m05121 protein stress-related protein, putative, expressedREF	-1.12362	-0.909077	-0.915153
16.1	secondary metabolism.isoprenoids	a_95_p184877	weakly similar to ( 127) AT3G05500 | Symbols: | rubber elongation factor (REF) family protein | chr3:1593540-1594802 FORWARDweakly similar to ( 127) Y5940_ORYSA Putative REF/SRPP-like protein Os05g0151300 - Oryza sativa (Rice)weakly similar to ( 127) loc_os05g05940 12005.m05121 protein stress-related protein, putative, expressedREF	-1.12362	-0.909077	-0.915153
16.1.1.10	secondary metabolism.isoprenoids.non-mevalonate pathway.geranylgeranyl pyrophosphate synthase	a_95_p182237	moderately similar to ( 331) AT1G78510 | Symbols: SPS1 | SPS1 (solanesyl diphosphate synthase 1); trans-octaprenyltranstransferase | chr1:29535410-29537042 REVERSEvery weakly similar to (80.5) GGPPS_HEVBR Geranylgeranyl pyrophosphate synthetase, chloroplast precursor (GGPP synthetase) [Includes: Dimethylallyltranstransferase (EC 2.5.1.1); Geranyltranstransferase (EC 2.5.1.10); Farnesyltranstransf…	1.18585	-0.0839635	1.23429
16.1.2.3	secondary metabolism.isoprenoids.mevalonate pathway.HMG-CoA reductase	a_95_p180402	highly similar to ( 804) AT1G76490 | Symbols: HMG1, HMGR1 | HMG1 (HYDROXY METHYLGLUTARYL COA REDUCTASE 1); hydroxymethylglutaryl-CoA reductase | chr1:28695801-28698206 FORWARDnearly identical (1159) HMDH_NICSY 3-hydroxy-3-methylglutaryl-coenzyme A reductase (EC 1.1.1.34) (HMG-CoA reductase) - Nicotiana sylvestris (Wood tobacco)highly similar to ( 739) loc_os08g40180 12008.m07998 protein 3-hydroxy…	-2.44676	-2.37402	-0.457318
16.1.2.3	secondary metabolism.isoprenoids.mevalonate pathway.HMG-CoA reductase	a_95_p204897	moderately similar to ( 225) AT1G76490 | Symbols: HMG1, HMGR1 | HMG1 (HYDROXY METHYLGLUTARYL COA REDUCTASE 1); hydroxymethylglutaryl-CoA reductase | chr1:28695801-28698206 FORWARDmoderately similar to ( 230) HMDH1_HEVBR 3-hydroxy-3-methylglutaryl-coenzyme A reductase 1 (EC 1.1.1.34) (HMG-CoA reductase 1) - Hevea brasiliensis (Para rubber tree)moderately similar to ( 219) loc_os08g40180 12008.m079…	-0.322171	-0.587	-1.19407
16.1.2.8	secondary metabolism.isoprenoids.mevalonate pathway.geranyl diphosphate synthase	a_95_p182237	moderately similar to ( 331) AT1G78510 | Symbols: SPS1 | SPS1 (solanesyl diphosphate synthase 1); trans-octaprenyltranstransferase | chr1:29535410-29537042 REVERSEvery weakly similar to (80.5) GGPPS_HEVBR Geranylgeranyl pyrophosphate synthetase, chloroplast precursor (GGPP synthetase) [Includes: Dimethylallyltranstransferase (EC 2.5.1.1); Geranyltranstransferase (EC 2.5.1.10); Farnesyltranstransf…	1.18585	-0.0839635	1.23429
16.1.3.3	secondary metabolism.isoprenoids.tocopherol biosynthesis.MPBQ/MSBQ methyltransferase	a_95_p011021	moderately similar to ( 479) AT3G63410 | Symbols: APG1, VTE3, IEP37, E37 | APG1 (ALBINO OR PALE GREEN MUTANT 1); 2-methyl-6-phytyl-1,4-benzoquinone methyltransferase/ S-adenosylmethionine-dependent methyltransferase/ methyltransferase | chr3:23415816-23417002 REVERSEhighly similar to ( 503) IN37_SPIOL 37 kDa inner envelope membrane protein, chloroplast precursor (E37) - Spinacia oleracea (Spinach…	0.85624	1.07985	0.191904
16.1.3.3	secondary metabolism.isoprenoids.tocopherol biosynthesis.MPBQ/MSBQ methyltransferase	a_95_p187647	weakly similar to ( 110) AT3G63410 | Symbols: APG1, VTE3, IEP37, E37 | APG1 (ALBINO OR PALE GREEN MUTANT 1); 2-methyl-6-phytyl-1,4-benzoquinone methyltransferase/ S-adenosylmethionine-dependent methyltransferase/ methyltransferase | chr3:23415816-23417002 REVERSEweakly similar to ( 119) IN37_SPIOL 37 kDa inner envelope membrane protein, chloroplast precursor (E37) - Spinacia oleracea (Spinach)wea…	1.62036	1.51518	0.967284
16.1.3.3	secondary metabolism.isoprenoids.tocopherol biosynthesis.MPBQ/MSBQ methyltransferase	a_95_p245267	moderately similar to ( 479) AT3G63410 | Symbols: APG1, VTE3, IEP37, E37 | APG1 (ALBINO OR PALE GREEN MUTANT 1); 2-methyl-6-phytyl-1,4-benzoquinone methyltransferase/ S-adenosylmethionine-dependent methyltransferase/ methyltransferase | chr3:23415816-23417002 REVERSEhighly similar to ( 503) IN37_SPIOL 37 kDa inner envelope membrane protein, chloroplast precursor (E37) - Spinacia oleracea (Spinach…	1.23614	1.31046	0.650423
16.1.4.5	secondary metabolism.isoprenoids.carotenoids.lycopene beta cyclase	a_95_p070435	highly similar to ( 769) AT3G10230 | Symbols: LYC | LYC (LYCOPENE CYCLASE); lycopene beta cyclase | chr3:3164340-3165449 REVERSEnearly identical (1010) LCYB_TOBAC Lycopene beta cyclase, chloroplast precursor (EC 1.14.-.-) - Nicotiana tabacum (Common tobacco)highly similar to ( 658) loc_os02g09750 12002.m06272 protein lycopene beta cyclase, chloroplast precursor, putative, expressedLycopene_cycl	0.830752	0.759138	1.02417
16.1.4.5	secondary metabolism.isoprenoids.carotenoids.lycopene beta cyclase	a_95_p070435	weakly similar to ( 175) AT3G10230 | Symbols: LYC | LYC (LYCOPENE CYCLASE); lycopene beta cyclase | chr3:3164340-3165449 REVERSEmoderately similar to ( 205) LCYB_TOBAC Lycopene beta cyclase, chloroplast precursor (EC 1.14.-.-) - Nicotiana tabacum (Common tobacco)weakly similar to ( 166) loc_os02g09750 12002.m06272 protein lycopene beta cyclase, chloroplast precursor, putative, expressedLycopene_c…	0.830752	0.759138	1.02417
16.1.5	secondary metabolism.isoprenoids.terpenoids	a_95_p182237	moderately similar to ( 331) AT1G78510 | Symbols: SPS1 | SPS1 (solanesyl diphosphate synthase 1); trans-octaprenyltranstransferase | chr1:29535410-29537042 REVERSEvery weakly similar to (80.5) GGPPS_HEVBR Geranylgeranyl pyrophosphate synthetase, chloroplast precursor (GGPP synthetase) [Includes: Dimethylallyltranstransferase (EC 2.5.1.1); Geranyltranstransferase (EC 2.5.1.10); Farnesyltranstransf…	1.18585	-0.0839635	1.23429
16.2	secondary metabolism.phenylpropanoids	a_95_p003316	highly similar to ( 719) AT5G48930 | Symbols: HCT | HCT (HYDROXYCINNAMOYL-COA SHIKIMATE/QUINATE HYDROXYCINNAMOYL TRANSFERASE); quinate O-hydroxycinnamoyltransferase/ shikimate O-hydroxycinnamoyltransferase/ transferase | chr5:19836654-19838092 REVERSEmoderately similar to ( 392) HCBT2_DIACA Anthranilate N-benzoyltransferase protein 2 (EC 2.3.1.144) (Anthranilate N-hydroxycinnamoyl/benzoyltransfer…	-1.22818	-0.737429	-1.05797
16.2	secondary metabolism.phenylpropanoids	a_95_p016146	moderately similar to ( 327) AT2G22570 | Symbols: ATNIC1, NIC1 | NIC1 (NICOTINAMIDASE 1); catalytic/ nicotinamidase | chr2:9590021-9590846 REVERSEmoderately similar to ( 291) loc_os02g39400 12002.m09028 protein isochorismatase hydrolase, putative, expressedcysteine_hydrolases	-1.4077	-1.03558	-0.991699
16.2	secondary metabolism.phenylpropanoids	a_95_p016661	moderately similar to ( 302) AT4G30210 | Symbols: ATR2, AR2 | ATR2 (ARABIDOPSIS P450 REDUCTASE 2); NADPH-hemoprotein reductase | chr4:14796900-14800578 FORWARDmoderately similar to ( 305) NCPR_CATRO NADPH--cytochrome P450 reductase (EC 1.6.2.4) (CPR) (P450R) - Catharanthus roseus (Rosy periwinkle) (Madagascar periwinkle)moderately similar to ( 289) loc_os09g38620 12009.m06803 protein NADPH--cytoc…	-1.4633	-0.874785	-1.24135
16.2	secondary metabolism.phenylpropanoids	a_95_p154087	very weakly similar to (95.9) ZRP4_MAIZE O-methyltransferase ZRP4 (EC 2.1.1.-) (OMT) - Zea mays (Maize)weakly similar to ( 115) loc_os08g35310 12008.m07520 protein isoflavone-7-O-methytransferase 9, putative Methyltransf_2	-1.75528	-2.20864	-1.46912
16.2	secondary metabolism.phenylpropanoids	a_95_p159852	weakly similar to ( 195) AT5G48930 | Symbols: HCT | HCT (HYDROXYCINNAMOYL-COA SHIKIMATE/QUINATE HYDROXYCINNAMOYL TRANSFERASE); quinate O-hydroxycinnamoyltransferase/ shikimate O-hydroxycinnamoyltransferase/ transferase | chr5:19836654-19838092 REVERSEweakly similar to ( 130) HCBT1_DIACA Anthranilate N-benzoyltransferase protein 1 (EC 2.3.1.144) (Anthranilate N-hydroxycinnamoyl/benzoyltransferase …	2.01569	2.27274	0.967347
16.2	secondary metabolism.phenylpropanoids	a_95_p159872	weakly similar to ( 195) AT5G48930 | Symbols: HCT | HCT (HYDROXYCINNAMOYL-COA SHIKIMATE/QUINATE HYDROXYCINNAMOYL TRANSFERASE); quinate O-hydroxycinnamoyltransferase/ shikimate O-hydroxycinnamoyltransferase/ transferase | chr5:19836654-19838092 REVERSEweakly similar to ( 130) HCBT1_DIACA Anthranilate N-benzoyltransferase protein 1 (EC 2.3.1.144) (Anthranilate N-hydroxycinnamoyl/benzoyltransferase …	2.04327	2.38652	1.45235
16.2	secondary metabolism.phenylpropanoids	a_95_p200822	moderately similar to ( 327) AT2G22570 | Symbols: ATNIC1, NIC1 | NIC1 (NICOTINAMIDASE 1); catalytic/ nicotinamidase | chr2:9590021-9590846 REVERSEmoderately similar to ( 291) loc_os02g39400 12002.m09028 protein isochorismatase hydrolase, putative, expressedcysteine_hydrolases	-1.36201	-0.951446	-0.960909
16.2	secondary metabolism.phenylpropanoids	a_95_p200827	moderately similar to ( 317) AT2G22570 | Symbols: ATNIC1, NIC1 | NIC1 (NICOTINAMIDASE 1); catalytic/ nicotinamidase | chr2:9590021-9590846 REVERSEmoderately similar to ( 283) loc_os02g39400 12002.m09028 protein isochorismatase hydrolase, putative, expressedcysteine_hydrolases	-1.37516	-1.2881	-1.13277
16.2	secondary metabolism.phenylpropanoids	a_95_p252279	moderately similar to ( 247) AT5G42830 | Symbols: | transferase family protein | chr5:17176384-17177906 FORWARDweakly similar to ( 191) loc_os06g01350 12006.m04875 protein transferase, putative, expressedTransferase	-0.449298	-0.158194	-1.403
16.2.1.3	secondary metabolism.phenylpropanoids.lignin biosynthesis.4CL	a_95_p000646	moderately similar to ( 293) AT3G21240 | Symbols: 4CL2, AT4CL2 | 4CL2 (4-COUMARATE:COA LIGASE 2); 4-coumarate-CoA ligase | chr3:7454497-7457314 REVERSEmoderately similar to ( 360) 4CL1_TOBAC 4-coumarate--CoA ligase 1 (EC 6.2.1.12) (4CL 1) (4-coumaroyl-CoA synthase 1) - Nicotiana tabacum (Common tobacco)moderately similar to ( 294) loc_os02g08100 12002.m06156 protein 4-coumarate--CoA ligase 1, put…	-0.62465	-0.368272	-1.45977
16.2.1.3	secondary metabolism.phenylpropanoids.lignin biosynthesis.4CL	a_95_p179692	highly similar to ( 768) AT1G51680 | Symbols: 4CL1, 4CL.1, AT4CL1 | 4CL1 (4-COUMARATE:COA LIGASE 1); 4-coumarate-CoA ligase | chr1:19159080-19161464 REVERSEnearly identical (1059) 4CL2_TOBAC 4-coumarate--CoA ligase 2 (EC 6.2.1.12) (4CL 2) (4-coumaroyl-CoA synthase 2) - Nicotiana tabacum (Common tobacco)highly similar to ( 723) loc_os02g08100 12002.m06156 protein 4-coumarate--CoA ligase 1, putativ…	-2.0258	-1.32851	-1.06837
16.2.1.3	secondary metabolism.phenylpropanoids.lignin biosynthesis.4CL	a_95_p179702	weakly similar to ( 105) AT3G21240 | Symbols: 4CL2, AT4CL2 | 4CL2 (4-COUMARATE:COA LIGASE 2); 4-coumarate-CoA ligase | chr3:7454497-7457314 REVERSEweakly similar to ( 123) 4CL2_TOBAC 4-coumarate--CoA ligase 2 (EC 6.2.1.12) (4CL 2) (4-coumaroyl-CoA synthase 2) - Nicotiana tabacum (Common tobacco)weakly similar to ( 110) loc_os06g44620 12006.m31911 protein 4-coumarate--CoA ligase 1, putative, expre…	-1.62626	-0.847114	-0.953134
16.2.1.4	secondary metabolism.phenylpropanoids.lignin biosynthesis.HCT	a_95_p003316	highly similar to ( 719) AT5G48930 | Symbols: HCT | HCT (HYDROXYCINNAMOYL-COA SHIKIMATE/QUINATE HYDROXYCINNAMOYL TRANSFERASE); quinate O-hydroxycinnamoyltransferase/ shikimate O-hydroxycinnamoyltransferase/ transferase | chr5:19836654-19838092 REVERSEmoderately similar to ( 392) HCBT2_DIACA Anthranilate N-benzoyltransferase protein 2 (EC 2.3.1.144) (Anthranilate N-hydroxycinnamoyl/benzoyltransfer…	-1.22818	-0.737429	-1.05797
16.2.1.4	secondary metabolism.phenylpropanoids.lignin biosynthesis.HCT	a_95_p003316	moderately similar to ( 387) AT5G48930 | Symbols: HCT | HCT (HYDROXYCINNAMOYL-COA SHIKIMATE/QUINATE HYDROXYCINNAMOYL TRANSFERASE); quinate O-hydroxycinnamoyltransferase/ shikimate O-hydroxycinnamoyltransferase/ transferase | chr5:19836654-19838092 REVERSEmoderately similar to ( 223) HCBT2_DIACA Anthranilate N-benzoyltransferase protein 2 (EC 2.3.1.144) (Anthranilate N-hydroxycinnamoyl/benzoyltran…	-1.22818	-0.737429	-1.05797
16.2.1.4	secondary metabolism.phenylpropanoids.lignin biosynthesis.HCT	a_95_p003316	very weakly similar to (90.1) AT5G48930 | Symbols: HCT | HCT (HYDROXYCINNAMOYL-COA SHIKIMATE/QUINATE HYDROXYCINNAMOYL TRANSFERASE); quinate O-hydroxycinnamoyltransferase/ shikimate O-hydroxycinnamoyltransferase/ transferase | chr5:19836654-19838092 REVERSEvery weakly similar to (92.0) loc_os04g42250 12004.m35365 protein anthranilate N-benzoyltransferase protein 2, putative, expressed	-1.22818	-0.737429	-1.05797
16.2.1.4	secondary metabolism.phenylpropanoids.lignin biosynthesis.HCT	a_95_p159852	weakly similar to ( 192) AT5G48930 | Symbols: HCT | HCT (HYDROXYCINNAMOYL-COA SHIKIMATE/QUINATE HYDROXYCINNAMOYL TRANSFERASE); quinate O-hydroxycinnamoyltransferase/ shikimate O-hydroxycinnamoyltransferase/ transferase | chr5:19836654-19838092 REVERSEweakly similar to ( 129) HCBT1_DIACA Anthranilate N-benzoyltransferase protein 1 (EC 2.3.1.144) (Anthranilate N-hydroxycinnamoyl/benzoyltransferase …	2.01569	2.27274	0.967347
16.2.1.4	secondary metabolism.phenylpropanoids.lignin biosynthesis.HCT	a_95_p159872	weakly similar to ( 192) AT5G48930 | Symbols: HCT | HCT (HYDROXYCINNAMOYL-COA SHIKIMATE/QUINATE HYDROXYCINNAMOYL TRANSFERASE); quinate O-hydroxycinnamoyltransferase/ shikimate O-hydroxycinnamoyltransferase/ transferase | chr5:19836654-19838092 REVERSEweakly similar to ( 129) HCBT1_DIACA Anthranilate N-benzoyltransferase protein 1 (EC 2.3.1.144) (Anthranilate N-hydroxycinnamoyl/benzoyltransferase …	2.04327	2.38652	1.45235
16.2.1.6	secondary metabolism.phenylpropanoids.lignin biosynthesis.CCoAOMT	a_95_p007991	moderately similar to ( 441) AT4G34050 | Symbols: | caffeoyl-CoA 3-O-methyltransferase, putative | chr4:16310844-16311973 FORWARDmoderately similar to ( 499) CAMT3_TOBAC Caffeoyl-CoA O-methyltransferase 3 (EC 2.1.1.104) (Trans-caffeoyl-CoA 3-O-methyltransferase 3) (CCoAMT-3) (CCoAOMT-3) - Nicotiana tabacum (Common tobacco)moderately similar to ( 416) loc_os06g06980 12006.m31989 protein caffeoyl-C…	-2.54145	-1.02185	-1.22695
16.2.1.6	secondary metabolism.phenylpropanoids.lignin biosynthesis.CCoAOMT	a_95_p007991	weakly similar to ( 134) AT4G34050 | Symbols: | caffeoyl-CoA 3-O-methyltransferase, putative | chr4:16310844-16311973 FORWARDweakly similar to ( 141) CAMT3_TOBAC Caffeoyl-CoA O-methyltransferase 3 (EC 2.1.1.104) (Trans-caffeoyl-CoA 3-O-methyltransferase 3) (CCoAMT-3) (CCoAOMT-3) - Nicotiana tabacum (Common tobacco)weakly similar to ( 125) loc_os06g06980 12006.m31989 protein caffeoyl-CoA O-methylt…	-2.54145	-1.02185	-1.22695
16.2.1.6	secondary metabolism.phenylpropanoids.lignin biosynthesis.CCoAOMT	a_95_p018871	moderately similar to ( 291) AT4G26220 | Symbols: | caffeoyl-CoA 3-O-methyltransferase, putative | chr4:13284179-13285146 FORWARDmoderately similar to ( 275) CAMT_MESCR Caffeoyl-CoA O-methyltransferase (EC 2.1.1.104) (Trans-caffeoyl-CoA 3-O-methyltransferase) (CCoAMT) (CCoAOMT) - Mesembryanthemum crystallinum (Common ice plant)moderately similar to ( 270) loc_os06g06980 12006.m31989 protein caffe…	-1.79619	-0.54381	-1.89692
16.2.1.6	secondary metabolism.phenylpropanoids.lignin biosynthesis.CCoAOMT	a_95_p101153	weakly similar to ( 101) AT4G34050 | Symbols: | caffeoyl-CoA 3-O-methyltransferase, putative | chr4:16310844-16311973 FORWARDweakly similar to ( 107) CAMT3_TOBAC Caffeoyl-CoA O-methyltransferase 3 (EC 2.1.1.104) (Trans-caffeoyl-CoA 3-O-methyltransferase 3) (CCoAMT-3) (CCoAOMT-3) - Nicotiana tabacum (Common tobacco)very weakly similar to (97.1) loc_os06g06980 12006.m31989 protein caffeoyl-CoA O-me…	-2.44986	-0.937562	-1.18977
16.2.1.6	secondary metabolism.phenylpropanoids.lignin biosynthesis.CCoAOMT	a_95_p162542	moderately similar to ( 419) AT4G34050 | Symbols: | caffeoyl-CoA 3-O-methyltransferase, putative | chr4:16310844-16311973 FORWARDmoderately similar to ( 474) CAMT4_TOBAC Caffeoyl-CoA O-methyltransferase 4 (EC 2.1.1.104) (Trans-caffeoyl-CoA 3-O-methyltransferase 4) (CCoAMT-4) (CCoAOMT-4) - Nicotiana tabacum (Common tobacco)moderately similar to ( 391) loc_os06g06980 12006.m31989 protein caffeoyl-C…	-2.2736	-0.952406	-0.945786
16.2.1.6	secondary metabolism.phenylpropanoids.lignin biosynthesis.CCoAOMT	a_95_p176282	moderately similar to ( 442) AT4G34050 | Symbols: | caffeoyl-CoA 3-O-methyltransferase, putative | chr4:16310844-16311973 FORWARDmoderately similar to ( 485) CAMT1_TOBAC Caffeoyl-CoA O-methyltransferase 1 (EC 2.1.1.104) (Trans-caffeoyl-CoA 3-O-methyltransferase 1) (CCoAMT-1) (CCoAOMT-1) - Nicotiana tabacum (Common tobacco)moderately similar to ( 417) loc_os06g06980 12006.m31989 protein caffeoyl-C…	-1.66054	-0.944594	-1.40547
16.2.1.6	secondary metabolism.phenylpropanoids.lignin biosynthesis.CCoAOMT	a_95_p180592	moderately similar to ( 441) AT4G34050 | Symbols: | caffeoyl-CoA 3-O-methyltransferase, putative | chr4:16310844-16311973 FORWARDmoderately similar to ( 499) CAMT3_TOBAC Caffeoyl-CoA O-methyltransferase 3 (EC 2.1.1.104) (Trans-caffeoyl-CoA 3-O-methyltransferase 3) (CCoAMT-3) (CCoAOMT-3) - Nicotiana tabacum (Common tobacco)moderately similar to ( 416) loc_os06g06980 12006.m31989 protein caffeoyl-C…	-2.51022	-1.01276	-1.19264
16.2.1.6	secondary metabolism.phenylpropanoids.lignin biosynthesis.CCoAOMT	a_95_p180592	weakly similar to ( 101) AT4G34050 | Symbols: | caffeoyl-CoA 3-O-methyltransferase, putative | chr4:16310844-16311973 FORWARDweakly similar to ( 107) CAMT3_TOBAC Caffeoyl-CoA O-methyltransferase 3 (EC 2.1.1.104) (Trans-caffeoyl-CoA 3-O-methyltransferase 3) (CCoAMT-3) (CCoAOMT-3) - Nicotiana tabacum (Common tobacco)very weakly similar to (97.1) loc_os06g06980 12006.m31989 protein caffeoyl-CoA O-me…	-2.51022	-1.01276	-1.19264
16.2.1.6	secondary metabolism.phenylpropanoids.lignin biosynthesis.CCoAOMT	a_95_p180592	weakly similar to ( 134) AT4G34050 | Symbols: | caffeoyl-CoA 3-O-methyltransferase, putative | chr4:16310844-16311973 FORWARDweakly similar to ( 141) CAMT3_TOBAC Caffeoyl-CoA O-methyltransferase 3 (EC 2.1.1.104) (Trans-caffeoyl-CoA 3-O-methyltransferase 3) (CCoAMT-3) (CCoAOMT-3) - Nicotiana tabacum (Common tobacco)weakly similar to ( 125) loc_os06g06980 12006.m31989 protein caffeoyl-CoA O-methylt…	-2.51022	-1.01276	-1.19264
16.2.1.6	secondary metabolism.phenylpropanoids.lignin biosynthesis.CCoAOMT	a_95_p180598	moderately similar to ( 368) AT4G34050 | Symbols: | caffeoyl-CoA 3-O-methyltransferase, putative | chr4:16310844-16311973 FORWARDmoderately similar to ( 417) CAMT4_TOBAC Caffeoyl-CoA O-methyltransferase 4 (EC 2.1.1.104) (Trans-caffeoyl-CoA 3-O-methyltransferase 4) (CCoAMT-4) (CCoAOMT-4) - Nicotiana tabacum (Common tobacco)moderately similar to ( 341) loc_os06g06980 12006.m31989 protein caffeoyl-C…	-1.96327	-0.964989	-1.30425
16.2.1.6	secondary metabolism.phenylpropanoids.lignin biosynthesis.CCoAOMT	a_95_p201812	moderately similar to ( 275) AT4G26220 | Symbols: | caffeoyl-CoA 3-O-methyltransferase, putative | chr4:13284179-13285146 FORWARDmoderately similar to ( 258) CAMT_MESCR Caffeoyl-CoA O-methyltransferase (EC 2.1.1.104) (Trans-caffeoyl-CoA 3-O-methyltransferase) (CCoAMT) (CCoAOMT) - Mesembryanthemum crystallinum (Common ice plant)moderately similar to ( 254) loc_os06g06980 12006.m31989 protein caffe…	-1.7375	-0.38782	-1.76123
16.2.1.7	secondary metabolism.phenylpropanoids.lignin biosynthesis.CCR1	a_95_p014411	moderately similar to ( 221) AT2G23910 | Symbols: | cinnamoyl-CoA reductase-related | chr2:10177902-10179789 FORWARDvery weakly similar to (82.8) DFRA_VITVI Dihydroflavonol-4-reductase (EC 1.1.1.219) (DFR) (Dihydrokaempferol 4-reductase) - Vitis vinifera (Grape)moderately similar to ( 252) loc_os10g42620 12010.m07015 protein dihydroflavonol-4-reductase, putative, expressed	-2.70899	-3.08297	-2.33465
16.2.1.9	secondary metabolism.phenylpropanoids.lignin biosynthesis.COMT	a_95_p006386	moderately similar to ( 392) AT5G54160 | Symbols: ATOMT1, OMT1 | ATOMT1 (O-METHYLTRANSFERASE 1); caffeate O-methyltransferase/ myricetin 3'-O-methyltransferase/ quercetin 3-O-methyltransferase | chr5:21982075-21984167 FORWARDmoderately similar to ( 413) COMT1_MEDSA Caffeic acid 3-O-methyltransferase (EC 2.1.1.68) (S-adenosysl-L-methionine:caffeic acid 3-O-methyltransferase) (COMT) (CAOMT) - Medic…	-0.922473	-0.770341	-1.57451
16.2.1.9	secondary metabolism.phenylpropanoids.lignin biosynthesis.COMT	a_95_p178487	highly similar to ( 579) AT5G54160 | Symbols: ATOMT1, OMT1 | ATOMT1 (O-METHYLTRANSFERASE 1); caffeate O-methyltransferase/ myricetin 3'-O-methyltransferase/ quercetin 3-O-methyltransferase | chr5:21982075-21984167 FORWARDhighly similar to ( 689) COMT1_CAPAN Caffeic acid 3-O-methyltransferase (EC 2.1.1.68) (S-adenosysl-L-methionine:caffeic acid 3-O-methyltransferase) (COMT) (CAOMT) - Capsicum annu…	-0.700841	-0.561551	-1.27874
16.2.1.9	secondary metabolism.phenylpropanoids.lignin biosynthesis.COMT	a_95_p180372	moderately similar to ( 389) AT5G54160 | Symbols: ATOMT1, OMT1 | ATOMT1 (O-METHYLTRANSFERASE 1); caffeate O-methyltransferase/ myricetin 3'-O-methyltransferase/ quercetin 3-O-methyltransferase | chr5:21982075-21984167 FORWARDmoderately similar to ( 413) COMT1_MEDSA Caffeic acid 3-O-methyltransferase (EC 2.1.1.68) (S-adenosysl-L-methionine:caffeic acid 3-O-methyltransferase) (COMT) (CAOMT) - Medic…	-0.639859	-0.665512	-1.16668
16.2.1.9	secondary metabolism.phenylpropanoids.lignin biosynthesis.COMT	a_95_p180377	weakly similar to ( 107) AT5G54160 | Symbols: ATOMT1, OMT1 | ATOMT1 (O-METHYLTRANSFERASE 1); caffeate O-methyltransferase/ myricetin 3'-O-methyltransferase/ quercetin 3-O-methyltransferase | chr5:21982075-21984167 FORWARDweakly similar to ( 111) COMT1_CATRO Caffeic acid 3-O-methyltransferase (EC 2.1.1.68) (S-adenosysl-L-methionine:caffeic acid 3-O-methyltransferase) (COMT) (CAOMT) - Catharanthus …	-2.31987	-2.64713	-2.41401
16.2.1.10	secondary metabolism.phenylpropanoids.lignin biosynthesis.CAD	a_95_p160062	weakly similar to ( 120) AT4G39330 | Symbols: ATCAD9, CAD9 | CAD9 (CINNAMYL ALCOHOL DEHYDROGENASE 9); binding / catalytic/ oxidoreductase/ zinc ion binding | chr4:18291268-18292740 FORWARDweakly similar to ( 117) MTDH_PETCR Mannitol dehydrogenase (EC 1.1.1.255) (NAD-dependent mannitol dehydrogenase) (Fragment) - Petroselinum crispum (Parsley) (Petroselinum hortense)weakly similar to ( 155) loc_os…	-1.04832	-1.787	-1.51225
16.2.1.10	secondary metabolism.phenylpropanoids.lignin biosynthesis.CAD	a_95_p207882	moderately similar to ( 234) AT4G39330 | Symbols: ATCAD9, CAD9 | CAD9 (CINNAMYL ALCOHOL DEHYDROGENASE 9); binding / catalytic/ oxidoreductase/ zinc ion binding | chr4:18291268-18292740 FORWARDmoderately similar to ( 237) MTDH_FRAAN Probable mannitol dehydrogenase (EC 1.1.1.255) (NAD-dependent mannitol dehydrogenase) - Fragaria ananassa (Strawberry)moderately similar to ( 300) loc_os04g15920 12004…	-1.76413	-2.68954	-2.37676
16.2.1.10	secondary metabolism.phenylpropanoids.lignin biosynthesis.CAD	a_95_p207882	moderately similar to ( 243) AT4G39330 | Symbols: ATCAD9, CAD9 | CAD9 (CINNAMYL ALCOHOL DEHYDROGENASE 9); binding / catalytic/ oxidoreductase/ zinc ion binding | chr4:18291268-18292740 FORWARDmoderately similar to ( 236) MTDH_MESCR Probable mannitol dehydrogenase (EC 1.1.1.255) (NAD-dependent mannitol dehydrogenase) - Mesembryanthemum crystallinum (Common ice plant)moderately similar to ( 299) lo…	-1.76413	-2.68954	-2.37676
16.4.1	secondary metabolism.N misc.alkaloid-like	a_95_p078655	weakly similar to ( 200) AT2G20340 | Symbols: | tyrosine decarboxylase, putative | chr2:8779804-8782490 FORWARDmoderately similar to ( 226) TYDC3_PETCR Tyrosine decarboxylase 3 (EC 4.1.1.25) - Petroselinum crispum (Parsley) (Petroselinum hortense)weakly similar to ( 199) loc_os10g26110 12010.m05554 protein tyrosine decarboxylase 4, putative, expressed Pyridoxal_deC GadB	-1.72563	-1.54725	-0.334346
16.4.1	secondary metabolism.N misc.alkaloid-like	a_95_p121182	moderately similar to ( 400) AT2G20340 | Symbols: | tyrosine decarboxylase, putative | chr2:8779804-8782490 FORWARDmoderately similar to ( 376) TYDC1_ORYSA Tyrosine decarboxylase 1 (EC 4.1.1.25) - Oryza sativa (Rice)moderately similar to ( 376) loc_os07g25590 12007.m06837 protein tyrosine decarboxylase 1, putative, expressed Pyridoxal_deC GadB	1.2174	0.95278	1.04897
16.4.1	secondary metabolism.N misc.alkaloid-like	a_95_p268896	moderately similar to ( 258) AT3G51440 | Symbols: | strictosidine synthase family protein | chr3:19089114-19090537 FORWARDmoderately similar to ( 241) loc_os10g39710 12010.m21960 protein strictosidine synthase, putative, expressed Str_synth	-1.44084	-0.685273	-2.37508
16.4.1	secondary metabolism.N misc.alkaloid-like	a_95_p270506	weakly similar to ( 125) AT4G28680 | Symbols: TYRDC, TYRDC1 | tyrosine decarboxylase, putative | chr4:14155248-14158546 FORWARDweakly similar to ( 164) TYDC4_PETCR Tyrosine decarboxylase 4 (EC 4.1.1.25) - Petroselinum crispum (Parsley) (Petroselinum hortense)weakly similar to ( 129) loc_os07g25590 12007.m06837 protein tyrosine decarboxylase 1, putative, expressed	-1.5678	-1.77084	-1.13133
16.5.99.1	secondary metabolism.sulfur-containing.misc.alliinase	a_95_p153077	weakly similar to ( 112) AT1G34040 | Symbols: | alliinase family protein | chr1:12374433-12376179 FORWARDweakly similar to ( 111) loc_os01g52010 12001.m11376 protein alliin lyase precursor, putative, expressedAlliinase_C	0.626179	0.988304	1.2022
16.8.1.12	secondary metabolism.flavonoids.anthocyanins.anthocyanidin 3-O-glucosyltransferase	a_95_p218912	highly similar to ( 518) AT5G49690 | Symbols: | UDP-glucoronosyl/UDP-glucosyl transferase family protein | chr5:20189968-20191350 REVERSEmoderately similar to ( 225) UFOG_PETHY Anthocyanidin 3-O-glucosyltransferase (EC 2.4.1.115) (Flavonol 3-O-glucosyltransferase) (UDP-glucose flavonoid 3-O-glucosyltransferase) (Anthocyanin rhamnosyl transferase) - Petunia hybrida (Petunia)moderately similar to (…	-0.809038	-1.27373	-0.709898
16.8.1.21	secondary metabolism.flavonoids.anthocyanins.anthocyanin 5-aromatic acyltransferase	a_95_p026776	moderately similar to ( 234) AT5G39090 | Symbols: | transferase family protein | chr5:15643612-15644958 FORWARDweakly similar to ( 189) loc_os07g23150 12007.m06597 protein anthocyanin 5-aromatic acyltransferase, putative, expressedTransferase	-2.41204	-2.36827	-2.67359
16.8.1.21	secondary metabolism.flavonoids.anthocyanins.anthocyanin 5-aromatic acyltransferase	a_95_p186647	moderately similar to ( 234) AT5G39090 | Symbols: | transferase family protein | chr5:15643612-15644958 FORWARDweakly similar to ( 189) loc_os07g23150 12007.m06597 protein anthocyanin 5-aromatic acyltransferase, putative, expressedTransferase	-2.05387	-2.08919	-2.5326
16.8.1.21	secondary metabolism.flavonoids.anthocyanins.anthocyanin 5-aromatic acyltransferase	a_95_p293088	moderately similar to ( 234) AT5G39090 | Symbols: | transferase family protein | chr5:15643612-15644958 FORWARDweakly similar to ( 189) loc_os07g23150 12007.m06597 protein anthocyanin 5-aromatic acyltransferase, putative, expressedTransferase	-2.46123	-2.3933	-2.70738
16.8.2	secondary metabolism.flavonoids.chalcones	a_95_p007831	weakly similar to ( 135) AT3G63170 | Symbols: | chalcone isomerase | chr3:23334675-23335993 FORWARDweakly similar to ( 128) loc_os07g38390 12007.m08085 protein chalcone isomerase, putative, expressed	-0.603289	-0.599236	-1.12893
16.8.2	secondary metabolism.flavonoids.chalcones	a_95_p179002	weakly similar to ( 140) AT3G63170 | Symbols: | chalcone isomerase | chr3:23334675-23335993 FORWARDweakly similar to ( 134) loc_os07g38390 12007.m08085 protein chalcone isomerase, putative, expressed	-0.765335	-0.828575	-1.2058
16.8.4	secondary metabolism.flavonoids.flavonols	a_95_p136277	moderately similar to ( 245) AT1G17020 | Symbols: SRG1, ATSRG1 | SRG1 (SENESCENCE-RELATED GENE 1); oxidoreductase, acting on diphenols and related substances as donors, oxygen as acceptor / oxidoreductase, acting on paired donors, with incorporation or reduction of molecular oxygen, 2-oxoglutarate as one donor, and inc | chr1:5820258-5821741 FORWARDweakly similar to ( 121) LDOX_MALDO Leucoanthocy…	-1.36866	-1.19214	-0.921593
16.99	secondary metabolism.unspecified	a_95_p152137	weakly similar to ( 132) AT5G04620 | Symbols: ATBIOF | ATBIOF (BIOTIN F); 8-amino-7-oxononanoate synthase/ transaminase | chr5:1328004-1329934 FORWARDweakly similar to ( 125) loc_os10g41150 12010.m06879 protein 8-amino-7-oxononanoate synthase, putative, expressed BioF PRK05958	1.25515	1.01927	0.126675
17.1.1.1.10	hormone metabolism.abscisic acid.synthesis-degradation.synthesis.9-cis-epoxycarotenoid dioxygenase	a_95_p201362	very weakly similar to (81.6) AT4G19170 | Symbols: NCED4 | NCED4 (NINE-CIS-EPOXYCAROTENOID DIOXYGENASE 4) | chr4:10481835-10483622 FORWARD	-1.1322	-0.794224	-1.30893
17.1.3	hormone metabolism.abscisic acid.induced-regulated-responsive-activated	a_95_p050521	moderately similar to ( 208) AT5G13200 | Symbols: | GRAM domain-containing protein / ABA-responsive protein-related | chr5:4207081-4208079 FORWARDweakly similar to ( 189) loc_os12g29400 12012.m06754 protein ABA-responsive protein, putative, expressed	-1.60943	-1.65581	-0.69411
17.1.3	hormone metabolism.abscisic acid.induced-regulated-responsive-activated	a_95_p117227	weakly similar to ( 195) AT5G23370 | Symbols: | GRAM domain-containing protein / ABA-responsive protein-related | chr5:7863542-7864201 REVERSEmoderately similar to ( 215) loc_os02g42440 12002.m09279 protein FIP1, putative, expressed	-0.75815	-0.686658	-1.18843
17.1.3	hormone metabolism.abscisic acid.induced-regulated-responsive-activated	a_95_p146072	weakly similar to ( 192) AT5G23370 | Symbols: | GRAM domain-containing protein / ABA-responsive protein-related | chr5:7863542-7864201 REVERSEmoderately similar to ( 216) loc_os02g42440 12002.m09279 protein FIP1, putative, expressed	-0.98015	-0.826347	-1.28417
17.1.3	hormone metabolism.abscisic acid.induced-regulated-responsive-activated	a_95_p146072	weakly similar to ( 195) AT5G23370 | Symbols: | GRAM domain-containing protein / ABA-responsive protein-related | chr5:7863542-7864201 REVERSEmoderately similar to ( 215) loc_os02g42440 12002.m09279 protein FIP1, putative, expressed	-0.98015	-0.826347	-1.28417
17.2.2	hormone metabolism.auxin.signal transduction	a_95_p117127	moderately similar to ( 468) AT3G62980 | Symbols: TIR1 | TIR1 (TRANSPORT INHIBITOR RESPONSE 1); auxin binding / protein binding / ubiquitin-protein ligase | chr3:23273479-23276181 REVERSEmoderately similar to ( 384) loc_os05g05800 12005.m05107 protein transport inhibitor response 1 protein, putative, expressed	0.986756	1.23529	0.283921
17.2.3	hormone metabolism.auxin.induced-regulated-responsive-activated	a_95_p008441	moderately similar to ( 218) AT5G47530 | Symbols: | auxin-responsive protein, putative | chr5:19281471-19282870 FORWARDmoderately similar to ( 204) loc_os08g41280 12008.m08106 protein membrane protein, putative, expressed B561	-2.1222	-2.00894	-1.23783
17.2.3	hormone metabolism.auxin.induced-regulated-responsive-activated	a_95_p030851	weakly similar to ( 115) AT4G38840 | Symbols: | auxin-responsive protein, putative | chr4:18125174-18125473 REVERSEweakly similar to ( 120) AX15A_SOYBN Auxin-induced protein 15A - Glycine max (Soybean)very weakly similar to (80.1) loc_os06g48860 12006.m09412 protein OsSAUR28 - Auxin-responsive SAUR gene family member, expressedAuxin_inducible	-0.949409	-2.41938	-1.6258
17.2.3	hormone metabolism.auxin.induced-regulated-responsive-activated	a_95_p065040	weakly similar to ( 105) AT2G45210 | Symbols: | auxin-responsive protein-related | chr2:18641884-18642372 FORWARDAuxin_inducible	-3.18656	-2.10443	-1.63006
17.2.3	hormone metabolism.auxin.induced-regulated-responsive-activated	a_95_p089373	very weakly similar to (90.5) AT5G20820 | Symbols: | auxin-responsive protein-related | chr5:7046911-7047294 REVERSEweakly similar to ( 108) loc_os09g26590 12009.m05811 protein OsSAUR37 - Auxin-responsive SAUR gene family member, expressed	-2.72695	-3.72124	-2.35261
17.2.3	hormone metabolism.auxin.induced-regulated-responsive-activated	a_95_p113717	weakly similar to ( 155) AT5G35570 | Symbols: | unknown protein | chr5:13750101-13753383 REVERSEweakly similar to ( 145) loc_os09g27080 12009.m22099 protein axi 1 like protein, putative, expressedDUF246	-1.01449	-0.700654	-0.304795
17.2.3	hormone metabolism.auxin.induced-regulated-responsive-activated	a_95_p116632	moderately similar to ( 390) AT2G44500 | Symbols: | unknown protein | chr2:18374447-18376435 FORWARDweakly similar to ( 193) loc_os06g11600 12006.m32016 protein auxin-independent growth promoter-like protein, putative, expressedDUF246	-4.09725	-3.98701	-2.91992
17.2.3	hormone metabolism.auxin.induced-regulated-responsive-activated	a_95_p127862	weakly similar to ( 106) AT4G34770 | Symbols: | auxin-responsive family protein | chr4:16591352-16591666 FORWARDweakly similar to ( 110) AX15A_SOYBN Auxin-induced protein 15A - Glycine max (Soybean)Auxin_inducible	1.40288	2.56672	1.62632
17.2.3	hormone metabolism.auxin.induced-regulated-responsive-activated	a_95_p150947	weakly similar to ( 157) AT1G75590 | Symbols: | auxin-responsive family protein | chr1:28383250-28383714 REVERSEweakly similar to ( 102) loc_os04g56680 12004.m10555 protein OsSAUR22 - Auxin-responsive SAUR gene family member, expressedAuxin_inducible	-1.47822	-2.22953	-1.73714
17.2.3	hormone metabolism.auxin.induced-regulated-responsive-activated	a_95_p179192	moderately similar to ( 229) AT4G27450 | Symbols: | unknown protein | chr4:13727665-13728683 REVERSEmoderately similar to ( 310) TSJT1_TOBAC Stem-specific protein TSJT1 - Nicotiana tabacum (Common tobacco)moderately similar to ( 204) loc_os03g53270 12003.m35408 protein stem-specific protein TSJT1, putative, expressedWali7 Gn_AT_II	-1.24736	-0.53738	-0.567288
17.2.3	hormone metabolism.auxin.induced-regulated-responsive-activated	a_95_p179192	moderately similar to ( 234) AT4G27450 | Symbols: | unknown protein | chr4:13727665-13728683 REVERSEmoderately similar to ( 299) TSJT1_TOBAC Stem-specific protein TSJT1 - Nicotiana tabacum (Common tobacco)moderately similar to ( 204) loc_os03g53270 12003.m35408 protein stem-specific protein TSJT1, putative, expressedWali7 Gn_AT_II	-1.24736	-0.53738	-0.567288
17.2.3	hormone metabolism.auxin.induced-regulated-responsive-activated	a_95_p182737	moderately similar to ( 228) AT5G47530 | Symbols: | auxin-responsive protein, putative | chr5:19281471-19282870 FORWARDmoderately similar to ( 214) loc_os08g41280 12008.m08106 protein membrane protein, putative, expressed B561	-3.74547	-4.10968	-1.58211
17.2.3	hormone metabolism.auxin.induced-regulated-responsive-activated	a_95_p182742	moderately similar to ( 404) AT5G47530 | Symbols: | auxin-responsive protein, putative | chr5:19281471-19282870 FORWARDmoderately similar to ( 356) loc_os03g09900 12003.m06444 protein membrane protein, putative, expressed DUF568 B561	-2.9504	-3.45308	-1.62143
17.2.3	hormone metabolism.auxin.induced-regulated-responsive-activated	a_95_p185327	moderately similar to ( 218) AT5G47530 | Symbols: | auxin-responsive protein, putative | chr5:19281471-19282870 FORWARDmoderately similar to ( 204) loc_os08g41280 12008.m08106 protein membrane protein, putative, expressed B561	-2.29153	-2.21812	-1.5148
17.2.3	hormone metabolism.auxin.induced-regulated-responsive-activated	a_95_p185327	moderately similar to ( 301) AT5G47530 | Symbols: | auxin-responsive protein, putative | chr5:19281471-19282870 FORWARDmoderately similar to ( 228) loc_os03g09900 12003.m06444 protein membrane protein, putative, expressed DUF568	-2.29153	-2.21812	-1.5148
17.2.3	hormone metabolism.auxin.induced-regulated-responsive-activated	a_95_p210872		0.988908	2.76793	-0.0101761
17.2.3	hormone metabolism.auxin.induced-regulated-responsive-activated	a_95_p223717	weakly similar to ( 103) AT1G29500 | Symbols: | auxin-responsive protein, putative | chr1:10321290-10321697 FORWARDvery weakly similar to (97.4) loc_os09g37480 12009.m06695 protein OsSAUR53 - Auxin-responsive SAUR gene family member, expressed	1.15603	1.95605	1.20067
17.2.3	hormone metabolism.auxin.induced-regulated-responsive-activated	a_95_p233219	weakly similar to ( 109) AT4G00880 | Symbols: | auxin-responsive family protein | chr4:366692-367060 REVERSEAuxin_inducible	-2.13782	-3.51564	-0.244383
17.3.1.1.1	hormone metabolism.brassinosteroid.synthesis-degradation.BRs.DET2	a_95_p086400	very weakly similar to ( 100) AT5G16010 | Symbols: | 3-oxo-5-alpha-steroid 4-dehydrogenase family protein / steroid 5-alpha-reductase family protein | chr5:5227982-5229012 FORWARDvery weakly similar to (94.7) loc_os07g06800 12007.m05140 protein 3-oxo-5-alpha-steroid 4-dehydrogenase 2, putative, expressed	0.797747	1.10559	0.942495
17.3.1.2.1	hormone metabolism.brassinosteroid.synthesis-degradation.sterols.SMT1	a_95_p115787	moderately similar to ( 382) AT5G13710 | Symbols: SMT1, CPH | SMT1 (STEROL METHYLTRANSFERASE 1); sterol 24-C-methyltransferase | chr5:4424048-4426866 REVERSEmoderately similar to ( 385) SMT1_ORYSA Cycloartenol-C-24-methyltransferase 1 (EC 2.1.1.41) (24-sterol C-methyltransferase 1) (Sterol C-methyltransferase 1) - Oryza sativa (Rice)moderately similar to ( 385) loc_os07g10600 12007.m28956 protein…	-0.256031	-1.64281	-1.65344
17.3.1.2.1	hormone metabolism.brassinosteroid.synthesis-degradation.sterols.SMT1	a_95_p214867	highly similar to ( 531) AT5G13710 | Symbols: SMT1, CPH | SMT1 (STEROL METHYLTRANSFERASE 1); sterol 24-C-methyltransferase | chr5:4424048-4426866 REVERSEhighly similar to ( 538) SMT1_ORYSA Cycloartenol-C-24-methyltransferase 1 (EC 2.1.1.41) (24-sterol C-methyltransferase 1) (Sterol C-methyltransferase 1) - Oryza sativa (Rice)highly similar to ( 539) loc_os07g10600 12007.m28956 protein cycloarteno…	-0.852478	-0.931507	-1.16827
17.3.1.2.2	hormone metabolism.brassinosteroid.synthesis-degradation.sterols.SMT2	a_95_p028286	highly similar to ( 621) AT1G20330 | Symbols: SMT2, CVP1, FRL1 | SMT2 (STEROL METHYLTRANSFERASE 2); S-adenosylmethionine-dependent methyltransferase | chr1:7038968-7040053 REVERSEhighly similar to ( 553) SMT2_ORYSA 24-methylenesterol C-methyltransferase 2 (EC 2.1.1.143) (24-sterol C-methyltransferase 2) (Sterol-C-methyltransferase 2) - Oryza sativa (Rice)highly similar to ( 553) loc_os03g04340 12…	-1.03326	-0.7689	-1.18912
17.3.2.2	hormone metabolism.brassinosteroid.signal transduction.BZR	a_95_p106657	weakly similar to ( 117) AT4G18890 | Symbols: | brassinosteroid signalling positive regulator-related | chr4:10352774-10355259 FORWARDvery weakly similar to (82.0) loc_os06g35900 12006.m08127 protein brassinazole-resistant 1 protein, putative, expressed	-1.19896	-0.722313	-0.988333
17.3.2.99	hormone metabolism.brassinosteroid.signal transduction.other	a_95_p243162	very weakly similar to (95.1) AT2G17230 | Symbols: EXL5 | EXL5 (EXORDIUM LIKE 5) | chr2:7494892-7495983 REVERSEvery weakly similar to (88.2) loc_os06g04250 12006.m05154 protein phi-1-like phosphate-induced protein, putative, expressedPhi_1	-1.3246	-1.91055	-1.00452
17.5.1	hormone metabolism.ethylene.synthesis-degradation	a_95_p116527	moderately similar to ( 231) AT5G58660 | Symbols: | oxidoreductase, 2OG-Fe(II) oxygenase family protein | chr5:23701509-23703802 FORWARDweakly similar to ( 119) G2OX1_PEA Gibberellin 2-beta-dioxygenase 1 (EC 1.14.11.13) (Gibberellin 2-beta-hydroxylase 1) (Gibberellin 2-oxidase 1) (GA 2-oxidase 1) (Protein SLENDER) - Pisum sativum (Garden pea)weakly similar to ( 157) loc_os04g33360 12004.m08432 pr…	-1.06236	-0.640069	-1.7991
17.5.1	hormone metabolism.ethylene.synthesis-degradation	a_95_p116527	moderately similar to ( 275) AT5G58660 | Symbols: | oxidoreductase, 2OG-Fe(II) oxygenase family protein | chr5:23701509-23703802 FORWARDweakly similar to ( 126) G2OX1_PEA Gibberellin 2-beta-dioxygenase 1 (EC 1.14.11.13) (Gibberellin 2-beta-hydroxylase 1) (Gibberellin 2-oxidase 1) (GA 2-oxidase 1) (Protein SLENDER) - Pisum sativum (Garden pea)moderately similar to ( 202) loc_os04g33360 12004.m0843…	-1.06236	-0.640069	-1.7991
17.5.1	hormone metabolism.ethylene.synthesis-degradation	a_95_p117852	moderately similar to ( 295) AT1G49390 | Symbols: | oxidoreductase, 2OG-Fe(II) oxygenase family protein | chr1:18279600-18280873 FORWARDweakly similar to ( 163) LDOX_MALDO Leucoanthocyanidin dioxygenase (EC 1.14.11.19) (LDOX) (Leucocyanidin oxygenase) (Leucoanthocyanidin hydroxylase) (Anthocyanidin synthase) - Malus domestica (Apple) (Malus sylvestris)moderately similar to ( 236) loc_os02g17940 1…	-0.6366	-1.12783	-0.764984
17.5.1	hormone metabolism.ethylene.synthesis-degradation	a_95_p127707	weakly similar to ( 158) AT1G06620 | Symbols: | 2-oxoglutarate-dependent dioxygenase, putative | chr1:2025618-2027094 FORWARDweakly similar to ( 145) DV4H_CATRO Desacetoxyvindoline 4-hydroxylase (EC 1.14.11.20) - Catharanthus roseus (Rosy periwinkle) (Madagascar periwinkle)weakly similar to ( 152) loc_os08g30210 12008.m07023 protein 1-aminocyclopropane-1-carboxylate oxidase, putative, expressed	1.04072	1.16013	1.17168
17.5.1	hormone metabolism.ethylene.synthesis-degradation	a_95_p157472	weakly similar to ( 134) AT3G13610 | Symbols: | oxidoreductase, 2OG-Fe(II) oxygenase family protein | chr3:4449448-4450616 FORWARD	3.1403	1.19902	1.44004
17.5.1	hormone metabolism.ethylene.synthesis-degradation	a_95_p198552	moderately similar to ( 275) AT5G58660 | Symbols: | oxidoreductase, 2OG-Fe(II) oxygenase family protein | chr5:23701509-23703802 FORWARDweakly similar to ( 126) G2OX1_PEA Gibberellin 2-beta-dioxygenase 1 (EC 1.14.11.13) (Gibberellin 2-beta-hydroxylase 1) (Gibberellin 2-oxidase 1) (GA 2-oxidase 1) (Protein SLENDER) - Pisum sativum (Garden pea)moderately similar to ( 202) loc_os04g33360 12004.m0843…	-1.04069	-0.63373	-1.90802
17.5.1.1	hormone metabolism.ethylene.synthesis-degradation.1-aminocyclopropane-1-carboxylate synthase	a_95_p007466	highly similar to ( 675) AT4G11280 | Symbols: ACS6 | ACS6 (1-AMINOCYCLOPROPANE-1-CARBOXYLIC ACID (ACC) SYNTHASE 6); 1-aminocyclopropane-1-carboxylate synthase | chr4:6864168-6865922 FORWARDhighly similar to ( 719) 1A1C_SOYBN 1-aminocyclopropane-1-carboxylate synthase (EC 4.4.1.14) (ACC synthase) (S-adenosyl-L-methionine methylthioadenosine-lyase) - Glycine max (Soybean)highly similar to ( 628) lo…	-0.949961	-1.54055	-0.962395
17.5.1.1	hormone metabolism.ethylene.synthesis-degradation.1-aminocyclopropane-1-carboxylate synthase	a_95_p101828	moderately similar to ( 263) AT4G11280 | Symbols: ACS6 | ACS6 (1-AMINOCYCLOPROPANE-1-CARBOXYLIC ACID (ACC) SYNTHASE 6); 1-aminocyclopropane-1-carboxylate synthase | chr4:6864168-6865922 FORWARDmoderately similar to ( 284) 1A1C_PHAAU 1-aminocyclopropane-1-carboxylate synthase (EC 4.4.1.14) (ACC synthase) (S-adenosyl-L-methionine methylthioadenosine-lyase) (Fragment) - Phaseolus aureus (Mung bean) …	-1.23893	-1.82067	-1.07073
17.5.2	hormone metabolism.ethylene.signal transduction	a_95_p006976	weakly similar to ( 154) AT4G17500 | Symbols: ATERF-1 | ATERF-1 (ETHYLENE RESPONSIVE ELEMENT BINDING FACTOR 1); DNA binding / transcription activator/ transcription factor | chr4:9759405-9760211 FORWARDmoderately similar to ( 323) ERF1_TOBAC Ethylene-responsive transcription factor 1 (Ethylene-responsive element-binding factor 1) (EREBP-1) (NtERF1) - Nicotiana tabacum (Common tobacco)weakly simil…	-1.18588	-2.33126	-2.35434
17.5.2	hormone metabolism.ethylene.signal transduction	a_95_p055386		0.633185	0.997543	1.09903
17.5.2	hormone metabolism.ethylene.signal transduction	a_95_p143202	weakly similar to ( 197) AT4G25660 | Symbols: | unknown protein | chr4:13083677-13084989 FORWARDweakly similar to ( 183) loc_os10g38970 12010.m06666 protein expressed protein DUF862	-0.878402	-0.915713	-1.11628
17.5.2	hormone metabolism.ethylene.signal transduction	a_95_p153197	very weakly similar to ( 100) ERF4_NICSY Ethylene-responsive transcription factor 4 (Ethylene-responsive element-binding factor 4 homolog) (EREBP-3) (NsERF3) - Nicotiana sylvestris (Wood tobacco)	-1.8388	-1.31702	-1.34564
17.5.2	hormone metabolism.ethylene.signal transduction	a_95_p190962	weakly similar to ( 143) AT5G51190 | Symbols: | AP2 domain-containing transcription factor, putative | chr5:20800708-20801373 REVERSEmoderately similar to ( 216) ERF5_TOBAC Ethylene-responsive transcription factor 5 (Ethylene-responsive element-binding factor 5 homolog) (EREBP-4) (NtERF4) - Nicotiana tabacum (Common tobacco)weakly similar to ( 120) loc_os10g41330 12010.m06897 protein ethylene-res…	-0.836904	-2.11871	-1.60588
17.5.2	hormone metabolism.ethylene.signal transduction	a_95_p195572	weakly similar to ( 154) AT4G17500 | Symbols: ATERF-1 | ATERF-1 (ETHYLENE RESPONSIVE ELEMENT BINDING FACTOR 1); DNA binding / transcription activator/ transcription factor | chr4:9759405-9760211 FORWARDmoderately similar to ( 340) ERF1_TOBAC Ethylene-responsive transcription factor 1 (Ethylene-responsive element-binding factor 1) (EREBP-1) (NtERF1) - Nicotiana tabacum (Common tobacco)weakly simil…	-1.25552	-2.33397	-1.56707
17.5.2	hormone metabolism.ethylene.signal transduction	a_95_p214977	weakly similar to ( 103) AT2G36430 | Symbols: | unknown protein | chr2:15290211-15291557 FORWARDweakly similar to ( 103) loc_os01g38120 12001.m10097 protein conserved hypothetical proteinDUF247	-2.22889	-2.13705	-1.47475
17.5.2	hormone metabolism.ethylene.signal transduction	a_95_p238939	weakly similar to ( 157) AT4G17500 | Symbols: ATERF-1 | ATERF-1 (ETHYLENE RESPONSIVE ELEMENT BINDING FACTOR 1); DNA binding / transcription activator/ transcription factor | chr4:9759405-9760211 FORWARDmoderately similar to ( 348) ERF2_TOBAC Ethylene-responsive transcription factor 2 (Ethylene-responsive element-binding factor 2) (EREBP-2) (NtERF2) - Nicotiana tabacum (Common tobacco)weakly simil…	-1.45171	-2.41711	-2.77959
17.5.3	hormone metabolism.ethylene.induced-regulated-responsive-activated	a_95_p025311	weakly similar to ( 154) AT3G24500 | Symbols: MBF1C, ATMBF1C | MBF1C (MULTIPROTEIN BRIDGING FACTOR 1C); DNA binding / transcription coactivator/ transcription factor | chr3:8918755-8919201 FORWARDweakly similar to ( 112) loc_os06g39240 12006.m091727 protein endothelial differentiation-related factor 1, putative, expressed	-2.09781	-3.1151	-2.20385
17.5.3	hormone metabolism.ethylene.induced-regulated-responsive-activated	a_95_p092958	weakly similar to ( 152) AT3G24500 | Symbols: MBF1C, ATMBF1C | MBF1C (MULTIPROTEIN BRIDGING FACTOR 1C); DNA binding / transcription coactivator/ transcription factor | chr3:8918755-8919201 FORWARDweakly similar to ( 111) loc_os06g39240 12006.m091727 protein endothelial differentiation-related factor 1, putative, expressed	-2.1703	-2.98205	-2.19018
17.5.3	hormone metabolism.ethylene.induced-regulated-responsive-activated	a_95_p092958	weakly similar to ( 154) AT3G24500 | Symbols: MBF1C, ATMBF1C | MBF1C (MULTIPROTEIN BRIDGING FACTOR 1C); DNA binding / transcription coactivator/ transcription factor | chr3:8918755-8919201 FORWARDweakly similar to ( 112) loc_os06g39240 12006.m091727 protein endothelial differentiation-related factor 1, putative, expressed	-2.1703	-2.98205	-2.19018
17.5.3	hormone metabolism.ethylene.induced-regulated-responsive-activated	a_95_p124337	weakly similar to ( 132) AT1G05710 | Symbols: | ethylene-responsive protein, putative | chr1:1716198-1717023 FORWARDweakly similar to ( 114) loc_os04g41570 12004.m101563 protein ER33 protein, putative, expressed	-2.51292	-2.41184	-1.55631
17.6.1.12	hormone metabolism.gibberelin.synthesis-degradation.GA3 oxidase	a_95_p238739	moderately similar to ( 418) AT1G15550 | Symbols: GA4, ATGA3OX1, GA3OX1 | GA3OX1 (GIBBERELLIN 3-OXIDASE 1); gibberellin 3-beta-dioxygenase/ transcription factor binding | chr1:5344569-5346078 REVERSEmoderately similar to ( 281) G3O23_WHEAT Gibberellin 3-beta-dioxygenase 2-3 (EC 1.14.11.15) (Gibberellin 3 beta-hydroxylase 2-3) (Gibberellin 3-oxidase 2-3) - Triticum aestivum (Wheat)moderately simil…	-2.11751	-1.59948	-1.18871
17.6.3	hormone metabolism.gibberelin.induced-regulated-responsive-activated	a_95_p198262	very weakly similar to (86.3) AT1G75750 | Symbols: GASA1 | GASA1 (GAST1 PROTEIN HOMOLOG 1) | chr1:28441813-28442284 REVERSEGASA	-1.41437	-0.530385	-1.54228
17.7.1.2	hormone metabolism.jasmonate.synthesis-degradation.lipoxygenase	a_95_p028656	weakly similar to ( 133) AT3G45140 | Symbols: LOX2, ATLOX2 | LOX2 (LIPOXYGENASE 2); lipoxygenase | chr3:16525437-16529233 FORWARDweakly similar to ( 137) LOX23_HORVU Lipoxygenase 2.3, chloroplast precursor (EC 1.13.11.12) (LOX2:Hv:3) - Hordeum vulgare (Barley)weakly similar to ( 143) loc_os02g10120 12002.m06309 protein lipoxygenase 2.3, chloroplast precursor, putative, expressedLipoxygenase	-1.67759	0.473212	-2.28124
17.7.1.2	hormone metabolism.jasmonate.synthesis-degradation.lipoxygenase	a_95_p080470	very weakly similar to (84.7) AT3G22400 | Symbols: LOX5 | LOX5; electron carrier/ iron ion binding / lipoxygenase/ metal ion binding / oxidoreductase, acting on single donors with incorporation of molecular oxygen, incorporation of two atoms of oxygen | chr3:7927011-7931167 FORWARDvery weakly similar to (82.8) LOX1_SOLTU Lipoxygenase 1 (EC 1.13.11.12) - Solanum tuberosum (Potato)Lipoxygenase	-2.03383	-0.945807	-2.13474
17.7.1.2	hormone metabolism.jasmonate.synthesis-degradation.lipoxygenase	a_95_p095528	weakly similar to ( 114) AT3G22400 | Symbols: LOX5 | LOX5; electron carrier/ iron ion binding / lipoxygenase/ metal ion binding / oxidoreductase, acting on single donors with incorporation of molecular oxygen, incorporation of two atoms of oxygen | chr3:7927011-7931167 FORWARDweakly similar to ( 110) LOX1_HORVU Lipoxygenase 1 (EC 1.13.11.12) - Hordeum vulgare (Barley)weakly similar to ( 109) loc_…	-2.30479	-1.43493	-2.28391
17.7.1.2	hormone metabolism.jasmonate.synthesis-degradation.lipoxygenase	a_95_p150967	moderately similar to ( 349) AT3G45140 | Symbols: LOX2, ATLOX2 | LOX2 (LIPOXYGENASE 2); lipoxygenase | chr3:16525437-16529233 FORWARDmoderately similar to ( 305) LOX23_HORVU Lipoxygenase 2.3, chloroplast precursor (EC 1.13.11.12) (LOX2:Hv:3) - Hordeum vulgare (Barley)moderately similar to ( 308) loc_os02g10120 12002.m06309 protein lipoxygenase 2.3, chloroplast precursor, putative, expressedLipoxy…	-1.83425	0.380126	-2.27765
17.7.1.2	hormone metabolism.jasmonate.synthesis-degradation.lipoxygenase	a_95_p150967	weakly similar to ( 133) AT3G45140 | Symbols: LOX2, ATLOX2 | LOX2 (LIPOXYGENASE 2); lipoxygenase | chr3:16525437-16529233 FORWARDweakly similar to ( 137) LOX23_HORVU Lipoxygenase 2.3, chloroplast precursor (EC 1.13.11.12) (LOX2:Hv:3) - Hordeum vulgare (Barley)weakly similar to ( 143) loc_os02g10120 12002.m06309 protein lipoxygenase 2.3, chloroplast precursor, putative, expressedLipoxygenase	-1.83425	0.380126	-2.27765
17.7.1.2	hormone metabolism.jasmonate.synthesis-degradation.lipoxygenase	a_95_p197502	moderately similar to ( 399) AT3G45140 | Symbols: LOX2, ATLOX2 | LOX2 (LIPOXYGENASE 2); lipoxygenase | chr3:16525437-16529233 FORWARDmoderately similar to ( 392) LOX23_HORVU Lipoxygenase 2.3, chloroplast precursor (EC 1.13.11.12) (LOX2:Hv:3) - Hordeum vulgare (Barley)moderately similar to ( 395) loc_os02g10120 12002.m06309 protein lipoxygenase 2.3, chloroplast precursor, putative, expressedLipoxy…	-2.2209	0.226781	-2.25303
17.7.1.2	hormone metabolism.jasmonate.synthesis-degradation.lipoxygenase	a_95_p211093	weakly similar to ( 176) AT1G55020 | Symbols: LOX1 | LOX1; lipoxygenase | chr1:20525798-20530143 FORWARDweakly similar to ( 160) LOX1_SOLTU Lipoxygenase 1 (EC 1.13.11.12) - Solanum tuberosum (Potato)weakly similar to ( 156) loc_os03g52860 12003.m10259 protein lipoxygenase 2, putative, expressedPLAT_LH2 LH2 PLAT	-2.02371	-2.4318	-2.51513
17.7.1.2	hormone metabolism.jasmonate.synthesis-degradation.lipoxygenase	a_95_p297578	highly similar to ( 550) AT1G17420 | Symbols: LOX3 | LOX3; electron carrier/ iron ion binding / lipoxygenase/ metal ion binding / oxidoreductase, acting on single donors with incorporation of molecular oxygen, incorporation of two atoms of oxygen | chr1:5977512-5981384 FORWARDhighly similar to ( 508) LOX5_ORYSA Putative lipoxygenase 5 (EC 1.13.11.12) - Oryza sativa (Rice)highly similar to ( 507) …	-3.06241	-2.05696	-1.25344
17.7.1.4	hormone metabolism.jasmonate.synthesis-degradation.allene oxidase cyclase	a_95_p014126	moderately similar to ( 246) AT3G25780 | Symbols: AOC3 | AOC3 (ALLENE OXIDE CYCLASE 3); allene-oxide cyclase | chr3:9409362-9410409 FORWARDmoderately similar to ( 269) loc_os03g32314 12003.m08473 protein allene oxide cyclase 4, chloroplast precursor, putative, expressedAllene_ox_cyc	-2.47618	-1.094	-1.29886
17.7.1.4	hormone metabolism.jasmonate.synthesis-degradation.allene oxidase cyclase	a_95_p124417	weakly similar to ( 195) AT3G25780 | Symbols: AOC3 | AOC3 (ALLENE OXIDE CYCLASE 3); allene-oxide cyclase | chr3:9409362-9410409 FORWARDmoderately similar to ( 202) loc_os03g32314 12003.m08473 protein allene oxide cyclase 4, chloroplast precursor, putative, expressedAllene_ox_cyc	-1.88823	-0.872253	-1.33776
17.7.1.5	hormone metabolism.jasmonate.synthesis-degradation.12-Oxo-PDA-reductase	a_95_p015116	moderately similar to ( 412) AT2G06050 | Symbols: OPR3 | OPR3 (OPDA-REDUCTASE 3); 12-oxophytodienoate reductase | chr2:2359240-2361971 REVERSEmoderately similar to ( 410) loc_os08g35740 12008.m080177 protein 12-oxophytodienoate reductase 3, putative, expressed OYE_like_FMN NemA PRK10605 Oxidored_FMN OYE_like_FMN_family OYE_YqiM_FMN OYE_like_5_FMN OYE_like_3_FMN OYE_like_4_FMN OYE_like_2_FMN PRK08…	-1.17571	-0.34922	-0.866285
17.7.1.5	hormone metabolism.jasmonate.synthesis-degradation.12-Oxo-PDA-reductase	a_95_p192797	moderately similar to ( 404) AT2G06050 | Symbols: OPR3 | OPR3 (OPDA-REDUCTASE 3); 12-oxophytodienoate reductase | chr2:2359240-2361971 REVERSEmoderately similar to ( 396) loc_os08g35740 12008.m080177 protein 12-oxophytodienoate reductase 3, putative, expressed OYE_like_FMN NemA PRK10605 Oxidored_FMN OYE_like_FMN_family OYE_like_5_FMN OYE_YqiM_FMN OYE_like_4_FMN OYE_like_3_FMN OYE_like_2_FMN DCR_F…	-1.21023	-0.374746	-0.798722
17.7.1.5	hormone metabolism.jasmonate.synthesis-degradation.12-Oxo-PDA-reductase	a_95_p192797	moderately similar to ( 412) AT2G06050 | Symbols: OPR3 | OPR3 (OPDA-REDUCTASE 3); 12-oxophytodienoate reductase | chr2:2359240-2361971 REVERSEmoderately similar to ( 410) loc_os08g35740 12008.m080177 protein 12-oxophytodienoate reductase 3, putative, expressed OYE_like_FMN NemA PRK10605 Oxidored_FMN OYE_like_FMN_family OYE_YqiM_FMN OYE_like_5_FMN OYE_like_3_FMN OYE_like_4_FMN OYE_like_2_FMN PRK08…	-1.21023	-0.374746	-0.798722
17.7.3	hormone metabolism.jasmonate.induced-regulated-responsive-activated	a_95_p117947	moderately similar to ( 376) AT3G07720 | Symbols: | kelch repeat-containing protein | chr3:2465439-2467033 FORWARDmoderately similar to ( 357) loc_os09g07460 12009.m04015 protein tip elongation aberrant protein 1, putative, expressed	-0.36398	0.0782261	-1.28762
18	Co-factor and vitamine metabolism	a_95_p186017	highly similar to ( 522) AT5G01410 | Symbols: PDX1, ATPDX1.3, RSR4, PDX1.3, ATPDX1 | RSR4 (REDUCED SUGAR RESPONSE 4); protein heterodimerization/ protein homodimerization | chr5:172576-173505 REVERSEhighly similar to ( 528) PDX1_HEVBR Probable pyridoxin biosynthesis protein ER1 (PDX1 homolog) (Ethylene-inducible protein HEVER) - Hevea brasiliensis (Para rubber tree)moderately similar to ( 485) lo…	1.52356	0.240744	1.53669
18	Co-factor and vitamine metabolism	a_95_p203277	moderately similar to ( 494) AT3G21070 | Symbols: NADK1, ATNADK-1 | NADK1 (NAD KINASE 1); NAD+ kinase/ NADH kinase/ calmodulin binding | chr3:7380434-7383874 REVERSEmoderately similar to ( 495) NADK1_ORYSA Probable NAD kinase 1 (EC 2.7.1.23) - Oryza sativa (Rice)moderately similar to ( 495) loc_os01g72690 12001.m42804 protein NAD kinase 1, putative, expressed nadF NAD_kinase ppnK ppnK ppnK ppnK p…	-1.75196	-1.54863	-0.501746
18.3	Co-factor and vitamine metabolism.riboflavin	a_95_p288563	moderately similar to ( 278) AT4G21470 | Symbols: ATFMN/FHY | ATFMN/FHY (riboflavin kinase/FMN hydrolase); FMN adenylyltransferase/ riboflavin kinase | chr4:11431284-11433197 FORWARDmoderately similar to ( 342) loc_os01g55310 12001.m11690 protein haloacid dehalogenase-like hydrolase domain-containing protein 1A, putative, expressed COG0637 Gph PRK10826 Hydrolase	-0.60532	-0.815377	-1.19939
18.5.2.10	2-phytyl-1,4-naphthoquinone methyltransferase.PHYLLO	a_95_p223647	moderately similar to ( 241) AT1G68890 | Symbols: | 2-oxoglutarate decarboxylase/ hydro-lyase/ magnesium ion binding / thiamin pyrophosphate binding | chr1:25896988-25906553 FORWARDweakly similar to ( 189) loc_os02g37090 12002.m08797 protein esterase ytxM, putative, expressedPRK11126 MhpC	0.890961	1.19708	1.0275
19.3	tetrapyrrole synthesis.GSA	a_95_p251723	highly similar to ( 742) AT3G48730 | Symbols: GSA2 | GSA2 (glutamate-1-semialdehyde 2,1-aminomutase 2); catalytic/ glutamate-1-semialdehyde 2,1-aminomutase/ pyridoxal phosphate binding / transaminase | chr3:18049697-18051550 FORWARDhighly similar to ( 863) GSA_TOBAC Glutamate-1-semialdehyde 2,1-aminomutase, chloroplast precursor (EC 5.4.3.8) (GSA) (Glutamate-1-semialdehyde aminotransferase) (GSA-…	1.13917	1.53105	1.93311
19.7	tetrapyrrole synthesis.uroporphyrinogen decarboxylase	a_95_p059346	moderately similar to ( 212) AT3G14930 | Symbols: HEME1 | HEME1; uroporphyrinogen decarboxylase | chr3:5021290-5022577 FORWARDweakly similar to ( 154) DCUP_HORVU Uroporphyrinogen decarboxylase (EC 4.1.1.37) (URO-D) (UPD) (Fragment) - Hordeum vulgare (Barley)moderately similar to ( 210) loc_os01g43390 12001.m150657 protein uroporphyrinogen decarboxylase, chloroplast precursor, putative, expressed …	1.36552	1.40143	1.92623
19.7	tetrapyrrole synthesis.uroporphyrinogen decarboxylase	a_95_p059346	very weakly similar to (81.6) AT3G14930 | Symbols: HEME1 | HEME1; uroporphyrinogen decarboxylase | chr3:5021290-5022577 FORWARDvery weakly similar to (80.1) loc_os01g43390 12001.m150657 protein uroporphyrinogen decarboxylase, chloroplast precursor, putative, expressed	1.36552	1.40143	1.92623
19.7	tetrapyrrole synthesis.uroporphyrinogen decarboxylase	a_95_p083815	very weakly similar to (81.6) AT3G14930 | Symbols: HEME1 | HEME1; uroporphyrinogen decarboxylase | chr3:5021290-5022577 FORWARDvery weakly similar to (80.1) loc_os01g43390 12001.m150657 protein uroporphyrinogen decarboxylase, chloroplast precursor, putative, expressed	1.42425	1.41936	1.91702
19.7	tetrapyrrole synthesis.uroporphyrinogen decarboxylase	a_95_p207952	highly similar to ( 618) AT2G40490 | Symbols: HEME2 | HEME2; uroporphyrinogen decarboxylase | chr2:16912961-16914988 FORWARDhighly similar to ( 746) DCUP_TOBAC Uroporphyrinogen decarboxylase, chloroplast precursor (EC 4.1.1.37) (URO-D) (UPD) - Nicotiana tabacum (Common tobacco)highly similar to ( 615) loc_os03g21900 12003.m07594 protein uroporphyrinogen decarboxylase, putative, expressed hemE URO…	1.2272	1.64825	1.47483
19.8	tetrapyrrole synthesis.coproporphyrinogen III oxidase	a_95_p101223	highly similar to ( 610) AT1G03475 | Symbols: LIN2, HEMF1, ATCPO-I | LIN2 (LESION INITIATION 2); coproporphyrinogen oxidase | chr1:869302-871175 REVERSEhighly similar to ( 720) HEM6_TOBAC Coproporphyrinogen III oxidase, chloroplast precursor (EC 1.3.3.3) (Coproporphyrinogenase) (Coprogen oxidase) - Nicotiana tabacum (Common tobacco)highly similar to ( 580) loc_os04g52130 12004.m101648 protein cop…	1.04214	1.0583	1.99447
19.8	tetrapyrrole synthesis.coproporphyrinogen III oxidase	a_95_p101223	moderately similar to ( 236) AT1G03475 | Symbols: LIN2, HEMF1, ATCPO-I | LIN2 (LESION INITIATION 2); coproporphyrinogen oxidase | chr1:869302-871175 REVERSEmoderately similar to ( 246) HEM6_TOBAC Coproporphyrinogen III oxidase, chloroplast precursor (EC 1.3.3.3) (Coproporphyrinogenase) (Coprogen oxidase) - Nicotiana tabacum (Common tobacco)moderately similar to ( 233) loc_os04g52130 12004.m101648…	1.04214	1.0583	1.99447
19.8	tetrapyrrole synthesis.coproporphyrinogen III oxidase	a_95_p137112	highly similar to ( 610) AT1G03475 | Symbols: LIN2, HEMF1, ATCPO-I | LIN2 (LESION INITIATION 2); coproporphyrinogen oxidase | chr1:869302-871175 REVERSEhighly similar to ( 720) HEM6_TOBAC Coproporphyrinogen III oxidase, chloroplast precursor (EC 1.3.3.3) (Coproporphyrinogenase) (Coprogen oxidase) - Nicotiana tabacum (Common tobacco)highly similar to ( 580) loc_os04g52130 12004.m101648 protein cop…	1.08221	1.01593	1.91885
19.8	tetrapyrrole synthesis.coproporphyrinogen III oxidase	a_95_p137112	moderately similar to ( 298) AT1G03475 | Symbols: LIN2, HEMF1, ATCPO-I | LIN2 (LESION INITIATION 2); coproporphyrinogen oxidase | chr1:869302-871175 REVERSEmoderately similar to ( 384) HEM6_TOBAC Coproporphyrinogen III oxidase, chloroplast precursor (EC 1.3.3.3) (Coproporphyrinogenase) (Coprogen oxidase) - Nicotiana tabacum (Common tobacco)moderately similar to ( 274) loc_os04g52130 12004.m101648…	1.08221	1.01593	1.91885
19.8	tetrapyrrole synthesis.coproporphyrinogen III oxidase	a_95_p189337	highly similar to ( 610) AT1G03475 | Symbols: LIN2, HEMF1, ATCPO-I | LIN2 (LESION INITIATION 2); coproporphyrinogen oxidase | chr1:869302-871175 REVERSEhighly similar to ( 720) HEM6_TOBAC Coproporphyrinogen III oxidase, chloroplast precursor (EC 1.3.3.3) (Coproporphyrinogenase) (Coprogen oxidase) - Nicotiana tabacum (Common tobacco)highly similar to ( 580) loc_os04g52130 12004.m101648 protein cop…	1.20078	1.12446	2.20345
19.13	tetrapyrrole synthesis.divinyl chlorophyllide-a 8-vinyl-reductase	a_95_p136792	moderately similar to ( 296) AT5G18660 | Symbols: PCB2 | PCB2 (PALE-GREEN AND CHLOROPHYLL B REDUCED 2); 3,8-divinyl protochlorophyllide a 8-vinyl reductase | chr5:6220872-6222125 REVERSEmoderately similar to ( 203) loc_os03g22780 12003.m07676 protein PCB2, putative, expressed	1.27657	0.972928	1.79664
19.15	tetrapyrrole synthesis.chlorophyll synthase	a_95_p293538	highly similar to ( 525) AT3G51820 | Symbols: ATG4, G4, CHLG | G4; chlorophyll synthetase | chr3:19216301-19218934 REVERSEhighly similar to ( 508) loc_os05g28200 12005.m083694 protein bacteriochlorophyll synthase 34 kDa chain, putative, expressedPRK07566 PRK12392 UbiA UbiA ubiA ubiA PRK09573	0.861951	0.553965	1.30627
19.2	tetrapyrrole synthesis.ferrochelatase	a_95_p028071	highly similar to ( 575) AT5G26030 | Symbols: FC1, FC-I, ATFC-I | FC1 (ferrochelatase 1); ferrochelatase | chr5:9096675-9098752 FORWARDhighly similar to ( 627) HEMH_CUCSA Ferrochelatase-2, chloroplast precursor (EC 4.99.1.1) (Ferrochelatase II) (Protoheme ferro-lyase 2) (Heme synthetase 2) - Cucumis sativus (Cucumber)highly similar to ( 597) loc_os09g12560 12009.m059951 protein ferrochelatase-2, …	-2.26824	-2.20227	-1.39171
19.99	tetrapyrrole synthesis.unspecified	a_95_p028246	moderately similar to ( 225) AT1G17100 | Symbols: | SOUL heme-binding family protein | chr1:5844766-5845539 FORWARDmoderately similar to ( 226) loc_os01g11230 12001.m150508 protein heme-binding protein 2, putative, expressedSOUL	0.957511	0.995985	1.71131
19.99	tetrapyrrole synthesis.unspecified	a_95_p032291	moderately similar to ( 222) AT1G17100 | Symbols: | SOUL heme-binding family protein | chr1:5844766-5845539 FORWARDmoderately similar to ( 228) loc_os01g11230 12001.m150508 protein heme-binding protein 2, putative, expressedSOUL	0.8961	0.969881	1.73254
19.99	tetrapyrrole synthesis.unspecified	a_95_p032291	moderately similar to ( 225) AT1G17100 | Symbols: | SOUL heme-binding family protein | chr1:5844766-5845539 FORWARDmoderately similar to ( 226) loc_os01g11230 12001.m150508 protein heme-binding protein 2, putative, expressedSOUL	0.8961	0.969881	1.73254
19.99	tetrapyrrole synthesis.unspecified	a_95_p162342	moderately similar to ( 213) AT1G17100 | Symbols: | SOUL heme-binding family protein | chr1:5844766-5845539 FORWARDmoderately similar to ( 214) loc_os01g11230 12001.m150508 protein heme-binding protein 2, putative, expressedSOUL	0.854574	1.00698	1.68239
19.99	tetrapyrrole synthesis.unspecified	a_95_p201122	moderately similar to ( 381) AT5G43860 | Symbols: ATCLH2, CLH2 | ATCLH2; chlorophyllase | chr5:17630492-17632184 FORWARDmoderately similar to ( 208) CLH1_CITSI Chlorophyllase-1, chloroplast precursor (EC 3.1.1.14) (Chlorophyll-chlorophyllido hydrolase 1) (Chlase 1) - Citrus sinensis (Sweet orange)moderately similar to ( 301) loc_os10g28370 12010.m05717 protein chlorophyllase-2, chloroplast precur…	0.905895	0.983201	1.17217
20.1	stress.biotic	a_95_p010771	moderately similar to ( 280) AT3G12500 | Symbols: ATHCHIB, PR3, PR-3, CHI-B, B-CHI | ATHCHIB (ARABIDOPSIS THALIANA BASIC CHITINASE); chitinase | chr3:3962501-3963945 REVERSEmoderately similar to ( 465) CHIP_TOBAC Acidic endochitinase P precursor (EC 3.2.1.14) (Pathogenesis-related protein P) (PR-P) - Nicotiana tabacum (Common tobacco)moderately similar to ( 300) loc_os10g39680 12010.m06737 protei…	-3.27286	-2.01548	-1.14934
20.1	stress.biotic	a_95_p013991	moderately similar to ( 334) AT5G24090 | Symbols: | acidic endochitinase (CHIB1) | chr5:8143805-8145153 REVERSEhighly similar to ( 555) CHIB_TOBAC Basic endochitinase precursor (EC 3.2.1.14) - Nicotiana tabacum (Common tobacco)moderately similar to ( 335) loc_os07g19040 12007.m06343 protein acidic endochitinase precursor, putative Glyco_hydro_18	-2.02311	-2.20111	-2.62439
20.1	stress.biotic	a_95_p020126	weakly similar to ( 194) AT3G04720 | Symbols: PR4, HEL, PR-4 | PR4 (PATHOGENESIS-RELATED 4); chitin binding | chr3:1285691-1286531 REVERSEmoderately similar to ( 255) PR4B_TOBAC Pathogenesis-related protein PR-4B precursor - Nicotiana tabacum (Common tobacco)weakly similar to ( 180) loc_os11g37970 12011.m07644 protein win1 precursor, putative, expressedBarwin	-2.78236	-1.13541	-2.25456
20.1	stress.biotic	a_95_p020126	weakly similar to ( 197) AT3G04720 | Symbols: PR4, HEL, PR-4 | PR4 (PATHOGENESIS-RELATED 4); chitin binding | chr3:1285691-1286531 REVERSEmoderately similar to ( 249) PR4B_TOBAC Pathogenesis-related protein PR-4B precursor - Nicotiana tabacum (Common tobacco)weakly similar to ( 180) loc_os11g37970 12011.m07644 protein win1 precursor, putative, expressedBarwin	-2.78236	-1.13541	-2.25456
20.1	stress.biotic	a_95_p021401	weakly similar to ( 186) AT2G14580 | Symbols: ATPRB1 | ATPRB1 | chr2:6225703-6226188 REVERSEmoderately similar to ( 287) PR1A_TOBAC Pathogenesis-related protein 1A precursor (PR-1A) - Nicotiana tabacum (Common tobacco)weakly similar to ( 163) loc_os10g11500 12010.m04472 protein pathogenesis-related protein PRB1-3 precursor, putative, expressed SCP SCP SCP	-4.33528	-4.42429	-2.05173
20.1	stress.biotic	a_95_p023586	moderately similar to ( 223) AT1G78780 | Symbols: | pathogenesis-related family protein | chr1:29621447-29622431 REVERSEmoderately similar to ( 228) PRPX_HORVU Pathogen-related protein - Hordeum vulgare (Barley)moderately similar to ( 239) loc_os01g14550 12001.m08059 protein pathogen-related protein, putative, expressed	-1.55263	-0.600113	-0.134401
20.1	stress.biotic	a_95_p026181	weakly similar to ( 103) AT3G20600 | Symbols: NDR1 | NDR1 (non race-specific disease resistance 1); signal transducer | chr3:7194877-7195536 FORWARD	-1.11415	-1.81353	-1.50978
20.1	stress.biotic	a_95_p027821	moderately similar to ( 419) AT3G12500 | Symbols: ATHCHIB, PR3, PR-3, CHI-B, B-CHI | ATHCHIB (ARABIDOPSIS THALIANA BASIC CHITINASE); chitinase | chr3:3962501-3963945 REVERSEhighly similar to ( 555) CHI2_TOBAC Endochitinase B precursor (EC 3.2.1.14) (CHN-B) - Nicotiana tabacum (Common tobacco)moderately similar to ( 378) loc_os05g33140 12005.m07546 protein basic endochitinase 1 precursor, putative…	0.862209	1.37494	1.58643
20.1	stress.biotic	a_95_p030516	moderately similar to ( 234) AT5G24090 | Symbols: | acidic endochitinase (CHIB1) | chr5:8143805-8145153 REVERSEmoderately similar to ( 334) CHIA_TOBAC Acidic endochitinase precursor (EC 3.2.1.14) - Nicotiana tabacum (Common tobacco)moderately similar to ( 236) loc_os07g19040 12007.m06343 protein acidic endochitinase precursor, putative	-3.16296	-2.35145	-2.14047
20.1	stress.biotic	a_95_p030516	moderately similar to ( 361) AT5G24090 | Symbols: | acidic endochitinase (CHIB1) | chr5:8143805-8145153 REVERSEhighly similar to ( 529) CHIA_TOBAC Acidic endochitinase precursor (EC 3.2.1.14) - Nicotiana tabacum (Common tobacco)moderately similar to ( 377) loc_os07g19040 12007.m06343 protein acidic endochitinase precursor, putative Glyco_hydro_18	-3.16296	-2.35145	-2.14047
20.1	stress.biotic	a_95_p070650	very weakly similar to (83.2) PRPX_HORVU Pathogen-related protein - Hordeum vulgare (Barley)very weakly similar to (87.8) loc_os01g14550 12001.m08059 protein pathogen-related protein, putative, expressed	-1.61265	-1.28667	-0.203071
20.1	stress.biotic	a_95_p070650	weakly similar to ( 178) AT1G78780 | Symbols: | pathogenesis-related family protein | chr1:29621447-29622431 REVERSEweakly similar to ( 168) PRPX_HORVU Pathogen-related protein - Hordeum vulgare (Barley)weakly similar to ( 171) loc_os01g14590 12001.m150539 protein pathogen-related protein, putative, expressed	-1.61265	-1.28667	-0.203071
20.1	stress.biotic	a_95_p086080		-2.34919	-0.829209	-2.33798
20.1	stress.biotic	a_95_p092108	moderately similar to ( 223) AT1G78780 | Symbols: | pathogenesis-related family protein | chr1:29621447-29622431 REVERSEmoderately similar to ( 228) PRPX_HORVU Pathogen-related protein - Hordeum vulgare (Barley)moderately similar to ( 239) loc_os01g14550 12001.m08059 protein pathogen-related protein, putative, expressed	-1.4389	-1.15227	-0.234531
20.1	stress.biotic	a_95_p092108	weakly similar to ( 178) AT1G78780 | Symbols: | pathogenesis-related family protein | chr1:29621447-29622431 REVERSEweakly similar to ( 168) PRPX_HORVU Pathogen-related protein - Hordeum vulgare (Barley)weakly similar to ( 171) loc_os01g14590 12001.m150539 protein pathogen-related protein, putative, expressed	-1.4389	-1.15227	-0.234531
20.1	stress.biotic	a_95_p128342	moderately similar to ( 280) AT3G12500 | Symbols: ATHCHIB, PR3, PR-3, CHI-B, B-CHI | ATHCHIB (ARABIDOPSIS THALIANA BASIC CHITINASE); chitinase | chr3:3962501-3963945 REVERSEmoderately similar to ( 465) CHIP_TOBAC Acidic endochitinase P precursor (EC 3.2.1.14) (Pathogenesis-related protein P) (PR-P) - Nicotiana tabacum (Common tobacco)moderately similar to ( 300) loc_os10g39680 12010.m06737 protei…	-3.38359	-2.23594	-1.18793
20.1	stress.biotic	a_95_p159072	very weakly similar to (83.6) CHIB_TOBAC Basic endochitinase precursor (EC 3.2.1.14) - Nicotiana tabacum (Common tobacco)	-3.25976	-2.92847	-2.46795
20.1	stress.biotic	a_95_p159427	moderately similar to ( 253) AT5G24090 | Symbols: | acidic endochitinase (CHIB1) | chr5:8143805-8145153 REVERSEmoderately similar to ( 409) CHIB_TOBAC Basic endochitinase precursor (EC 3.2.1.14) - Nicotiana tabacum (Common tobacco)moderately similar to ( 261) loc_os07g19040 12007.m06343 protein acidic endochitinase precursor, putative Glyco_hydro_18	-2.52467	-2.46537	-2.51395
20.1	stress.biotic	a_95_p159902	NB-ARC	-2.29333	-1.75944	-2.45425
20.1	stress.biotic	a_95_p160827	moderately similar to ( 233) AT5G24090 | Symbols: | acidic endochitinase (CHIB1) | chr5:8143805-8145153 REVERSEmoderately similar to ( 327) CHIA_TOBAC Acidic endochitinase precursor (EC 3.2.1.14) - Nicotiana tabacum (Common tobacco)moderately similar to ( 233) loc_os07g19040 12007.m06343 protein acidic endochitinase precursor, putative	-3.18158	-2.41291	-2.06091
20.1	stress.biotic	a_95_p160827	moderately similar to ( 234) AT5G24090 | Symbols: | acidic endochitinase (CHIB1) | chr5:8143805-8145153 REVERSEmoderately similar to ( 334) CHIA_TOBAC Acidic endochitinase precursor (EC 3.2.1.14) - Nicotiana tabacum (Common tobacco)moderately similar to ( 236) loc_os07g19040 12007.m06343 protein acidic endochitinase precursor, putative	-3.18158	-2.41291	-2.06091
20.1	stress.biotic	a_95_p162717	moderately similar to ( 317) AT5G24090 | Symbols: | acidic endochitinase (CHIB1) | chr5:8143805-8145153 REVERSEhighly similar to ( 561) CHIB_TOBAC Basic endochitinase precursor (EC 3.2.1.14) - Nicotiana tabacum (Common tobacco)moderately similar to ( 321) loc_os07g19040 12007.m06343 protein acidic endochitinase precursor, putative Glyco_hydro_18	-2.29837	-2.29884	-2.49143
20.1	stress.biotic	a_95_p162717	moderately similar to ( 334) AT5G24090 | Symbols: | acidic endochitinase (CHIB1) | chr5:8143805-8145153 REVERSEhighly similar to ( 555) CHIB_TOBAC Basic endochitinase precursor (EC 3.2.1.14) - Nicotiana tabacum (Common tobacco)moderately similar to ( 335) loc_os07g19040 12007.m06343 protein acidic endochitinase precursor, putative Glyco_hydro_18	-2.29837	-2.29884	-2.49143
20.1	stress.biotic	a_95_p162717	very weakly similar to (94.4) AT5G24090 | Symbols: | acidic endochitinase (CHIB1) | chr5:8143805-8145153 REVERSEweakly similar to ( 184) CHIB_TOBAC Basic endochitinase precursor (EC 3.2.1.14) - Nicotiana tabacum (Common tobacco)weakly similar to ( 113) loc_os01g47070 12001.m10903 protein acidic endochitinase precursor, putative, expressed	-2.29837	-2.29884	-2.49143
20.1	stress.biotic	a_95_p184987	weakly similar to ( 194) AT3G04720 | Symbols: PR4, HEL, PR-4 | PR4 (PATHOGENESIS-RELATED 4); chitin binding | chr3:1285691-1286531 REVERSEmoderately similar to ( 255) PR4B_TOBAC Pathogenesis-related protein PR-4B precursor - Nicotiana tabacum (Common tobacco)weakly similar to ( 180) loc_os11g37970 12011.m07644 protein win1 precursor, putative, expressedBarwin	-2.66181	-0.897079	-1.89007
20.1	stress.biotic	a_95_p188287	moderately similar to ( 317) AT5G24090 | Symbols: | acidic endochitinase (CHIB1) | chr5:8143805-8145153 REVERSEhighly similar to ( 561) CHIB_TOBAC Basic endochitinase precursor (EC 3.2.1.14) - Nicotiana tabacum (Common tobacco)moderately similar to ( 321) loc_os07g19040 12007.m06343 protein acidic endochitinase precursor, putative Glyco_hydro_18	-2.45724	-2.38826	-2.44649
20.1	stress.biotic	a_95_p188287	moderately similar to ( 334) AT5G24090 | Symbols: | acidic endochitinase (CHIB1) | chr5:8143805-8145153 REVERSEhighly similar to ( 555) CHIB_TOBAC Basic endochitinase precursor (EC 3.2.1.14) - Nicotiana tabacum (Common tobacco)moderately similar to ( 335) loc_os07g19040 12007.m06343 protein acidic endochitinase precursor, putative Glyco_hydro_18	-2.45724	-2.38826	-2.44649
20.1	stress.biotic	a_95_p205112	very weakly similar to (82.4) AT1G78780 | Symbols: | pathogenesis-related family protein | chr1:29621447-29622431 REVERSEweakly similar to ( 117) PRPX_HORVU Pathogen-related protein - Hordeum vulgare (Barley)weakly similar to ( 113) loc_os01g14550 12001.m08059 protein pathogen-related protein, putative, expressed	-1.24068	-1.05075	-0.486662
20.1	stress.biotic	a_95_p220487	very weakly similar to (93.2) loc_os09g22450 12009.m05451 protein EDS1-like protein, putative, expressed	-1.90098	-1.44549	-1.33385
20.1	stress.biotic	a_95_p226559	moderately similar to ( 236) AT3G52430 | Symbols: PAD4, ATPAD4 | PAD4 (PHYTOALEXIN DEFICIENT 4); lipase/ protein binding / triacylglycerol lipase | chr3:19431566-19434292 FORWARDmoderately similar to ( 281) loc_os11g09010 12011.m079958 protein phytoalexin-deficient 4-1 protein, putative, expressed	-1.18003	-1.26436	-1.13913
20.1.1	stress.biotic.respiratory burst	a_95_p006896	nearly identical (1382) AT1G64060 | Symbols: ATRBOH F, ATRBOHF, RBOHAP108, RBOHF | ATRBOH F (ARABIDOPSIS THALIANA RESPIRATORY BURST OXIDASE PROTEIN F); NAD(P)H oxidase | chr1:23770266-23776317 FORWARDnearly identical (1251) loc_os05g45210 12005.m27926 protein respiratory burst oxidase, putative, expressed NADPH_Ox NAD_binding_6 FAD_binding_8 Ferric_reduct	-2.11735	-1.25057	-1.60158
20.1.1	stress.biotic.respiratory burst	a_95_p298383	moderately similar to ( 256) AT5G51060 | Symbols: RHD2, ATRBOHC, RBOHC | RHD2 (ROOT HAIR DEFECTIVE 2); NAD(P)H oxidase | chr5:20757484-20762175 REVERSEmoderately similar to ( 252) loc_os11g33120 12011.m080015 protein respiratory burst oxidase protein D, putative, expressed NAD_binding_6	-1.49276	-1.39938	-0.839078
20.1.3	stress.biotic.signalling	a_95_p009576	moderately similar to ( 269) AT5G51700 | Symbols: PBS2, ATRAR1, RPR2, RAR1 | PBS2 (PPHB SUSCEPTIBLE 2); protein binding / zinc ion binding | chr5:21001373-21003143 REVERSEmoderately similar to ( 261) loc_os02g33180 12002.m08411 protein integrin beta-1-binding protein 2, putative, expressed CHORD	-1.26643	-0.867683	-0.709806
20.1.3	stress.biotic.signalling	a_95_p025936	weakly similar to ( 119) AT3G48090 | Symbols: EDS1 | EDS1 (enhanced disease susceptibility 1); lipase/ signal transducer/ triacylglycerol lipase | chr3:17755553-17757292 REVERSEweakly similar to ( 140) loc_os09g22450 12009.m05451 protein EDS1-like protein, putative, expressed	-1.31592	-0.663716	-1.02297
20.1.3	stress.biotic.signalling	a_95_p115517	moderately similar to ( 266) AT5G51700 | Symbols: PBS2, ATRAR1, RPR2, RAR1 | PBS2 (PPHB SUSCEPTIBLE 2); protein binding / zinc ion binding | chr5:21001373-21003143 REVERSEmoderately similar to ( 258) loc_os02g33180 12002.m08411 protein integrin beta-1-binding protein 2, putative, expressed CHORD	-1.26633	-0.619585	-0.552807
20.1.3	stress.biotic.signalling	a_95_p115517	moderately similar to ( 269) AT5G51700 | Symbols: PBS2, ATRAR1, RPR2, RAR1 | PBS2 (PPHB SUSCEPTIBLE 2); protein binding / zinc ion binding | chr5:21001373-21003143 REVERSEmoderately similar to ( 261) loc_os02g33180 12002.m08411 protein integrin beta-1-binding protein 2, putative, expressed CHORD	-1.26633	-0.619585	-0.552807
20.1.3	stress.biotic.signalling	a_95_p245802	moderately similar to ( 266) AT5G51700 | Symbols: PBS2, ATRAR1, RPR2, RAR1 | PBS2 (PPHB SUSCEPTIBLE 2); protein binding / zinc ion binding | chr5:21001373-21003143 REVERSEmoderately similar to ( 258) loc_os02g33180 12002.m08411 protein integrin beta-1-binding protein 2, putative, expressed CHORD	-1.33785	-0.72633	-0.810207
20.1.3	stress.biotic.signalling	a_95_p245802	moderately similar to ( 269) AT5G51700 | Symbols: PBS2, ATRAR1, RPR2, RAR1 | PBS2 (PPHB SUSCEPTIBLE 2); protein binding / zinc ion binding | chr5:21001373-21003143 REVERSEmoderately similar to ( 261) loc_os02g33180 12002.m08411 protein integrin beta-1-binding protein 2, putative, expressed CHORD	-1.33785	-0.72633	-0.810207
20.1.3.1	stress.biotic.signalling.MLO-like	a_95_p146232	moderately similar to ( 210) AT1G61560 | Symbols: MLO6, ATMLO6 | MLO6 (MILDEW RESISTANCE LOCUS O 6); calmodulin binding | chr1:22708875-22712032 REVERSEweakly similar to ( 115) MLOH1_HORVU MLO protein homolog 1 - Hordeum vulgare (Barley)weakly similar to ( 120) loc_os10g39520 12010.m06723 protein MLO-like protein 10, putative, expressedMlo	-2.07758	-1.89961	-2.41702
20.1.7	stress.biotic.PR-proteins	a_95_p054241	very weakly similar to (99.8) AT4G16990 | Symbols: RLM3 | RLM3 (RESISTANCE TO LEPTOSPHAERIA MACULANS 3); ATP binding | chr4:9561113-9565225 FORWARDTIR	-0.64656	-0.529582	-1.07968
20.1.7	stress.biotic.PR-proteins	a_95_p059446	weakly similar to ( 142) AT5G66900 | Symbols: | disease resistance protein (CC-NBS-LRR class), putative | chr5:26714931-26717757 REVERSEweakly similar to ( 122) loc_os12g39620 12012.m073872 protein disease resistance protein, putative, expressed	-2.01229	-2.46245	-0.942655
20.1.7	stress.biotic.PR-proteins	a_95_p101333	weakly similar to ( 129) AT3G50950 | Symbols: | disease resistance protein (CC-NBS-LRR class), putative | chr3:18936127-18938685 FORWARD	-1.87954	-1.84885	-0.875379
20.1.7	stress.biotic.PR-proteins	a_95_p135592	weakly similar to ( 136) AT5G36930 | Symbols: | disease resistance protein (TIR-NBS-LRR class), putative | chr5:14567771-14571916 REVERSETIR TIR	-1.31569	-2.25467	-1.71343
20.1.7	stress.biotic.PR-proteins	a_95_p140647	weakly similar to ( 108) AT4G08450 | Symbols: | disease resistance protein (TIR-NBS-LRR class), putative | chr4:5365610-5371101 FORWARDTIR	-0.97649	-0.419867	-1.05962
20.1.7	stress.biotic.PR-proteins	a_95_p164162	weakly similar to ( 125) AT5G36930 | Symbols: | disease resistance protein (TIR-NBS-LRR class), putative | chr5:14567771-14571916 REVERSE	-2.22243	-2.40041	-0.584183
20.1.7	stress.biotic.PR-proteins	a_95_p196512	very weakly similar to (82.8) AT5G35450 | Symbols: | disease resistance protein (CC-NBS-LRR class), putative | chr5:13667809-13670685 FORWARD	-1.86512	-0.97711	-1.44361
20.1.7	stress.biotic.PR-proteins	a_95_p253684	very weakly similar to (82.8) AT5G35450 | Symbols: | disease resistance protein (CC-NBS-LRR class), putative | chr5:13667809-13670685 FORWARD	-2.00963	-1.08749	-1.23459
20.1.7	stress.biotic.PR-proteins	a_95_p267586	weakly similar to ( 117) AT5G36930 | Symbols: | disease resistance protein (TIR-NBS-LRR class), putative | chr5:14567771-14571916 REVERSETIR TIR	-1.67454	-1.25834	-0.816709
20.1.7.6.1	stress.biotic.PR-proteins.proteinase inhibitors.trypsin inhibitor	a_95_p011826	moderately similar to ( 204) AT1G17860 | Symbols: | trypsin and protease inhibitor family protein / Kunitz family protein | chr1:6149343-6149933 FORWARDweakly similar to ( 102) IAAS_ORYSA Alpha-amylase/subtilisin inhibitor precursor (RASI) - Oryza sativa (Rice)weakly similar to ( 102) loc_os04g44470 12004.m09406 protein alpha-amylase/subtilisin inhibitor, putative, expressedSTI STI Kunitz_legume	-2.24659	-2.32633	-1.54436
20.1.7.6.1	stress.biotic.PR-proteins.proteinase inhibitors.trypsin inhibitor	a_95_p157577	weakly similar to ( 189) AT1G17860 | Symbols: | trypsin and protease inhibitor family protein / Kunitz family protein | chr1:6149343-6149933 FORWARDvery weakly similar to (99.4) IAAS_ORYSA Alpha-amylase/subtilisin inhibitor precursor (RASI) - Oryza sativa (Rice)very weakly similar to (99.4) loc_os04g44470 12004.m09406 protein alpha-amylase/subtilisin inhibitor, putative, expressedSTI STI Kunitz_l…	-1.48582	-0.651159	-1.2205
20.1.7.6.1	stress.biotic.PR-proteins.proteinase inhibitors.trypsin inhibitor	a_95_p188537	moderately similar to ( 204) AT1G17860 | Symbols: | trypsin and protease inhibitor family protein / Kunitz family protein | chr1:6149343-6149933 FORWARDweakly similar to ( 102) IAAS_ORYSA Alpha-amylase/subtilisin inhibitor precursor (RASI) - Oryza sativa (Rice)weakly similar to ( 102) loc_os04g44470 12004.m09406 protein alpha-amylase/subtilisin inhibitor, putative, expressedSTI STI Kunitz_legume	-2.35161	-2.09268	-1.60191
20.1.7.6.1	stress.biotic.PR-proteins.proteinase inhibitors.trypsin inhibitor	a_95_p192502	weakly similar to ( 200) AT1G17860 | Symbols: | trypsin and protease inhibitor family protein / Kunitz family protein | chr1:6149343-6149933 FORWARDvery weakly similar to ( 100) IAAS_ORYSA Alpha-amylase/subtilisin inhibitor precursor (RASI) - Oryza sativa (Rice)very weakly similar to ( 100) loc_os04g44470 12004.m09406 protein alpha-amylase/subtilisin inhibitor, putative, expressedSTI STI Kunitz_l…	-1.24206	-0.667439	-1.23277
20.2	stress.abiotic	a_95_p187597	moderately similar to ( 293) AT4G11650 | Symbols: ATOSM34 | ATOSM34 (osmotin 34) | chr4:7025127-7026113 REVERSEmoderately similar to ( 425) PRR2_TOBAC Pathogenesis-related protein R minor form precursor (PR-R) (PROB12) (Thaumatin-like protein E2) - Nicotiana tabacum (Common tobacco)moderately similar to ( 232) loc_os03g45960 12003.m09617 protein protein P21, putative, expressedThaumatin THN	-0.400444	-1.03635	-1.87429
20.2	stress.abiotic	a_95_p210252	moderately similar to ( 307) AT5G52060 | Symbols: ATBAG1 | ATBAG1 (ARABIDOPSIS THALIANA BCL-2-ASSOCIATED ATHANOGENE 1); protein binding | chr5:21152449-21153741 REVERSEmoderately similar to ( 251) loc_os09g35630 12009.m06514 protein protein binding protein, putative, expressed BAG1_N	-0.798404	-1.02336	-0.917532
20.2.1	stress.abiotic.heat	a_95_p000306	moderately similar to ( 404) AT3G12580 | Symbols: HSP70 | HSP70 (heat shock protein 70); ATP binding | chr3:3991487-3993689 REVERSEmoderately similar to ( 395) HSP7E_SPIOL Chloroplast envelope membrane 70 kDa heat shock-related protein - Spinacia oleracea (Spinach)moderately similar to ( 406) loc_os01g62290 12001.m150772 protein heat shock cognate 70 kDa protein, putative, expressed HSP70 dnaK dn…	1.41331	0.933208	0.74036
20.2.1	stress.abiotic.heat	a_95_p003206	weakly similar to ( 160) AT4G13830 | Symbols: J20 | J20 (DNAJ-LIKE 20); heat shock protein binding | chr4:8011518-8012577 FORWARDweakly similar to ( 132) loc_os01g01160 12001.m06763 protein chaperone protein dnaJ 20, chloroplast precursor, putative, expressedDnaJ	-5.14859	-1.98959	-3.48297
20.2.1	stress.abiotic.heat	a_95_p012171	weakly similar to ( 103) AT4G36990 | Symbols: HSF4, HSFB1, AT-HSFB1, ATHSF4 | HSF4 (HEAT SHOCK FACTOR 4); DNA binding / transcription factor/ transcription repressor | chr4:17440660-17441706 FORWARDvery weakly similar to (88.6) loc_os09g28354 12009.m05986 protein heat shock factor protein 4, putative, expressed	-0.981393	-1.53713	-1.2613
20.2.1	stress.abiotic.heat	a_95_p014746	weakly similar to ( 145) AT5G49910 | Symbols: CPHSC70-2EAT SHOCK PROTEIN 70-2, HSC70-7 | CPHSC70-2EAT SHOCK PROTEIN 70-2 (CHLOROPLAST HEAT SHOCK PROTEIN 70-2); ATP binding / unfolded protein binding | chr5:20303470-20306295 FORWARDweakly similar to ( 155) HSP7S_PEA Stromal 70 kDa heat shock-related protein, chloroplast precursor - Pisum sativum (Garden pea)weakly similar to ( 150) loc_os12g14070 …	1.50136	0.681947	1.92045
20.2.1	stress.abiotic.heat	a_95_p015951	moderately similar to ( 246) AT4G36990 | Symbols: HSF4, HSFB1, AT-HSFB1, ATHSF4 | HSF4 (HEAT SHOCK FACTOR 4); DNA binding / transcription factor/ transcription repressor | chr4:17440660-17441706 FORWARDmoderately similar to ( 201) loc_os09g28354 12009.m05986 protein heat shock factor protein 4, putative, expressed HSF_DNA-bind HSF HSF1	-1.24815	-1.42448	-1.20366
20.2.1	stress.abiotic.heat	a_95_p017686	moderately similar to ( 271) AT2G04030 | Symbols: CR88 | CR88; ATP binding | chr2:1281983-1285909 FORWARDweakly similar to ( 120) ENPL_CATRO Endoplasmin homolog precursor (GRP94 homolog) - Catharanthus roseus (Rosy periwinkle) (Madagascar periwinkle)moderately similar to ( 263) loc_os08g38086 12008.m26848 protein endoplasmin precursor, putative, expressed HSP90 PRK05218 HtpG	1.47207	0.787689	2.06053
20.2.1	stress.abiotic.heat	a_95_p026336	weakly similar to ( 188) AT5G54660 | Symbols: | heat shock protein-related | chr5:22203950-22204986 FORWARDweakly similar to ( 152) loc_os05g42120 12005.m08385 protein expressed protein	-1.17501	-1.36792	-1.36271
20.2.1	stress.abiotic.heat	a_95_p051196	moderately similar to ( 207) AT2G26890 | Symbols: GRV2, KAM2 | GRV2 (GRAVITROPISM DEFECTIVE 2); binding / heat shock protein binding | chr2:11462327-11472259 REVERSEweakly similar to ( 194) loc_os10g42439 12010.m06997 protein GRV2, putative, expressed	-0.818037	-0.1132	-1.347
20.2.1	stress.abiotic.heat	a_95_p078530	weakly similar to ( 156) AT2G26890 | Symbols: GRV2, KAM2 | GRV2 (GRAVITROPISM DEFECTIVE 2); binding / heat shock protein binding | chr2:11462327-11472259 REVERSEweakly similar to ( 166) loc_os10g42439 12010.m06997 protein GRV2, putative, expressed	-1.01182	-0.263811	-1.13836
20.2.1	stress.abiotic.heat	a_95_p093103	weakly similar to ( 142) AT2G04030 | Symbols: CR88 | CR88; ATP binding | chr2:1281983-1285909 FORWARDweakly similar to ( 142) loc_os09g29840 12009.m06135 protein endoplasmin precursor, putative, expressed	1.76416	0.516804	1.97524
20.2.1	stress.abiotic.heat	a_95_p115797	weakly similar to ( 177) AT5G49910 | Symbols: CPHSC70-2EAT SHOCK PROTEIN 70-2, HSC70-7 | CPHSC70-2EAT SHOCK PROTEIN 70-2 (CHLOROPLAST HEAT SHOCK PROTEIN 70-2); ATP binding / unfolded protein binding | chr5:20303470-20306295 FORWARDweakly similar to ( 189) HSP7S_PEA Stromal 70 kDa heat shock-related protein, chloroplast precursor - Pisum sativum (Garden pea)weakly similar to ( 182) loc_os12g14070 …	1.21682	0.766742	1.86223
20.2.1	stress.abiotic.heat	a_95_p119597	weakly similar to ( 132) AT1G54050 | Symbols: | 17.4 kDa class III heat shock protein (HSP17.4-CIII) | chr1:20179558-20180122 REVERSEvery weakly similar to (91.3) HSP21_SOYBN 17.9 kDa class II heat shock protein - Glycine max (Soybean)very weakly similar to (96.3) loc_os02g54140 12002.m10443 protein 17.5 kDa class II heat shock protein, putative, expressed HSP20	-0.44682	-0.273326	-1.31914
20.2.1	stress.abiotic.heat	a_95_p121332	weakly similar to ( 188) AT5G62020 | Symbols: AT-HSFB2A, HSFB2A | AT-HSFB2A; DNA binding / transcription factor | chr5:24916212-24917194 FORWARDweakly similar to ( 191) loc_os09g35790 12009.m060045 protein heat shock factor protein 7, putative, expressed HSF_DNA-bind HSF HSF1	-1.58345	-0.174478	-1.69958
20.2.1	stress.abiotic.heat	a_95_p121332	weakly similar to ( 198) AT4G11660 | Symbols: AT-HSFB2B, HSFB2B | AT-HSFB2B; transcription factor/ transcription repressor | chr4:7043006-7044227 FORWARDweakly similar to ( 191) loc_os09g35790 12009.m060045 protein heat shock factor protein 7, putative, expressed HSF_DNA-bind HSF HSF1	-1.58345	-0.174478	-1.69958
20.2.1	stress.abiotic.heat	a_95_p123157	weakly similar to ( 160) AT5G54660 | Symbols: | heat shock protein-related | chr5:22203950-22204986 FORWARDweakly similar to ( 148) loc_os05g42120 12005.m08385 protein expressed protein	-0.824939	-0.967561	-1.14001
20.2.1	stress.abiotic.heat	a_95_p130052	moderately similar to ( 232) AT2G04030 | Symbols: CR88 | CR88; ATP binding | chr2:1281983-1285909 FORWARDweakly similar to ( 123) HSP83_IPONI Heat shock protein 83 - Ipomoea nil (Japanese morning glory) (Pharbitis nil)moderately similar to ( 228) loc_os09g29840 12009.m06135 protein endoplasmin precursor, putative, expressed PRK05218 HtpG	1.18457	0.733095	1.92105
20.2.1	stress.abiotic.heat	a_95_p130862	very weakly similar to (82.0) AT2G29500 | Symbols: | 17.6 kDa class I small heat shock protein (HSP17.6B-CI) | chr2:12633279-12633740 REVERSEvery weakly similar to (83.2) HSP11_PEA 18.1 kDa class I heat shock protein (HSP 18.1) - Pisum sativum (Garden pea)very weakly similar to (82.0) loc_os01g04370 12001.m07072 protein 16.9 kDa class I heat shock protein 1, putative, expressed	-1.12587	-2.80589	-0.459531
20.2.1	stress.abiotic.heat	a_95_p131922	moderately similar to ( 344) AT5G15450 | Symbols: APG6, CLPB3, CLPB-P | CLPB3 (CASEIN LYTIC PROTEINASE B3); ATP binding / ATPase/ nucleoside-triphosphatase/ nucleotide binding / protein binding | chr5:5014399-5018255 REVERSEweakly similar to ( 182) CLPC_PEA ATP-dependent Clp protease ATP-binding subunit clpC homolog, chloroplast precursor - Pisum sativum (Garden pea)moderately similar to ( 328) l…	0.84386	0.830496	1.13713
20.2.1	stress.abiotic.heat	a_95_p142462	moderately similar to ( 276) AT2G04030 | Symbols: CR88 | CR88; ATP binding | chr2:1281983-1285909 FORWARDweakly similar to ( 117) ENPL_CATRO Endoplasmin homolog precursor (GRP94 homolog) - Catharanthus roseus (Rosy periwinkle) (Madagascar periwinkle)moderately similar to ( 278) loc_os08g38086 12008.m26848 protein endoplasmin precursor, putative, expressed HSP90 PRK05218 HtpG	1.30763	0.722884	2.05281
20.2.1	stress.abiotic.heat	a_95_p157852	moderately similar to ( 253) AT4G02100 | Symbols: | DNAJ heat shock N-terminal domain-containing protein | chr4:930228-932049 FORWARDweakly similar to ( 189) loc_os03g19200 12003.m07337 protein heat shock protein binding protein, putative, expressed	-1.45202	-0.685236	-1.83044
20.2.1	stress.abiotic.heat	a_95_p157852	weakly similar to ( 132) AT2G47440 | Symbols: | DNAJ heat shock N-terminal domain-containing protein | chr2:19469912-19471660 FORWARDvery weakly similar to (92.8) loc_os03g19200 12003.m07337 protein heat shock protein binding protein, putative, expressed	-1.45202	-0.685236	-1.83044
20.2.1	stress.abiotic.heat	a_95_p159547	weakly similar to ( 144) AT3G14200 | Symbols: | DNAJ heat shock N-terminal domain-containing protein | chr3:4712881-4714361 REVERSEweakly similar to ( 121) loc_os02g54130 12002.m33902 protein dnaJ protein, putative, expressedDnaJ DnaJ	-0.732431	-1.42128	-0.339968
20.2.1	stress.abiotic.heat	a_95_p159547	weakly similar to ( 146) AT3G14200 | Symbols: | DNAJ heat shock N-terminal domain-containing protein | chr3:4712881-4714361 REVERSEweakly similar to ( 117) loc_os06g09560 12006.m05675 protein dnaJ protein, putative, expressedDnaJ DnaJ	-0.732431	-1.42128	-0.339968
20.2.1	stress.abiotic.heat	a_95_p159967	weakly similar to ( 198) AT4G11660 | Symbols: AT-HSFB2B, HSFB2B | AT-HSFB2B; transcription factor/ transcription repressor | chr4:7043006-7044227 FORWARDweakly similar to ( 191) loc_os09g35790 12009.m060045 protein heat shock factor protein 7, putative, expressed HSF_DNA-bind HSF HSF1	-1.51177	-0.281532	-1.40522
20.2.1	stress.abiotic.heat	a_95_p177572	weakly similar to ( 184) AT1G07400 | Symbols: | 17.8 kDa class I heat shock protein (HSP17.8-CI) | chr1:2275148-2275621 FORWARDmoderately similar to ( 203) HSP11_SOYBN 17.3 kDa class I heat shock protein (HSP 17.3) - Glycine max (Soybean)weakly similar to ( 160) loc_os01g04380 12001.m07073 protein 16.9 kDa class I heat shock protein 2, putative, expressed HSP20 alpha-crystallin-Hsps IbpA	-0.485749	-1.00607	-0.51575
20.2.1	stress.abiotic.heat	a_95_p180267	very weakly similar to (95.5) AT1G07400 | Symbols: | 17.8 kDa class I heat shock protein (HSP17.8-CI) | chr1:2275148-2275621 FORWARDvery weakly similar to (98.2) HSP11_SOYBN 17.3 kDa class I heat shock protein (HSP 17.3) - Glycine max (Soybean)very weakly similar to (80.9) loc_os03g15960 12003.m101284 protein 17.4 kDa class I heat shock protein 3, putative, expressed	-1.63761	-2.1487	-1.82224
20.2.1	stress.abiotic.heat	a_95_p181197	weakly similar to ( 173) AT5G49910 | Symbols: CPHSC70-2EAT SHOCK PROTEIN 70-2, HSC70-7 | CPHSC70-2EAT SHOCK PROTEIN 70-2 (CHLOROPLAST HEAT SHOCK PROTEIN 70-2); ATP binding / unfolded protein binding | chr5:20303470-20306295 FORWARDweakly similar to ( 184) HSP7S_PEA Stromal 70 kDa heat shock-related protein, chloroplast precursor - Pisum sativum (Garden pea)weakly similar to ( 177) loc_os12g14070 …	1.2852	0.866818	1.93257
20.2.1	stress.abiotic.heat	a_95_p181197	weakly similar to ( 177) AT5G49910 | Symbols: CPHSC70-2EAT SHOCK PROTEIN 70-2, HSC70-7 | CPHSC70-2EAT SHOCK PROTEIN 70-2 (CHLOROPLAST HEAT SHOCK PROTEIN 70-2); ATP binding / unfolded protein binding | chr5:20303470-20306295 FORWARDweakly similar to ( 189) HSP7S_PEA Stromal 70 kDa heat shock-related protein, chloroplast precursor - Pisum sativum (Garden pea)weakly similar to ( 182) loc_os12g14070 …	1.2852	0.866818	1.93257
20.2.1	stress.abiotic.heat	a_95_p181207	highly similar to ( 587) AT4G24280 | Symbols: cpHsc70-1 | cpHsc70-1 (chloroplast heat shock protein 70-1); ATP binding | chr4:12590094-12593437 FORWARDhighly similar to ( 604) HSP7S_PEA Stromal 70 kDa heat shock-related protein, chloroplast precursor - Pisum sativum (Garden pea)highly similar to ( 591) loc_os05g23740 12005.m06668 protein stromal 70 kDa heat shock-related protein, chloroplast prec…	1.43234	0.675336	2.17904
20.2.1	stress.abiotic.heat	a_95_p193862	moderately similar to ( 208) AT4G36990 | Symbols: HSF4, HSFB1, AT-HSFB1, ATHSF4 | HSF4 (HEAT SHOCK FACTOR 4); DNA binding / transcription factor/ transcription repressor | chr4:17440660-17441706 FORWARDweakly similar to ( 189) loc_os09g28354 12009.m05986 protein heat shock factor protein 4, putative, expressed HSF_DNA-bind HSF HSF1	-1.2427	-1.40968	-1.13775
20.2.1	stress.abiotic.heat	a_95_p193862	weakly similar to ( 103) AT4G36990 | Symbols: HSF4, HSFB1, AT-HSFB1, ATHSF4 | HSF4 (HEAT SHOCK FACTOR 4); DNA binding / transcription factor/ transcription repressor | chr4:17440660-17441706 FORWARDvery weakly similar to (88.6) loc_os09g28354 12009.m05986 protein heat shock factor protein 4, putative, expressed	-1.2427	-1.40968	-1.13775
20.2.1	stress.abiotic.heat	a_95_p238019	moderately similar to ( 246) AT4G36990 | Symbols: HSF4, HSFB1, AT-HSFB1, ATHSF4 | HSF4 (HEAT SHOCK FACTOR 4); DNA binding / transcription factor/ transcription repressor | chr4:17440660-17441706 FORWARDmoderately similar to ( 201) loc_os09g28354 12009.m05986 protein heat shock factor protein 4, putative, expressed HSF_DNA-bind HSF HSF1	-1.25428	-1.41052	-1.22956
20.2.1	stress.abiotic.heat	a_95_p250877	weakly similar to ( 157) AT4G13830 | Symbols: J20 | J20 (DNAJ-LIKE 20); heat shock protein binding | chr4:8011518-8012577 FORWARDweakly similar to ( 121) loc_os01g01160 12001.m06763 protein chaperone protein dnaJ 20, chloroplast precursor, putative, expressedDnaJ	-1.06418	-0.446336	-1.449
20.2.1	stress.abiotic.heat	a_95_p273201	weakly similar to ( 146) AT3G14200 | Symbols: | DNAJ heat shock N-terminal domain-containing protein | chr3:4712881-4714361 REVERSEweakly similar to ( 117) loc_os06g09560 12006.m05675 protein dnaJ protein, putative, expressedDnaJ DnaJ	-0.754905	-1.40683	-0.331314
20.2.2	stress.abiotic.cold	a_95_p013716	moderately similar to ( 241) AT5G55530 | Symbols: | C2 domain-containing protein | chr5:22494439-22495656 FORWARDmoderately similar to ( 224) loc_os03g09840 12003.m35067 protein C2 domain containing protein, expressed	-0.602396	-0.62491	-1.05831
20.2.2	stress.abiotic.cold	a_95_p157202	moderately similar to ( 208) AT1G29390 | Symbols: COR314-TM2 | COR314-TM2 | chr1:10286409-10287878 REVERSEweakly similar to ( 192) loc_os05g49170 12005.m08987 protein cold acclimation WCOR413-like protein gamma form, putative, expressedWCOR413	-0.876258	-0.86269	-1.15668
20.2.2	stress.abiotic.cold	a_95_p184147	moderately similar to ( 216) AT1G29390 | Symbols: COR314-TM2 | COR314-TM2 | chr1:10286409-10287878 REVERSEweakly similar to ( 192) loc_os05g49170 12005.m08987 protein cold acclimation WCOR413-like protein gamma form, putative, expressedWCOR413	-1.02005	-0.845889	-1.21925
20.2.2	stress.abiotic.cold	a_95_p184152	moderately similar to ( 204) AT1G29395 | Symbols: COR414-TM1 | COR414-TM1 | chr1:10288345-10289539 REVERSEweakly similar to ( 183) loc_os05g49170 12005.m08987 protein cold acclimation WCOR413-like protein gamma form, putative, expressedWCOR413	-1.00215	-0.946551	-1.20545
20.2.2	stress.abiotic.cold	a_95_p184152	moderately similar to ( 204) AT1G29395 | Symbols: COR414-TM1 | COR414-TM1 | chr1:10288345-10289539 REVERSEweakly similar to ( 192) loc_os05g49170 12005.m08987 protein cold acclimation WCOR413-like protein gamma form, putative, expressedWCOR413	-1.00215	-0.946551	-1.20545
20.2.2	stress.abiotic.cold	a_95_p184152	moderately similar to ( 208) AT1G29390 | Symbols: COR314-TM2 | COR314-TM2 | chr1:10286409-10287878 REVERSEweakly similar to ( 192) loc_os05g49170 12005.m08987 protein cold acclimation WCOR413-like protein gamma form, putative, expressedWCOR413	-1.00215	-0.946551	-1.20545
20.2.3	stress.abiotic.drought/salt	a_95_p012401	weakly similar to ( 138) AT4G20260 | Symbols: ATPCAP1, PCAP1 | DREPP plasma membrane polypeptide family protein | chr4:10941593-10943227 FORWARDvery weakly similar to (93.2) SRS1_ORYSA Salt-stress root protein RS1 - Oryza sativa (Rice)weakly similar to ( 112) loc_os02g18410 12002.m07084 protein DREPP2 protein, putative, expressedDREPP	-1.62919	-1.18119	-1.8407
20.2.3	stress.abiotic.drought/salt	a_95_p013266	weakly similar to ( 197) AT3G06760 | Symbols: | INVOLVED IN: response to water deprivation; EXPRESSED IN: 24 plant structures; EXPRESSED DURING: 15 growth stages; CONTAINS InterPro DOMAIN/s: Drought induced 19 (InterPro:IPR008598); BEST Arabidopsis thaliana protein match is: HRB1 (HYPERSENSITIVE TO RED AND BLUE); protein binding (TAIR:AT5G49230.1). | chr3:2132971-2134355 FORWARDweakly similar to …	-1.85318	-1.7536	-0.936281
20.2.3	stress.abiotic.drought/salt	a_95_p063105	weakly similar to ( 114) AT4G02900 | Symbols: | early-responsive to dehydration protein-related / ERD protein-related | chr4:1284066-1287747 FORWARDweakly similar to ( 117) loc_os05g51630 12005.m27653 protein HYP1, putative, expressed	0.750182	1.28415	1.01895
20.2.3	stress.abiotic.drought/salt	a_95_p146322	weakly similar to ( 175) AT1G23550 | Symbols: SRO2 | SRO2 (SIMILAR TO RCD ONE 2); NAD+ ADP-ribosyltransferase | chr1:8350912-8352232 FORWARDweakly similar to ( 123) loc_os03g12820 12003.m35107 protein ATP8, putative, expressed	-0.640822	-1.18367	-0.0385569
20.2.3	stress.abiotic.drought/salt	a_95_p191692	weakly similar to ( 197) AT3G06760 | Symbols: | INVOLVED IN: response to water deprivation; EXPRESSED IN: 24 plant structures; EXPRESSED DURING: 15 growth stages; CONTAINS InterPro DOMAIN/s: Drought induced 19 (InterPro:IPR008598); BEST Arabidopsis thaliana protein match is: HRB1 (HYPERSENSITIVE TO RED AND BLUE); protein binding (TAIR:AT5G49230.1). | chr3:2132971-2134355 FORWARDweakly similar to …	-1.82855	-1.74608	-0.999912
20.2.3	stress.abiotic.drought/salt	a_95_p191697	moderately similar to ( 211) AT3G06760 | Symbols: | INVOLVED IN: response to water deprivation; EXPRESSED IN: 24 plant structures; EXPRESSED DURING: 15 growth stages; CONTAINS InterPro DOMAIN/s: Drought induced 19 (InterPro:IPR008598); BEST Arabidopsis thaliana protein match is: HRB1 (HYPERSENSITIVE TO RED AND BLUE); protein binding (TAIR:AT5G49230.1). | chr3:2132971-2134355 FORWARDweakly similar…	-2.15426	-1.85623	-1.01977
20.2.3	stress.abiotic.drought/salt	a_95_p262821	moderately similar to ( 384) AT4G00750 | Symbols: | dehydration-responsive family protein | chr4:314405-317507 FORWARDmoderately similar to ( 391) loc_os04g48230 12004.m35188 protein ankyrin protein kinase-like, putative, expressedDUF248	1.48353	2.43614	1.60557
20.2.4	stress.abiotic.touch/wounding	a_95_p005411	moderately similar to ( 273) AT5G42050 | Symbols: | FUNCTIONS IN: molecular_function unknown; EXPRESSED IN: 22 plant structures; EXPRESSED DURING: 13 growth stages; CONTAINS InterPro DOMAIN/s: Development and cell death domain (InterPro:IPR013989), Kelch related (InterPro:IPR013089); BEST Arabidopsis thaliana protein match is: unknown protein (TAIR:AT3G27090.1); Has 5084 Blast hits to 2870 protei…	-1.46142	-1.36094	-1.05554
20.2.4	stress.abiotic.touch/wounding	a_95_p006821	weakly similar to ( 115) AT3G10985 | Symbols: SAG20, WI12, ATWI-12 | SAG20 (SENESCENCE ASSOCIATED GENE 20) | chr3:3442776-3443108 FORWARDweakly similar to ( 166) WUN1_SOLTU Wound-induced protein 1 - Solanum tuberosum (Potato)very weakly similar to ( 100) loc_os05g27580 12005.m07046 protein wound-induced protein WI12 containing proteinWI12	-2.17283	-1.62425	-1.48303
20.2.4	stress.abiotic.touch/wounding	a_95_p087393	weakly similar to ( 115) AT4G15820 | Symbols: | FUNCTIONS IN: molecular_function unknown; INVOLVED IN: biological_process unknown; LOCATED IN: cellular_component unknown; EXPRESSED IN: 19 plant structures; EXPRESSED DURING: 13 growth stages; BEST Arabidopsis thaliana protein match is: emb1703 (embryo defective 1703) (TAIR:AT3G61780.1); Has 482 Blast hits to 408 proteins in 85 species: Archae - 0;…	1.34789	1.06295	1.32208
20.2.4	stress.abiotic.touch/wounding	a_95_p102027	moderately similar to ( 263) AT3G27090 | Symbols: | FUNCTIONS IN: molecular_function unknown; INVOLVED IN: biological_process unknown; LOCATED IN: cellular_component unknown; EXPRESSED IN: 24 plant structures; EXPRESSED DURING: 15 growth stages; CONTAINS InterPro DOMAIN/s: Development and cell death domain (InterPro:IPR013989), Kelch related (InterPro:IPR013089); BEST Arabidopsis thaliana protein…	-2.59232	-2.58806	-1.12124
20.2.4	stress.abiotic.touch/wounding	a_95_p102027	weakly similar to ( 198) AT3G27090 | Symbols: | FUNCTIONS IN: molecular_function unknown; INVOLVED IN: biological_process unknown; LOCATED IN: cellular_component unknown; EXPRESSED IN: 24 plant structures; EXPRESSED DURING: 15 growth stages; CONTAINS InterPro DOMAIN/s: Development and cell death domain (InterPro:IPR013989), Kelch related (InterPro:IPR013089); BEST Arabidopsis thaliana protein mat…	-2.59232	-2.58806	-1.12124
20.2.4	stress.abiotic.touch/wounding	a_95_p135532	moderately similar to ( 387) AT1G75380 | Symbols: | wound-responsive protein-related | chr1:28281789-28283631 REVERSEmoderately similar to ( 360) loc_os08g26870 12008.m080140 protein wound responsive protein, putative, expressed	-1.48459	-0.373122	-1.62059
20.2.4	stress.abiotic.touch/wounding	a_95_p186242	moderately similar to ( 263) AT3G27090 | Symbols: | FUNCTIONS IN: molecular_function unknown; INVOLVED IN: biological_process unknown; LOCATED IN: cellular_component unknown; EXPRESSED IN: 24 plant structures; EXPRESSED DURING: 15 growth stages; CONTAINS InterPro DOMAIN/s: Development and cell death domain (InterPro:IPR013989), Kelch related (InterPro:IPR013089); BEST Arabidopsis thaliana protein…	-2.29942	-2.77254	-1.18707
20.2.4	stress.abiotic.touch/wounding	a_95_p220092	moderately similar to ( 387) AT1G75380 | Symbols: | wound-responsive protein-related | chr1:28281789-28283631 REVERSEmoderately similar to ( 360) loc_os08g26870 12008.m080140 protein wound responsive protein, putative, expressed	-1.5228	-0.375045	-1.6663
20.2.4	stress.abiotic.touch/wounding	a_95_p239144	weakly similar to ( 115) AT3G10985 | Symbols: SAG20, WI12, ATWI-12 | SAG20 (SENESCENCE ASSOCIATED GENE 20) | chr3:3442776-3443108 FORWARDweakly similar to ( 166) WUN1_SOLTU Wound-induced protein 1 - Solanum tuberosum (Potato)very weakly similar to ( 100) loc_os05g27580 12005.m07046 protein wound-induced protein WI12 containing proteinWI12	-2.10511	-1.47014	-1.45079
20.2.99	stress.abiotic.unspecified	a_95_p008676	moderately similar to ( 229) AT2G38310 | Symbols: | unknown protein | chr2:16050251-16050874 FORWARDweakly similar to ( 197) loc_os03g18600 12003.m07282 protein cyclase/dehydrase family protein, putative, expressed	-1.48303	-2.5133	-1.05397
20.2.99	stress.abiotic.unspecified	a_95_p012851	moderately similar to ( 221) AT2G47710 | Symbols: | universal stress protein (USP) family protein | chr2:19555045-19555956 REVERSEmoderately similar to ( 204) loc_os12g36640 12012.m07450 protein fiber protein Fb19, putative, expressed	-0.562317	-0.480043	-1.25873
20.2.99	stress.abiotic.unspecified	a_95_p015301	moderately similar to ( 219) AT2G47710 | Symbols: | universal stress protein (USP) family protein | chr2:19555045-19555956 REVERSEmoderately similar to ( 202) loc_os12g36640 12012.m07450 protein fiber protein Fb19, putative, expressed	-0.763329	-0.54082	-1.55189
20.2.99	stress.abiotic.unspecified	a_95_p021561	moderately similar to ( 221) AT2G47710 | Symbols: | universal stress protein (USP) family protein | chr2:19555045-19555956 REVERSEmoderately similar to ( 204) loc_os12g36640 12012.m07450 protein fiber protein Fb19, putative, expressed	-0.662305	-0.543956	-1.30021
20.2.99	stress.abiotic.unspecified	a_95_p057716	weakly similar to ( 141) AT1G48960 | Symbols: | universal stress protein (USP) family protein | chr1:18112552-18113550 FORWARD	-2.53098	-1.20894	-1.17683
20.2.99	stress.abiotic.unspecified	a_95_p115347	weakly similar to ( 199) AT2G40330 | Symbols: | Bet v I allergen family protein | chr2:16845177-16845824 REVERSEweakly similar to ( 176) loc_os05g39580 12005.m08136 protein AT-rich element binding factor 3, putative, expressed	-2.4792	-3.9212	-2.09057
20.2.99	stress.abiotic.unspecified	a_95_p120347	moderately similar to ( 223) AT2G38310 | Symbols: | unknown protein | chr2:16050251-16050874 FORWARDweakly similar to ( 192) loc_os03g18600 12003.m07282 protein cyclase/dehydrase family protein, putative, expressed	-1.37685	-2.55915	-0.964416
20.2.99	stress.abiotic.unspecified	a_95_p120377	moderately similar to ( 263) AT2G26040 | Symbols: | Bet v I allergen family protein | chr2:11094832-11095404 REVERSEmoderately similar to ( 210) loc_os02g13330 12002.m06580 protein cyclase/dehydrase family protein, putative	1.18528	1.18268	0.253317
20.2.99	stress.abiotic.unspecified	a_95_p189262	moderately similar to ( 229) AT2G38310 | Symbols: | unknown protein | chr2:16050251-16050874 FORWARDweakly similar to ( 197) loc_os03g18600 12003.m07282 protein cyclase/dehydrase family protein, putative, expressed	-1.41219	-2.44118	-0.990144
20.2.99	stress.abiotic.unspecified	a_95_p192342	moderately similar to ( 292) AT1G01360 | Symbols: | unknown protein | chr1:142138-142914 FORWARDmoderately similar to ( 285) loc_os02g15640 12002.m06807 protein AT-rich element binding factor 3, putative, expressed	1.149	1.60499	1.18001
20.2.99	stress.abiotic.unspecified	a_95_p215607	moderately similar to ( 277) AT1G01360 | Symbols: | unknown protein | chr1:142138-142914 FORWARDmoderately similar to ( 274) loc_os05g12260 12005.m05693 protein CAPIP1, putative, expressed	1.13495	1.59869	0.976883
20.2.99	stress.abiotic.unspecified	a_95_p243357	moderately similar to ( 292) AT1G01360 | Symbols: | unknown protein | chr1:142138-142914 FORWARDmoderately similar to ( 285) loc_os02g15640 12002.m06807 protein AT-rich element binding factor 3, putative, expressed	1.07585	1.62814	1.09104
21.1	redox.thioredoxin	a_95_p016491	weakly similar to ( 164) AT3G51030 | Symbols: ATTRX1, ATTRX H1 | ATTRX1; oxidoreductase, acting on sulfur group of donors, disulfide as acceptor | chr3:18951123-18951955 REVERSEmoderately similar to ( 235) TRXH1_TOBAC Thioredoxin H-type 1 (TRX-H1) - Nicotiana tabacum (Common tobacco)weakly similar to ( 141) loc_os07g08840 12007.m079626 protein thioredoxin H-type, putative, expressed TRX_family Th…	-1.04932	-1.12045	-0.799793
21.1	redox.thioredoxin	a_95_p021026	moderately similar to ( 204) AT3G08710 | Symbols: ATH9 | ATH9 (thioredoxin H-type 9) | chr3:2645590-2646304 FORWARDweakly similar to ( 107) TRXH_ORYSA Thioredoxin H-type (TRX-H) (Phloem sap 13 kDa protein 1) - Oryza sativa (Rice)weakly similar to ( 184) loc_os01g07376 12001.m07364 protein thioredoxin H-type, putative, expressed TRX_family Thioredoxin	-1.5785	-1.42122	-1.03982
21.1	redox.thioredoxin	a_95_p159572	weakly similar to ( 164) AT3G51030 | Symbols: ATTRX1, ATTRX H1 | ATTRX1; oxidoreductase, acting on sulfur group of donors, disulfide as acceptor | chr3:18951123-18951955 REVERSEmoderately similar to ( 235) TRXH1_TOBAC Thioredoxin H-type 1 (TRX-H1) - Nicotiana tabacum (Common tobacco)weakly similar to ( 141) loc_os07g08840 12007.m079626 protein thioredoxin H-type, putative, expressed TRX_family Th…	-1.10929	-1.04601	-0.885717
21.1	redox.thioredoxin	a_95_p177662	weakly similar to ( 164) AT3G51030 | Symbols: ATTRX1, ATTRX H1 | ATTRX1; oxidoreductase, acting on sulfur group of donors, disulfide as acceptor | chr3:18951123-18951955 REVERSEmoderately similar to ( 235) TRXH1_TOBAC Thioredoxin H-type 1 (TRX-H1) - Nicotiana tabacum (Common tobacco)weakly similar to ( 141) loc_os07g08840 12007.m079626 protein thioredoxin H-type, putative, expressed TRX_family Th…	-1.06988	-1.05758	-0.81426
21.1	redox.thioredoxin	a_95_p193992	weakly similar to ( 115) AT5G39950 | Symbols: ATTRX2, ATH2, ATTRXH2, TRXH2 | ATTRX2 (THIOREDOXIN 2); oxidoreductase, acting on sulfur group of donors, disulfide as acceptor | chr5:15990885-15991881 REVERSEvery weakly similar to (96.7) TRXH2_BRANA Thioredoxin H-type 2 (TRX-H-2) - Brassica napus (Rape)weakly similar to ( 111) loc_os07g09310 12007.m29090 protein thioredoxin H-type, putative, express…	-1.1118	-2.01458	-1.24682
21.1	redox.thioredoxin	a_95_p194657	moderately similar to ( 204) AT3G08710 | Symbols: ATH9 | ATH9 (thioredoxin H-type 9) | chr3:2645590-2646304 FORWARDweakly similar to ( 107) TRXH_ORYSA Thioredoxin H-type (TRX-H) (Phloem sap 13 kDa protein 1) - Oryza sativa (Rice)weakly similar to ( 184) loc_os01g07376 12001.m07364 protein thioredoxin H-type, putative, expressed TRX_family Thioredoxin	-1.32396	-1.1774	-0.843768
21.1	redox.thioredoxin	a_95_p205382	moderately similar to ( 326) AT1G76080 | Symbols: ATCDSP32, CDSP32 | CDSP32 (CHLOROPLASTIC DROUGHT-INDUCED STRESS PROTEIN OF 32 KD) | chr1:28548063-28549348 REVERSEmoderately similar to ( 317) loc_os07g29410 12007.m29166 protein electron transporter/ thiol-disulfide exchange intermediate, putative, expressedTRX_CDSP32	0.573632	0.435162	1.25311
21.1	redox.thioredoxin	a_95_p214827	moderately similar to ( 266) AT1G53300 | Symbols: TTL1 | TTL1 (TETRATRICOPETIDE-REPEAT THIOREDOXIN-LIKE 1); binding | chr1:19879726-19882375 FORWARDmoderately similar to ( 265) loc_os01g42960 12001.m10559 protein electron transporter, putative, expressed	-0.760293	-0.597983	-1.07032
21.1	redox.thioredoxin	a_95_p216337	weakly similar to ( 146) AT5G39950 | Symbols: ATTRX2, ATH2, ATTRXH2, TRXH2 | ATTRX2 (THIOREDOXIN 2); oxidoreductase, acting on sulfur group of donors, disulfide as acceptor | chr5:15990885-15991881 REVERSEweakly similar to ( 120) TRXH2_BRANA Thioredoxin H-type 2 (TRX-H-2) - Brassica napus (Rape)weakly similar to ( 131) loc_os07g09310 12007.m29090 protein thioredoxin H-type, putative, expressed TR…	-0.71954	-1.6037	-0.627196
21.1	redox.thioredoxin	a_95_p229304	moderately similar to ( 266) AT1G53300 | Symbols: TTL1 | TTL1 (TETRATRICOPETIDE-REPEAT THIOREDOXIN-LIKE 1); binding | chr1:19879726-19882375 FORWARDmoderately similar to ( 265) loc_os01g42960 12001.m10559 protein electron transporter, putative, expressed	-0.819296	-0.500252	-1.03966
21.1	redox.thioredoxin	a_95_p250327	weakly similar to ( 197) AT3G08710 | Symbols: ATH9 | ATH9 (thioredoxin H-type 9) | chr3:2645590-2646304 FORWARDweakly similar to ( 107) TRXH_ORYSA Thioredoxin H-type (TRX-H) (Phloem sap 13 kDa protein 1) - Oryza sativa (Rice)weakly similar to ( 182) loc_os01g07376 12001.m07364 protein thioredoxin H-type, putative, expressed TRX_family Thioredoxin	-1.67836	-1.142	-1.24164
21.1	redox.thioredoxin	a_95_p254304	weakly similar to ( 115) AT5G39950 | Symbols: ATTRX2, ATH2, ATTRXH2, TRXH2 | ATTRX2 (THIOREDOXIN 2); oxidoreductase, acting on sulfur group of donors, disulfide as acceptor | chr5:15990885-15991881 REVERSEvery weakly similar to (96.3) TRXH2_BRANA Thioredoxin H-type 2 (TRX-H-2) - Brassica napus (Rape)weakly similar to ( 109) loc_os07g09310 12007.m29090 protein thioredoxin H-type, putative, express…	-1.49018	-2.47482	-1.1411
21.2	redox.ascorbate and glutathione	a_95_p015046	weakly similar to ( 166) AT1G26340 | Symbols: B5 #6, ATCB5-A, CB5-A | CB5-A (CYTOCHROME B5 ISOFORM A); heme binding | chr1:9113992-9114755 FORWARDweakly similar to ( 114) CYB5_TOBAC Cytochrome b5 - Nicotiana tabacum (Common tobacco)weakly similar to ( 119) loc_os10g37420 12010.m21998 protein cytochrome b5, putative, expressed Cyt-b5 CYB5	1.02449	0.140169	1.31878
21.2	redox.ascorbate and glutathione	a_95_p190717	weakly similar to ( 165) AT1G26340 | Symbols: B5 #6, ATCB5-A, CB5-A | CB5-A (CYTOCHROME B5 ISOFORM A); heme binding | chr1:9113992-9114755 FORWARDweakly similar to ( 117) CYB5_TOBAC Cytochrome b5 - Nicotiana tabacum (Common tobacco)weakly similar to ( 121) loc_os10g37420 12010.m21998 protein cytochrome b5, putative, expressed Cyt-b5 CYB5	0.92904	0.254407	1.1909
21.2	redox.ascorbate and glutathione	a_95_p190717	weakly similar to ( 166) AT1G26340 | Symbols: B5 #6, ATCB5-A, CB5-A | CB5-A (CYTOCHROME B5 ISOFORM A); heme binding | chr1:9113992-9114755 FORWARDweakly similar to ( 114) CYB5_TOBAC Cytochrome b5 - Nicotiana tabacum (Common tobacco)weakly similar to ( 119) loc_os10g37420 12010.m21998 protein cytochrome b5, putative, expressed Cyt-b5 CYB5	0.92904	0.254407	1.1909
21.2.1	redox.ascorbate and glutathione.ascorbate	a_95_p006846	highly similar to ( 517) AT1G77490 | Symbols: TAPX | TAPX (THYLAKOIDAL ASCORBATE PEROXIDASE); L-ascorbate peroxidase | chr1:29117688-29120046 FORWARDmoderately similar to ( 476) APX6_ORYSA Probable L-ascorbate peroxidase 6, chloroplast precursor (EC 1.11.1.11) (OsAPx06) - Oryza sativa (Rice)moderately similar to ( 476) loc_os12g07820 12012.m04769 protein OsAPx6 - Stromal Ascorbate Peroxidase enco…	0.764202	0.275033	1.65866
21.2.1	redox.ascorbate and glutathione.ascorbate	a_95_p010371	moderately similar to ( 319) AT1G75270 | Symbols: DHAR2 | DHAR2 (DEHYDROASCORBATE REDUCTASE 2); glutathione binding / glutathione dehydrogenase (ascorbate) | chr1:28250255-28251237 REVERSEmoderately similar to ( 304) loc_os05g02530 12005.m04789 protein chloride intracellular channel 6, putative, expressed GST_C_DHAR Gst	-0.659312	-1.0225	-1.06196
21.2.1	redox.ascorbate and glutathione.ascorbate	a_95_p010371	moderately similar to ( 324) AT1G75270 | Symbols: DHAR2 | DHAR2 (DEHYDROASCORBATE REDUCTASE 2); glutathione binding / glutathione dehydrogenase (ascorbate) | chr1:28250255-28251237 REVERSEmoderately similar to ( 305) loc_os05g02530 12005.m04789 protein chloride intracellular channel 6, putative, expressed GST_C_DHAR	-0.659312	-1.0225	-1.06196
21.2.1	redox.ascorbate and glutathione.ascorbate	a_95_p104767	weakly similar to ( 136) AT1G75270 | Symbols: DHAR2 | DHAR2 (DEHYDROASCORBATE REDUCTASE 2); glutathione binding / glutathione dehydrogenase (ascorbate) | chr1:28250255-28251237 REVERSEweakly similar to ( 118) loc_os05g02530 12005.m04789 protein chloride intracellular channel 6, putative, expressed	-0.612234	-1.02582	-1.02725
21.2.1	redox.ascorbate and glutathione.ascorbate	a_95_p109977	moderately similar to ( 204) AT1G75270 | Symbols: DHAR2 | DHAR2 (DEHYDROASCORBATE REDUCTASE 2); glutathione binding / glutathione dehydrogenase (ascorbate) | chr1:28250255-28251237 REVERSEweakly similar to ( 181) loc_os05g02530 12005.m04789 protein chloride intracellular channel 6, putative, expressed	-0.538442	-1.08495	-0.803887
21.2.1	redox.ascorbate and glutathione.ascorbate	a_95_p109977	moderately similar to ( 319) AT1G75270 | Symbols: DHAR2 | DHAR2 (DEHYDROASCORBATE REDUCTASE 2); glutathione binding / glutathione dehydrogenase (ascorbate) | chr1:28250255-28251237 REVERSEmoderately similar to ( 304) loc_os05g02530 12005.m04789 protein chloride intracellular channel 6, putative, expressed GST_C_DHAR Gst	-0.538442	-1.08495	-0.803887
21.2.1	redox.ascorbate and glutathione.ascorbate	a_95_p109977	moderately similar to ( 324) AT1G75270 | Symbols: DHAR2 | DHAR2 (DEHYDROASCORBATE REDUCTASE 2); glutathione binding / glutathione dehydrogenase (ascorbate) | chr1:28250255-28251237 REVERSEmoderately similar to ( 305) loc_os05g02530 12005.m04789 protein chloride intracellular channel 6, putative, expressed GST_C_DHAR	-0.538442	-1.08495	-0.803887
21.2.1	redox.ascorbate and glutathione.ascorbate	a_95_p117462	moderately similar to ( 264) AT1G75270 | Symbols: DHAR2 | DHAR2 (DEHYDROASCORBATE REDUCTASE 2); glutathione binding / glutathione dehydrogenase (ascorbate) | chr1:28250255-28251237 REVERSEmoderately similar to ( 250) loc_os05g02530 12005.m04789 protein chloride intracellular channel 6, putative, expressed GST_C_DHAR	-0.66932	-1.10194	-1.31716
21.2.1	redox.ascorbate and glutathione.ascorbate	a_95_p117462	moderately similar to ( 319) AT1G75270 | Symbols: DHAR2 | DHAR2 (DEHYDROASCORBATE REDUCTASE 2); glutathione binding / glutathione dehydrogenase (ascorbate) | chr1:28250255-28251237 REVERSEmoderately similar to ( 304) loc_os05g02530 12005.m04789 protein chloride intracellular channel 6, putative, expressed GST_C_DHAR Gst	-0.66932	-1.10194	-1.31716
21.2.1	redox.ascorbate and glutathione.ascorbate	a_95_p157867	weakly similar to ( 180) AT1G75270 | Symbols: DHAR2 | DHAR2 (DEHYDROASCORBATE REDUCTASE 2); glutathione binding / glutathione dehydrogenase (ascorbate) | chr1:28250255-28251237 REVERSEweakly similar to ( 177) loc_os05g02530 12005.m04789 protein chloride intracellular channel 6, putative, expressed GST_C_DHAR	-0.503113	-1.00089	-0.765354
21.2.1	redox.ascorbate and glutathione.ascorbate	a_95_p161517	moderately similar to ( 249) AT4G35000 | Symbols: APX3 | APX3 (ASCORBATE PEROXIDASE 3); L-ascorbate peroxidase | chr4:16665007-16667541 REVERSEmoderately similar to ( 224) APX4_ORYSA Probable L-ascorbate peroxidase 4 (EC 1.11.1.11) (OsAPx04) - Oryza sativa (Rice)moderately similar to ( 229) loc_os08g43560 12008.m26783 protein OsAPx4 - Peroxisomal Ascorbate Peroxidase encoding gene, expressedascor…	1.29302	1.58672	0.219676
21.2.1.1	redox.ascorbate and glutathione.ascorbate.GME	a_95_p103052	moderately similar to ( 291) AT5G28840 | Symbols: GME | GME (GDP-D-MANNOSE 3',5'-EPIMERASE); GDP-mannose 3,5-epimerase/ NAD or NADH binding / catalytic | chr5:10862472-10864024 REVERSEmoderately similar to ( 296) GME1_ORYSA GDP-mannose 3,5-epimerase 1 (EC 5.1.3.18) (GDP-Man 3,5-epimerase 1) (OsGME-1) - Oryza sativa (Rice)moderately similar to ( 296) loc_os10g28200 12010.m21888 protein GDP-mannose…	1.13593	1.08132	0.956914
21.2.1.2	redox.ascorbate and glutathione.ascorbate.GDP-L-galactose-hexose-1-phosphate guanyltransferase	a_95_p010601	weakly similar to ( 171) AT5G55120 | Symbols: VTC5 | VTC5 (VITAMIN C DEFECTIVE 5); GDP-D-glucose phosphorylase/ galactose-1-phosphate guanylyltransferase (GDP)/ quercetin 4'-O-glucosyltransferase | chr5:22369515-22371709 FORWARDweakly similar to ( 143) loc_os12g08810 12012.m04867 protein VTC2, putative, expressed	0.661753	1.10417	0.0673757
21.2.1.2	redox.ascorbate and glutathione.ascorbate.GDP-L-galactose-hexose-1-phosphate guanyltransferase	a_95_p110207	weakly similar to ( 133) AT5G55120 | Symbols: VTC5 | VTC5 (VITAMIN C DEFECTIVE 5); GDP-D-glucose phosphorylase/ galactose-1-phosphate guanylyltransferase (GDP)/ quercetin 4'-O-glucosyltransferase | chr5:22369515-22371709 FORWARDweakly similar to ( 151) loc_os12g08810 12012.m04867 protein VTC2, putative, expressed	-1.06703	-0.450942	-1.563
21.4	redox.glutaredoxins	a_95_p093653	weakly similar to ( 146) AT5G42150 | Symbols: | electron carrier/ protein disulfide oxidoreductase | chr5:16846247-16847909 FORWARDweakly similar to ( 138) loc_os04g17050 12004.m06877 protein glutaredoxin family protein, expressed GST_N_mPGES2	0.954911	0.253682	1.12371
21.4	redox.glutaredoxins	a_95_p121852	weakly similar to ( 120) AT4G33040 | Symbols: | glutaredoxin family protein | chr4:15940779-15941213 REVERSEvery weakly similar to (87.4) loc_os05g10930 12005.m05563 protein OsGrx_C15 - glutaredoxin subgroup III, expressed	-1.40868	-1.2977	-2.94325
21.4	redox.glutaredoxins	a_95_p203917	moderately similar to ( 363) AT4G08550 | Symbols: | electron carrier/ protein disulfide oxidoreductase | chr4:5444345-5446825 FORWARDmoderately similar to ( 471) loc_os06g12030 12006.m32020 protein electron transporter, putative, expressedDUF547	-0.751827	-0.287243	-1.01802
21.5	redox.peroxiredoxin	a_95_p109682	moderately similar to ( 265) AT3G26060 | Symbols: ATPRX Q | ATPRX Q; antioxidant/ peroxiredoxin | chr3:9524807-9526123 FORWARDmoderately similar to ( 267) loc_os06g09610 12006.m05679 protein peroxiredoxin bcp, putative, expressed PRX_BCP Bcp PRX_family AhpC-TSA PRX_AhpE_like bcp Redoxin AhpC PRX_Typ2cys TlpA_like_family	1.05469	1.33521	1.6845
21.5	redox.peroxiredoxin	a_95_p109682	moderately similar to ( 277) AT3G26060 | Symbols: ATPRX Q | ATPRX Q; antioxidant/ peroxiredoxin | chr3:9524807-9526123 FORWARDmoderately similar to ( 269) loc_os06g09610 12006.m05679 protein peroxiredoxin bcp, putative, expressed PRX_BCP Bcp PRX_family AhpC-TSA PRX_AhpE_like bcp Redoxin AhpC PRX_Typ2cys TlpA_like_family	1.05469	1.33521	1.6845
21.5	redox.peroxiredoxin	a_95_p109682	weakly similar to ( 102) AT3G26060 | Symbols: ATPRX Q | ATPRX Q; antioxidant/ peroxiredoxin | chr3:9524807-9526123 FORWARDvery weakly similar to (98.2) loc_os06g09610 12006.m05679 protein peroxiredoxin bcp, putative, expressed PRX_BCP Bcp	1.05469	1.33521	1.6845
21.5	redox.peroxiredoxin	a_95_p185032	moderately similar to ( 277) AT3G26060 | Symbols: ATPRX Q | ATPRX Q; antioxidant/ peroxiredoxin | chr3:9524807-9526123 FORWARDmoderately similar to ( 269) loc_os06g09610 12006.m05679 protein peroxiredoxin bcp, putative, expressed PRX_BCP Bcp PRX_family AhpC-TSA PRX_AhpE_like bcp Redoxin AhpC PRX_Typ2cys TlpA_like_family	1.17171	1.47106	1.72439
21.5.1	redox.peroxiredoxin.BAS1	a_95_p017166	moderately similar to ( 338) AT5G06290 | Symbols: 2-Cys Prx B | 2-Cys Prx B (2-Cysteine peroxiredoxin B); antioxidant/ peroxiredoxin | chr5:1919380-1921211 FORWARDmoderately similar to ( 332) BAS1_HORVU 2-cys peroxiredoxin BAS1, chloroplast precursor (EC 1.11.1.15) (Thiol-specific antioxidant protein) (Fragment) - Hordeum vulgare (Barley)moderately similar to ( 340) loc_os02g33450 12002.m100226 p…	1.22699	1.24017	1.92151
21.5.1	redox.peroxiredoxin.BAS1	a_95_p017166	moderately similar to ( 390) AT5G06290 | Symbols: 2-Cys Prx B | 2-Cys Prx B (2-Cysteine peroxiredoxin B); antioxidant/ peroxiredoxin | chr5:1919380-1921211 FORWARDmoderately similar to ( 377) BAS1_HORVU 2-cys peroxiredoxin BAS1, chloroplast precursor (EC 1.11.1.15) (Thiol-specific antioxidant protein) (Fragment) - Hordeum vulgare (Barley)moderately similar to ( 378) loc_os02g33450 12002.m100226 p…	1.22699	1.24017	1.92151
21.5.1	redox.peroxiredoxin.BAS1	a_95_p181927	moderately similar to ( 390) AT5G06290 | Symbols: 2-Cys Prx B | 2-Cys Prx B (2-Cysteine peroxiredoxin B); antioxidant/ peroxiredoxin | chr5:1919380-1921211 FORWARDmoderately similar to ( 377) BAS1_HORVU 2-cys peroxiredoxin BAS1, chloroplast precursor (EC 1.11.1.15) (Thiol-specific antioxidant protein) (Fragment) - Hordeum vulgare (Barley)moderately similar to ( 378) loc_os02g33450 12002.m100226 p…	1.15728	1.23805	1.87998
22.1.2	polyamine metabolism.synthesis.SAM decarboxylase	a_95_p159307	moderately similar to ( 206) AT5G15950 | Symbols: | adenosylmethionine decarboxylase family protein | chr5:5206706-5207794 FORWARDmoderately similar to ( 272) DCAM_IPONI S-adenosylmethionine decarboxylase proenzyme (EC 4.1.1.50) (AdoMetDC) (SamDC) [Contains: S-adenosylmethionine decarboxylase alpha chain; S-adenosylmethionine decarboxylase beta chain] - Ipomoea nil (Japanese morning glory) (Pharb…	-0.97808	-1.23487	-0.611076
22.1.2	polyamine metabolism.synthesis.SAM decarboxylase	a_95_p159307	moderately similar to ( 404) AT3G25570 | Symbols: | adenosylmethionine decarboxylase family protein | chr3:9287413-9288462 REVERSEmoderately similar to ( 490) DCAM_IPONI S-adenosylmethionine decarboxylase proenzyme (EC 4.1.1.50) (AdoMetDC) (SamDC) [Contains: S-adenosylmethionine decarboxylase alpha chain; S-adenosylmethionine decarboxylase beta chain] - Ipomoea nil (Japanese morning glory) (Pharb…	-0.97808	-1.23487	-0.611076
22.1.2	polyamine metabolism.synthesis.SAM decarboxylase	a_95_p163472	moderately similar to ( 244) AT3G25570 | Symbols: | adenosylmethionine decarboxylase family protein | chr3:9287413-9288462 REVERSEmoderately similar to ( 269) DCAM_IPONI S-adenosylmethionine decarboxylase proenzyme (EC 4.1.1.50) (AdoMetDC) (SamDC) [Contains: S-adenosylmethionine decarboxylase alpha chain; S-adenosylmethionine decarboxylase beta chain] - Ipomoea nil (Japanese morning glory) (Pharb…	-0.981751	-1.13878	-0.598266
22.1.2	polyamine metabolism.synthesis.SAM decarboxylase	a_95_p163472	weakly similar to ( 125) AT3G02470 | Symbols: | SAMDC (S-ADENOSYLMETHIONINE DECARBOXYLASE); adenosylmethionine decarboxylase | chr3:510223-511323 FORWARDweakly similar to ( 138) DCAM_NICSY S-adenosylmethionine decarboxylase proenzyme (EC 4.1.1.50) (AdoMetDC) (SamDC) [Contains: S-adenosylmethionine decarboxylase alpha chain; S-adenosylmethionine decarboxylase beta chain] - Nicotiana sylvestris (Wo…	-0.981751	-1.13878	-0.598266
22.1.2	polyamine metabolism.synthesis.SAM decarboxylase	a_95_p178437	moderately similar to ( 244) AT3G25570 | Symbols: | adenosylmethionine decarboxylase family protein | chr3:9287413-9288462 REVERSEmoderately similar to ( 269) DCAM_IPONI S-adenosylmethionine decarboxylase proenzyme (EC 4.1.1.50) (AdoMetDC) (SamDC) [Contains: S-adenosylmethionine decarboxylase alpha chain; S-adenosylmethionine decarboxylase beta chain] - Ipomoea nil (Japanese morning glory) (Pharb…	-1.02225	-1.05521	-0.544482
22.1.2	polyamine metabolism.synthesis.SAM decarboxylase	a_95_p259441	moderately similar to ( 206) AT5G15950 | Symbols: | adenosylmethionine decarboxylase family protein | chr5:5206706-5207794 FORWARDmoderately similar to ( 272) DCAM_IPONI S-adenosylmethionine decarboxylase proenzyme (EC 4.1.1.50) (AdoMetDC) (SamDC) [Contains: S-adenosylmethionine decarboxylase alpha chain; S-adenosylmethionine decarboxylase beta chain] - Ipomoea nil (Japanese morning glory) (Pharb…	-0.968933	-1.2465	-0.587836
22.1.2	polyamine metabolism.synthesis.SAM decarboxylase	a_95_p259441	moderately similar to ( 404) AT3G25570 | Symbols: | adenosylmethionine decarboxylase family protein | chr3:9287413-9288462 REVERSEmoderately similar to ( 490) DCAM_IPONI S-adenosylmethionine decarboxylase proenzyme (EC 4.1.1.50) (AdoMetDC) (SamDC) [Contains: S-adenosylmethionine decarboxylase alpha chain; S-adenosylmethionine decarboxylase beta chain] - Ipomoea nil (Japanese morning glory) (Pharb…	-0.968933	-1.2465	-0.587836
22.1.3	polyamine metabolism.synthesis.arginine decarboxylase	a_95_p129997	highly similar to ( 966) AT2G16500 | Symbols: ADC1, ARGDC1, ARGDC, SPE1 | ADC1 (ARGININE DECARBOXYLASE 1); arginine decarboxylase | chr2:7150796-7152904 REVERSEhighly similar to ( 981) SPE1_PEA Arginine decarboxylase (EC 4.1.1.19) (ARGDC) (ADC) - Pisum sativum (Garden pea)highly similar to ( 809) loc_os06g04070 12006.m05138 protein arginine decarboxylase, putative, expressedPRK05354 SpeA Orn_Arg_…	-1.13249	-1.13447	-0.676589
22.1.3	polyamine metabolism.synthesis.arginine decarboxylase	a_95_p129997	moderately similar to ( 211) AT2G16500 | Symbols: ADC1, ARGDC1, ARGDC, SPE1 | ADC1 (ARGININE DECARBOXYLASE 1); arginine decarboxylase | chr2:7150796-7152904 REVERSEmoderately similar to ( 204) SPE1_PEA Arginine decarboxylase (EC 4.1.1.19) (ARGDC) (ADC) - Pisum sativum (Garden pea)weakly similar to ( 186) loc_os06g04070 12006.m05138 protein arginine decarboxylase, putative, expressedPRK05354 SpeA	-1.13249	-1.13447	-0.676589
22.1.3	polyamine metabolism.synthesis.arginine decarboxylase	a_95_p129997	weakly similar to ( 177) AT2G16500 | Symbols: ADC1, ARGDC1, ARGDC, SPE1 | ADC1 (ARGININE DECARBOXYLASE 1); arginine decarboxylase | chr2:7150796-7152904 REVERSEweakly similar to ( 185) SPE1_PEA Arginine decarboxylase (EC 4.1.1.19) (ARGDC) (ADC) - Pisum sativum (Garden pea)weakly similar to ( 141) loc_os06g04070 12006.m05138 protein arginine decarboxylase, putative, expressedPRK05354 SpeA	-1.13249	-1.13447	-0.676589
23	nucleotide metabolism	a_95_p103622	weakly similar to ( 181) AT4G16566 | Symbols: | histidine triad family protein / HIT family protein | chr4:9334873-9335884 REVERSEweakly similar to ( 189) loc_os04g45280 12004.m101598 protein aprataxin, putative, expressedaprataxin_related	-0.368427	-0.236031	-1.10117
23.1.1.10	nucleotide metabolism.synthesis.pyrimidine.CTP synthetase	a_95_p149592	weakly similar to ( 147) AT3G12670 | Symbols: emb2742 | emb2742 (embryo defective 2742); CTP synthase/ catalytic | chr3:4020351-4024086 REVERSEweakly similar to ( 143) loc_os01g43020 12001.m10565 protein CTP synthase, putative, expressed PRK05380 GATase1_CTP_Synthase PyrG	1.14609	1.68583	1.12638
23.1.2.1	nucleotide metabolism.synthesis.purine.amidophosphoribosyltransferase	a_95_p013636	highly similar to ( 575) AT4G34740 | Symbols: ATASE2, CIA1, ATPURF2 | ATASE2 (GLN PHOSPHORIBOSYL PYROPHOSPHATE AMIDOTRANSFERASE 2); amidophosphoribosyltransferase | chr4:16574894-16576579 REVERSEhighly similar to ( 555) PUR1_SOYBN Amidophosphoribosyltransferase, chloroplast precursor (EC 2.4.2.14) (Glutamine phosphoribosylpyrophosphate amidotransferase) (ATASE) (GPAT) - Glycine max (Soybean)moder…	1.22368	0.828811	0.762934
23.1.2.30	nucleotide metabolism.synthesis.purine.IMP dehydrogenase	a_95_p148617	highly similar to ( 508) AT1G16350 | Symbols: | inosine-5'-monophosphate dehydrogenase, putative | chr1:5590951-5592872 FORWARDmoderately similar to ( 462) loc_os03g56800 12003.m34939 protein inosine-5-monophosphate dehydrogenase 2, putative, expressed IMPDH IMPDH PRK05567 PRK06843 PRK07107 PRK07807 PRK05096 PRK05458 PRK08649	0.92148	0.611032	1.49158
23.1.2.30	nucleotide metabolism.synthesis.purine.IMP dehydrogenase	a_95_p148617	moderately similar to ( 351) AT1G16350 | Symbols: | inosine-5'-monophosphate dehydrogenase, putative | chr1:5590951-5592872 FORWARDmoderately similar to ( 325) loc_os03g56800 12003.m34939 protein inosine-5-monophosphate dehydrogenase 2, putative, expressed IMPDH IMPDH PRK05567 PRK06843 PRK07807 PRK07107 PRK05458 PRK05096 PRK08649	0.92148	0.611032	1.49158
23.1.2.31	nucleotide metabolism.synthesis.purine.GMP synthetase	a_95_p017766	highly similar to ( 509) AT1G63660 | Symbols: | GMP synthase (glutamine-hydrolyzing), putative / glutamine amidotransferase, putative | chr1:23604874-23607080 REVERSEhighly similar to ( 503) loc_os08g23730 12008.m06393 protein GMP synthase, putative, expressed guaA GMP_synthase_C GuaA PRK00919 GMP_synt_C	1.57498	0.225536	1.10705
23.1.2.31	nucleotide metabolism.synthesis.purine.GMP synthetase	a_95_p195512	highly similar to ( 509) AT1G63660 | Symbols: | GMP synthase (glutamine-hydrolyzing), putative / glutamine amidotransferase, putative | chr1:23604874-23607080 REVERSEhighly similar to ( 503) loc_os08g23730 12008.m06393 protein GMP synthase, putative, expressed guaA GMP_synthase_C GuaA PRK00919 GMP_synt_C	1.58121	0.174592	0.991687
23.2	nucleotide metabolism.degradation	a_95_p156707	moderately similar to ( 293) AT2G26230 | Symbols: | uricase / urate oxidase / nodulin 35, putative | chr2:11164956-11166968 FORWARDmoderately similar to ( 308) URIC1_SOYBN Uricase-2 isozyme 1 (EC 1.7.3.3) (Uricase II isozyme 1) (Urate oxidase) (Nodulin 35) (N-35) (Nodule-specific uricase) - Glycine max (Soybean)moderately similar to ( 241) loc_os01g64520 12001.m97562 protein uricase, putative, ex…	-1.02654	-0.720229	-1.17617
23.2	nucleotide metabolism.degradation	a_95_p156717	moderately similar to ( 280) AT2G26230 | Symbols: | uricase / urate oxidase / nodulin 35, putative | chr2:11164956-11166968 FORWARDmoderately similar to ( 294) URIC1_SOYBN Uricase-2 isozyme 1 (EC 1.7.3.3) (Uricase II isozyme 1) (Urate oxidase) (Nodulin 35) (N-35) (Nodule-specific uricase) - Glycine max (Soybean)moderately similar to ( 234) loc_os01g64520 12001.m97562 protein uricase, putative, ex…	-0.832929	-0.62103	-1.09188
23.2	nucleotide metabolism.degradation	a_95_p211242	weakly similar to ( 121) AT5G18280 | Symbols: ATAPY2, APY2 | ATAPY2 (ARABIDOPSIS THALIANA APYRASE 2); ATPase/ nucleotide diphosphatase | chr5:6050799-6054875 REVERSEmoderately similar to ( 225) APY_SOLTU Apyrase precursor (EC 3.6.1.5) (ATP-diphosphatase) (Adenosine diphosphatase) (ADPase) (ATP-diphosphohydrolase) - Solanum tuberosum (Potato)weakly similar to ( 123) loc_os03g21120 12003.m07519 pro…	-4.42889	-1.65525	-3.85398
23.2	nucleotide metabolism.degradation	a_95_p237119	moderately similar to ( 454) AT2G26230 | Symbols: | uricase / urate oxidase / nodulin 35, putative | chr2:11164956-11166968 FORWARDmoderately similar to ( 471) URIC1_SOYBN Uricase-2 isozyme 1 (EC 1.7.3.3) (Uricase II isozyme 1) (Urate oxidase) (Nodulin 35) (N-35) (Nodule-specific uricase) - Glycine max (Soybean)moderately similar to ( 390) loc_os01g64520 12001.m97562 protein uricase, putative, ex…	-0.900153	-0.659937	-1.10505
23.2.1.5	nucleotide metabolism.degradation.pyrimidine.beta-ureidopropionase	a_95_p210177	highly similar to ( 715) AT5G64370 | Symbols: BETA-UP | BETA-UP (beta-ureidopropionase); beta-ureidopropionase | chr5:25739264-25741031 FORWARDvery weakly similar to (90.5) AGUB_SOLTU N-carbamoylputrescine amidase (EC 3.5.1.53) - Solanum tuberosum (Potato)highly similar to ( 680) loc_os07g30170 12007.m07288 protein beta-ureidopropionase, putative, expressed CN_hydrolase COG0388	-0.826265	-0.322378	-1.23922
23.3	nucleotide metabolism.salvage	a_95_p075820	very weakly similar to (94.0) AT1G72040 | Symbols: | deoxynucleoside kinase family | chr1:27112159-27114248 REVERSEvery weakly similar to (96.7) loc_os05g35520 12005.m28016 protein ATP binding protein, putative, expressed	1.04483	0.682123	0.717602
23.3	nucleotide metabolism.salvage	a_95_p095498	very weakly similar to (94.0) AT1G72040 | Symbols: | deoxynucleoside kinase family | chr1:27112159-27114248 REVERSEvery weakly similar to (96.7) loc_os05g35520 12005.m28016 protein ATP binding protein, putative, expressed	1.03495	0.569245	0.756315
23.3	nucleotide metabolism.salvage	a_95_p095498	weakly similar to ( 126) AT1G72040 | Symbols: | deoxynucleoside kinase family | chr1:27112159-27114248 REVERSEweakly similar to ( 141) loc_os01g65350 12001.m12648 protein ATP binding protein, putative, expressed	1.03495	0.569245	0.756315
23.3.3	nucleotide metabolism.salvage.NUDIX hydrolases	a_95_p117487	weakly similar to ( 192) AT2G01670 | Symbols: atnudt17 | atnudt17 (Arabidopsis thaliana Nudix hydrolase homolog 17); hydrolase | chr2:296889-297818 REVERSEweakly similar to ( 164) loc_os02g50130 12002.m10047 protein nudix hydrolase 4, putative, expressed Nudix_Hydrolase_9	0.410326	1.47824	1.39884
23.4.2	nucleotide metabolism.phosphotransfer and pyrophosphatases.guanylate kinase	a_95_p029471	moderately similar to ( 385) AT3G57550 | Symbols: AGK2, GK-2 | AGK2 (GUANYLATE KINASE); guanylate kinase | chr3:21307269-21309193 FORWARDmoderately similar to ( 358) loc_os12g33100 12012.m07108 protein guanylate kinase, putative, expressed gmk Gmk GuKc GMPK Guanylate_kin	-1.22166	-1.49082	-0.935004
23.4.2	nucleotide metabolism.phosphotransfer and pyrophosphatases.guanylate kinase	a_95_p159182	moderately similar to ( 385) AT3G57550 | Symbols: AGK2, GK-2 | AGK2 (GUANYLATE KINASE); guanylate kinase | chr3:21307269-21309193 FORWARDmoderately similar to ( 358) loc_os12g33100 12012.m07108 protein guanylate kinase, putative, expressed gmk Gmk GuKc GMPK Guanylate_kin	-1.13725	-1.49116	-1.02219
23.4.2	nucleotide metabolism.phosphotransfer and pyrophosphatases.guanylate kinase	a_95_p159182	weakly similar to ( 197) AT3G57550 | Symbols: AGK2, GK-2 | AGK2 (GUANYLATE KINASE); guanylate kinase | chr3:21307269-21309193 FORWARDweakly similar to ( 170) loc_os12g33100 12012.m07108 protein guanylate kinase, putative, expressed	-1.13725	-1.49116	-1.02219
23.4.3	nucleotide metabolism.phosphotransfer and pyrophosphatases.uridylate kinase	a_95_p215342	weakly similar to ( 176) AT5G26667 | Symbols: PYR6 | PYR6; cytidylate kinase/ uridylate kinase | chr5:9276659-9278091 FORWARDweakly similar to ( 170) loc_os02g53790 12002.m10408 protein uridylate kinase, putative, expressed ADK adk ADK	-1.3439	-1.39311	-1.00638
23.4.10	nucleotide metabolism.phosphotransfer and pyrophosphatases.nucleoside diphosphate kinase	a_95_p126222	moderately similar to ( 209) AT1G17410 | Symbols: | nucleoside diphosphate kinase family protein | chr1:5968627-5969780 REVERSEvery weakly similar to (96.7) NDK1_SPIOL Nucleoside diphosphate kinase 1 (EC 2.7.4.6) (Nucleoside diphosphate kinase I) (NDK I) (NDP kinase I) (NDPK I) - Spinacia oleracea (Spinach)moderately similar to ( 204) loc_os02g35700 12002.m33724 protein nucleoside diphosphate kin…	-1.0858	-0.527704	-0.96223
23.4.10	nucleotide metabolism.phosphotransfer and pyrophosphatases.nucleoside diphosphate kinase	a_95_p269576	moderately similar to ( 202) AT1G17410 | Symbols: | nucleoside diphosphate kinase family protein | chr1:5968627-5969780 REVERSEvery weakly similar to (95.9) NDK1_SPIOL Nucleoside diphosphate kinase 1 (EC 2.7.4.6) (Nucleoside diphosphate kinase I) (NDK I) (NDP kinase I) (NDPK I) - Spinacia oleracea (Spinach)moderately similar to ( 201) loc_os02g35700 12002.m33724 protein nucleoside diphosphate kin…	-0.901983	-0.467341	-1.0744
24	Biodegradation of Xenobiotics	a_95_p162577	weakly similar to ( 184) AT3G48700 | Symbols: ATCXE13 | ATCXE13 (ARABIDOPSIS THALIANA CARBOXYESTERASE 13); hydrolase | chr3:18038825-18039814 REVERSEvery weakly similar to (90.9) GID1_ORYSA Gibberellin receptor GID1 (EC 3.-.-.-) (Gibberellin-insensitive dwarf protein 1) (Protein GIBBERELLIN INSENSITIVE DWARF1) - Oryza sativa (Rice)weakly similar to ( 182) loc_os09g28750 12009.m06026 protein gibbe…	-1.36489	-2.26526	-0.381053
24.2	Biodegradation of Xenobiotics.lactoylglutathione lyase	a_95_p001981	moderately similar to ( 212) AT1G15380 | Symbols: | lactoylglutathione lyase family protein / glyoxalase I family protein | chr1:5290955-5292287 FORWARDweakly similar to ( 186) loc_os05g07940 12005.m27715 protein lactoylglutathione lyase, putative, expressed	-1.82798	-0.659858	-2.29974
24.2	Biodegradation of Xenobiotics.lactoylglutathione lyase	a_95_p001981	weakly similar to ( 191) AT1G15380 | Symbols: | lactoylglutathione lyase family protein / glyoxalase I family protein | chr1:5290955-5292287 FORWARDweakly similar to ( 172) loc_os05g07940 12005.m27715 protein lactoylglutathione lyase, putative, expressed	-1.82798	-0.659858	-2.29974
24.2	Biodegradation of Xenobiotics.lactoylglutathione lyase	a_95_p009866	moderately similar to ( 473) AT1G11840 | Symbols: ATGLX1 | ATGLX1 (GLYOXALASE I HOMOLOG); lactoylglutathione lyase/ metal ion binding | chr1:3996045-3997290 FORWARDmoderately similar to ( 465) LGUL_ORYSA Lactoylglutathione lyase (EC 4.4.1.5) (Methylglyoxalase) (Aldoketomutase) (Glyoxalase I) (Glx I) (Ketone-aldehyde mutase) (S-D-lactoylglutathione methylglyoxal lyase) (Allergen Ory s ?) (Allergen…	-0.495802	-0.154183	-1.07442
24.2	Biodegradation of Xenobiotics.lactoylglutathione lyase	a_95_p182047	moderately similar to ( 397) AT1G11840 | Symbols: ATGLX1 | ATGLX1 (GLYOXALASE I HOMOLOG); lactoylglutathione lyase/ metal ion binding | chr1:3996045-3997290 FORWARDmoderately similar to ( 391) LGUL_ORYSA Lactoylglutathione lyase (EC 4.4.1.5) (Methylglyoxalase) (Aldoketomutase) (Glyoxalase I) (Glx I) (Ketone-aldehyde mutase) (S-D-lactoylglutathione methylglyoxal lyase) (Allergen Ory s ?) (Allergen…	-0.49657	-0.140953	-1.03453
24.2	Biodegradation of Xenobiotics.lactoylglutathione lyase	a_95_p182047	moderately similar to ( 473) AT1G11840 | Symbols: ATGLX1 | ATGLX1 (GLYOXALASE I HOMOLOG); lactoylglutathione lyase/ metal ion binding | chr1:3996045-3997290 FORWARDmoderately similar to ( 465) LGUL_ORYSA Lactoylglutathione lyase (EC 4.4.1.5) (Methylglyoxalase) (Aldoketomutase) (Glyoxalase I) (Glx I) (Ketone-aldehyde mutase) (S-D-lactoylglutathione methylglyoxal lyase) (Allergen Ory s ?) (Allergen…	-0.49657	-0.140953	-1.03453
25.1	C1-metabolism.glycine hydroxymethyltransferase	a_95_p177532	moderately similar to ( 266) AT4G13930 | Symbols: SHM4 | SHM4 (serine hydroxymethyltransferase 4); catalytic/ glycine hydroxymethyltransferase/ pyridoxal phosphate binding | chr4:8048013-8050021 REVERSEweakly similar to ( 139) GLYM_PEA Serine hydroxymethyltransferase, mitochondrial precursor (EC 2.1.2.1) (Serine methylase) (Glycine hydroxymethyltransferase) (SHMT) - Pisum sativum (Garden pea)mode…	1.13118	0.371319	0.712728
26.1	misc.misc2	a_95_p119722	moderately similar to ( 263) AT3G48280 | Symbols: CYP71A25 | CYP71A25; electron carrier/ heme binding / iron ion binding / monooxygenase/ oxygen binding | chr3:17879594-17881164 FORWARDmoderately similar to ( 347) C71A2_SOLME Cytochrome P450 71A2 (EC 1.14.-.-) (CYPLXXIA2) (P-450EG4) - Solanum melongena (Eggplant) (Aubergine)moderately similar to ( 252) loc_os09g10340 12009.m04299 protein cytochro…	1.28785	1.22803	0.610014
26.1	misc.misc2	a_95_p151287	moderately similar to ( 284) AT5G04660 | Symbols: CYP77A4 | CYP77A4; electron carrier/ heme binding / iron ion binding / monooxygenase/ oxygen binding | chr5:1336049-1337587 FORWARDmoderately similar to ( 344) C77A1_SOLME Cytochrome P450 77A1 (EC 1.14.-.-) (CYPLXXVIIA1) (P-450EG6) (Fragment) - Solanum melongena (Eggplant) (Aubergine)moderately similar to ( 205) loc_os04g33370 12004.m08433 protein…	1.33245	0.985896	0.526131
26.1	misc.misc2	a_95_p164182	weakly similar to ( 114) AT4G02340 | Symbols: | epoxide hydrolase, putative | chr4:1035722-1037403 FORWARDweakly similar to ( 117) loc_os10g35520 12010.m06376 protein epoxide hydrolase 2, putative, expressed	-2.27965	-1.98273	-2.04776
26.2	misc.UDP glucosyl and glucoronyl transferases	a_95_p079440	very weakly similar to (86.7) AT3G50760 | Symbols: GATL2 | GATL2 (Galacturonosyltransferase-like 2); polygalacturonate 4-alpha-galacturonosyltransferase/ transferase, transferring glycosyl groups / transferase, transferring hexosyl groups | chr3:18868074-18869099 FORWARD	-1.68088	-0.856237	-0.375649
26.2	misc.UDP glucosyl and glucoronyl transferases	a_95_p094353	weakly similar to ( 189) AT3G24040 | Symbols: | glycosyltransferase family 14 protein / core-2/I-branching enzyme family protein | chr3:8681118-8683211 REVERSEweakly similar to ( 145) loc_os12g44240 12012.m08195 protein BGGP Beta-1-3-galactosyl-O-glycosyl-glycoprotein, putative, expressed Branch	1.07722	1.38281	0.737385
26.2	misc.UDP glucosyl and glucoronyl transferases	a_95_p097903	weakly similar to ( 146) AT5G15470 | Symbols: GAUT14 | GAUT14 (Galacturonosyltransferase 14); polygalacturonate 4-alpha-galacturonosyltransferase/ transferase, transferring glycosyl groups / transferase, transferring hexosyl groups | chr5:5021433-5024168 REVERSEweakly similar to ( 135) loc_os12g38930 12012.m07678 protein transferase, transferring glycosyl groups, putative, expressed	-1.0471	-1.02424	-0.504395
26.2	misc.UDP glucosyl and glucoronyl transferases	a_95_p106387	very weakly similar to (84.7) loc_os07g47550 12007.m08972 protein anthocyanidin 3-O-glucosyltransferase, putative, expressed	1.37622	1.62916	0.0454458
26.2	misc.UDP glucosyl and glucoronyl transferases	a_95_p217567	highly similar to ( 726) AT5G07720 | Symbols: | galactosyl transferase GMA12/MNN10 family protein | chr5:2455757-2457130 FORWARDhighly similar to ( 628) loc_os02g32750 12002.m100223 protein glycosyltransferase 5, putative, expressed Glyco_transf_34	-1.30548	-1.52175	-0.840991
26.2	misc.UDP glucosyl and glucoronyl transferases	a_95_p218912	highly similar to ( 518) AT5G49690 | Symbols: | UDP-glucoronosyl/UDP-glucosyl transferase family protein | chr5:20189968-20191350 REVERSEmoderately similar to ( 225) UFOG_PETHY Anthocyanidin 3-O-glucosyltransferase (EC 2.4.1.115) (Flavonol 3-O-glucosyltransferase) (UDP-glucose flavonoid 3-O-glucosyltransferase) (Anthocyanin rhamnosyl transferase) - Petunia hybrida (Petunia)moderately similar to (…	-0.809038	-1.27373	-0.709898
26.2	misc.UDP glucosyl and glucoronyl transferases	a_95_p270856	moderately similar to ( 228) AT2G16890 | Symbols: | UDP-glucoronosyl/UDP-glucosyl transferase family protein | chr2:7316938-7319022 FORWARDweakly similar to ( 136) loc_os09g21160 12009.m05323 protein zeatin O-xylosyltransferase, putative, expressed	0.60862	0.492977	1.2551
26.2	misc.UDP glucosyl and glucoronyl transferases	a_95_p285813	moderately similar to ( 367) AT3G06260 | Symbols: GATL4 | GATL4 (Galacturonosyltransferase-like 4); polygalacturonate 4-alpha-galacturonosyltransferase/ transferase, transferring glycosyl groups / transferase, transferring hexosyl groups | chr3:1893804-1894859 REVERSEmoderately similar to ( 343) loc_os04g44850 12004.m09442 protein transferase, transferring glycosyl groups, putative, expressedGlyc…	-1.30187	-1.04842	-1.42931
26.2	misc.UDP glucosyl and glucoronyl transferases	a_95_p296998	weakly similar to ( 187) AT2G15490 | Symbols: UGT73B4 | UGT73B4 (UDP-GLYCOSYLTRANSFERASE 73B4); UDP-glucosyltransferase/ UDP-glycosyltransferase/ quercetin 3-O-glucosyltransferase/ quercetin 7-O-glucosyltransferase/ transferase, transferring glycosyl groups | chr2:6761750-6763398 FORWARDmoderately similar to ( 352) ZOX_PHAVU Zeatin O-xylosyltransferase (EC 2.4.2.40) (Zeatin O-beta-D-xylosyltransf…	1.17544	1.30326	0.775134
26.3	misc.gluco-, galacto- and mannosidases	a_95_p118777	moderately similar to ( 372) AT1G02850 | Symbols: BGLU11 | BGLU11 (BETA GLUCOSIDASE 11); catalytic/ cation binding / hydrolase, hydrolyzing O-glycosyl compounds | chr1:630569-633085 FORWARDmoderately similar to ( 220) MYRO_BRANA Myrosinase precursor (EC 3.2.1.147) (Sinigrinase) (Thioglucosidase) - Brassica napus (Rape)moderately similar to ( 330) loc_os01g59819 12001.m12115 protein non-cyanogenic…	0.732498	1.14002	0.577336
26.3	misc.gluco-, galacto- and mannosidases	a_95_p198872	moderately similar to ( 455) AT2G44480 | Symbols: BGLU17 | BGLU17 (BETA GLUCOSIDASE 17); catalytic/ cation binding / hydrolase, hydrolyzing O-glycosyl compounds | chr2:18360476-18363001 FORWARDmoderately similar to ( 330) MYRA_SINAL Myrosinase MA1 (EC 3.2.1.147) (Sinigrinase) (Thioglucosidase) - Sinapis alba (White mustard) (Brassica hirta)moderately similar to ( 453) loc_os04g39900 12004.m08975 …	1.56463	0.695012	1.02938
26.3.4	misc.gluco-, galacto- and mannosidases.endoglucanase	a_95_p217357	highly similar to ( 922) AT1G64390 | Symbols: AtGH9C2 | AtGH9C2 (Arabidopsis thaliana glycosyl hydrolase 9C2); carbohydrate binding / catalytic/ hydrolase, hydrolyzing O-glycosyl compounds | chr1:23911329-23914642 FORWARDhighly similar to ( 743) GUN2_ORYSA Endoglucanase 2 precursor (EC 3.2.1.4) (Endo-1,4-beta glucanase 2) (OsGLU5) - Oryza sativa (Rice)highly similar to ( 743) loc_os01g12070 12001…	2.66831	2.8867	1.08684
26.4	misc.beta 1,3 glucan hydrolases	a_95_p207117	weakly similar to ( 145) AT1G18650 | Symbols: PDCB3 | PDCB3 (PLASMODESMATA CALLOSE-BINDING PROTEIN 3); callose binding / polysaccharide binding | chr1:6419036-6420413 REVERSEvery weakly similar to (90.9) E13B_WHEAT Glucan endo-1,3-beta-glucosidase precursor (EC 3.2.1.39) ((1->3)-beta-glucan endohydrolase) ((1->3)-beta-glucanase) (Beta-1,3-endoglucanase) - Triticum aestivum (Wheat)weakly similar t…	1.32866	1.28746	0.375827
26.4.1	misc.beta 1,3 glucan hydrolases.glucan endo-1,3-beta-glucosidase	a_95_p145917	moderately similar to ( 240) AT5G24318 | Symbols: | catalytic/ cation binding / hydrolase, hydrolyzing O-glycosyl compounds | chr5:8282390-8283956 REVERSEmoderately similar to ( 213) E13B_WHEAT Glucan endo-1,3-beta-glucosidase precursor (EC 3.2.1.39) ((1->3)-beta-glucan endohydrolase) ((1->3)-beta-glucanase) (Beta-1,3-endoglucanase) - Triticum aestivum (Wheat)moderately similar to ( 231) loc_os11…	-1.59066	-0.897789	-0.888541
26.4.1	misc.beta 1,3 glucan hydrolases.glucan endo-1,3-beta-glucosidase	a_95_p145917	moderately similar to ( 462) AT3G55430 | Symbols: | glycosyl hydrolase family 17 protein / beta-1,3-glucanase, putative | chr3:20549806-20552004 REVERSEmoderately similar to ( 395) E13B_WHEAT Glucan endo-1,3-beta-glucosidase precursor (EC 3.2.1.39) ((1->3)-beta-glucan endohydrolase) ((1->3)-beta-glucanase) (Beta-1,3-endoglucanase) - Triticum aestivum (Wheat)moderately similar to ( 426) loc_os11g4…	-1.59066	-0.897789	-0.888541
26.7	misc.oxidases - copper, flavone etc.	a_95_p003401	moderately similar to ( 298) AT1G76160 | Symbols: sks5 | sks5 (SKU5 Similar 5); copper ion binding / oxidoreductase | chr1:28578211-28581020 REVERSEweakly similar to ( 180) ASO_BRANA L-ascorbate oxidase homolog precursor (EC 1.10.3.3) (Ascorbase) - Brassica napus (Rape)moderately similar to ( 307) loc_os06g46500 12006.m09176 protein L-ascorbate oxidase homolog precursor, putative, expressed Cu-ox…	1.32325	1.17396	0.611971
26.7	misc.oxidases - copper, flavone etc.	a_95_p003401	very weakly similar to (81.3) loc_os07g32660 12007.m07529 protein L-ascorbate oxidase homolog precursor, putative, expressed	1.32325	1.17396	0.611971
26.7	misc.oxidases - copper, flavone etc.	a_95_p013896	moderately similar to ( 346) AT5G16990 | Symbols: | NADP-dependent oxidoreductase, putative | chr5:5581831-5583849 REVERSEmoderately similar to ( 318) loc_os01g66720 12001.m12779 protein NADP-dependent oxidoreductase P1, putative, expressed COG2130 Qor	-1.30434	-0.871162	-1.59713
26.7	misc.oxidases - copper, flavone etc.	a_95_p031616	moderately similar to ( 321) AT4G33910 | Symbols: | oxidoreductase, 2OG-Fe(II) oxygenase family protein | chr4:16256943-16258614 REVERSEmoderately similar to ( 313) loc_os03g55380 12003.m10453 protein prolyl 4-hydroxylase, putative, expressed P4Hc	-2.03382	-1.43903	-0.901764
26.7	misc.oxidases - copper, flavone etc.	a_95_p117092	moderately similar to ( 212) AT1G65840 | Symbols: ATPAO4, PAO4 | ATPAO4 (ARABIDOPSIS THALIANA POLYAMINE OXIDASE 4); amine oxidase/ polyamine oxidase | chr1:24490173-24492728 FORWARDmoderately similar to ( 201) loc_os04g57560 12004.m10641 protein lysine-specific histone demethylase 1, putative, expressed Amino_oxidase	-1.94459	-1.83377	-1.17133
26.7	misc.oxidases - copper, flavone etc.	a_95_p117092	moderately similar to ( 342) AT1G65840 | Symbols: ATPAO4, PAO4 | ATPAO4 (ARABIDOPSIS THALIANA POLYAMINE OXIDASE 4); amine oxidase/ polyamine oxidase | chr1:24490173-24492728 FORWARDweakly similar to ( 103) PAO_MAIZE Polyamine oxidase precursor (EC 1.5.3.11) - Zea mays (Maize)moderately similar to ( 330) loc_os04g57560 12004.m10641 protein lysine-specific histone demethylase 1, putative, expressed…	-1.94459	-1.83377	-1.17133
26.7	misc.oxidases - copper, flavone etc.	a_95_p117092	weakly similar to ( 197) AT1G65840 | Symbols: ATPAO4, PAO4 | ATPAO4 (ARABIDOPSIS THALIANA POLYAMINE OXIDASE 4); amine oxidase/ polyamine oxidase | chr1:24490173-24492728 FORWARDweakly similar to ( 189) loc_os04g57560 12004.m10641 protein lysine-specific histone demethylase 1, putative, expressed Amino_oxidase	-1.94459	-1.83377	-1.17133
26.7	misc.oxidases - copper, flavone etc.	a_95_p136587	moderately similar to ( 211) AT2G35660 | Symbols: CTF2A | CTF2A; monooxygenase/ oxidoreductase | chr2:14989011-14990320 FORWARDvery weakly similar to (82.0) loc_os03g05920 12003.m06114 protein monooxygenase, putative, expressed UbiH	0.88427	0.593165	1.43562
26.7	misc.oxidases - copper, flavone etc.	a_95_p162637	moderately similar to ( 268) AT2G35660 | Symbols: CTF2A | CTF2A; monooxygenase/ oxidoreductase | chr2:14989011-14990320 FORWARDweakly similar to ( 136) loc_os03g05910 12003.m101193 protein monooxygenase, putative, expressed UbiH PRK08163 PRK06753	-1.6271	-0.868367	-0.738366
26.7	misc.oxidases - copper, flavone etc.	a_95_p181682	moderately similar to ( 225) AT1G23740 | Symbols: | oxidoreductase, zinc-binding dehydrogenase family protein | chr1:8398245-8399656 REVERSEmoderately similar to ( 205) loc_os08g29170 12008.m06921 protein quinone oxidoreductase-like protein At1g23740, chloroplast precursor, putative, expressed Qor AdhP	0.764839	0.615785	1.67977
26.7	misc.oxidases - copper, flavone etc.	a_95_p181682	moderately similar to ( 407) AT1G23740 | Symbols: | oxidoreductase, zinc-binding dehydrogenase family protein | chr1:8398245-8399656 REVERSEvery weakly similar to (88.2) QORH_SPIOL Chloroplastic quinone-oxidoreductase homolog (EC 1.-.-.-) (ceQORH) - Spinacia oleracea (Spinach)moderately similar to ( 395) loc_os08g29170 12008.m06921 protein quinone oxidoreductase-like protein At1g23740, chloroplas…	0.764839	0.615785	1.67977
26.7	misc.oxidases - copper, flavone etc.	a_95_p188127	moderately similar to ( 342) AT1G65840 | Symbols: ATPAO4, PAO4 | ATPAO4 (ARABIDOPSIS THALIANA POLYAMINE OXIDASE 4); amine oxidase/ polyamine oxidase | chr1:24490173-24492728 FORWARDweakly similar to ( 103) PAO_MAIZE Polyamine oxidase precursor (EC 1.5.3.11) - Zea mays (Maize)moderately similar to ( 330) loc_os04g57560 12004.m10641 protein lysine-specific histone demethylase 1, putative, expressed…	-1.99189	-1.77897	-1.3497
26.7	misc.oxidases - copper, flavone etc.	a_95_p188127	weakly similar to ( 197) AT1G65840 | Symbols: ATPAO4, PAO4 | ATPAO4 (ARABIDOPSIS THALIANA POLYAMINE OXIDASE 4); amine oxidase/ polyamine oxidase | chr1:24490173-24492728 FORWARDweakly similar to ( 189) loc_os04g57560 12004.m10641 protein lysine-specific histone demethylase 1, putative, expressed Amino_oxidase	-1.99189	-1.77897	-1.3497
26.7	misc.oxidases - copper, flavone etc.	a_95_p199832	weakly similar to ( 172) AT2G43020 | Symbols: ATPAO2 | ATPAO2 (Polyamine oxidase 2); amine oxidase/ electron carrier/ oxidoreductase | chr2:17891945-17894440 FORWARDweakly similar to ( 171) loc_os04g57560 12004.m10641 protein lysine-specific histone demethylase 1, putative, expressed Amino_oxidase	-1.93412	-1.68005	-1.04772
26.7	misc.oxidases - copper, flavone etc.	a_95_p200267	moderately similar to ( 346) AT5G16990 | Symbols: | NADP-dependent oxidoreductase, putative | chr5:5581831-5583849 REVERSEmoderately similar to ( 318) loc_os01g66720 12001.m12779 protein NADP-dependent oxidoreductase P1, putative, expressed COG2130 Qor	-1.36664	-0.797615	-1.70411
26.7	misc.oxidases - copper, flavone etc.	a_95_p206297	moderately similar to ( 321) AT4G33910 | Symbols: | oxidoreductase, 2OG-Fe(II) oxygenase family protein | chr4:16256943-16258614 REVERSEmoderately similar to ( 313) loc_os03g55380 12003.m10453 protein prolyl 4-hydroxylase, putative, expressed P4Hc	-2.49116	-1.52724	-0.822615
26.7	misc.oxidases - copper, flavone etc.	a_95_p221732	moderately similar to ( 359) AT2G43020 | Symbols: ATPAO2 | ATPAO2 (Polyamine oxidase 2); amine oxidase/ electron carrier/ oxidoreductase | chr2:17891945-17894440 FORWARDvery weakly similar to (81.3) PAO_MAIZE Polyamine oxidase precursor (EC 1.5.3.11) - Zea mays (Maize)moderately similar to ( 327) loc_os04g53190 12004.m35201 protein lysine-specific histone demethylase 1, putative, expressed Amino_…	1.58138	1.28254	0.767073
26.7	misc.oxidases - copper, flavone etc.	a_95_p247567	moderately similar to ( 407) AT1G23740 | Symbols: | oxidoreductase, zinc-binding dehydrogenase family protein | chr1:8398245-8399656 REVERSEvery weakly similar to (88.2) QORH_SPIOL Chloroplastic quinone-oxidoreductase homolog (EC 1.-.-.-) (ceQORH) - Spinacia oleracea (Spinach)moderately similar to ( 395) loc_os08g29170 12008.m06921 protein quinone oxidoreductase-like protein At1g23740, chloroplas…	0.861809	0.494077	1.87483
26.8	misc.nitrilases, *nitrile lyases, berberine bridge enzymes, reticuline oxidases, troponine reductases	a_95_p039671	moderately similar to ( 316) AT1G72970 | Symbols: HTH, EDA17 | HTH (HOTHEAD); FAD binding / aldehyde-lyase/ mandelonitrile lyase | chr1:27452872-27455706 FORWARDmoderately similar to ( 271) loc_os08g31030 12008.m07102 protein protein HOTHEAD precursor, putative, expressed	2.1279	2.27327	0.238398
26.8	misc.nitrilases, *nitrile lyases, berberine bridge enzymes, reticuline oxidases, troponine reductases	a_95_p081090	moderately similar to ( 212) AT5G44400 | Symbols: | FAD-binding domain-containing protein | chr5:17886365-17888071 REVERSEweakly similar to ( 168) loc_os06g35550 12006.m08092 protein retrotransposon protein, putative, Ty1-copia subclass, expressed	-0.334611	-1.36442	-1.20029
26.8	misc.nitrilases, *nitrile lyases, berberine bridge enzymes, reticuline oxidases, troponine reductases	a_95_p157587	moderately similar to ( 252) AT1G30700 | Symbols: | FAD-binding domain-containing protein | chr1:10892623-10894437 FORWARDmoderately similar to ( 207) loc_os06g35700 12006.m08107 protein reticuline oxidase precursor, putative, expressedFAD_binding_4	-1.23425	-0.219203	-2.78633
26.8	misc.nitrilases, *nitrile lyases, berberine bridge enzymes, reticuline oxidases, troponine reductases	a_95_p164302	weakly similar to ( 145) AT1G26360 | Symbols: ATMES13, MES13 | MES13 (METHYL ESTERASE 13); hydrolase | chr1:9119021-9121203 REVERSEweakly similar to ( 132) loc_os07g41230 12007.m08359 protein esterase PIR7B, putative, expressed	-3.6564	-3.63609	-3.3243
26.8	misc.nitrilases, *nitrile lyases, berberine bridge enzymes, reticuline oxidases, troponine reductases	a_95_p192817	moderately similar to ( 303) AT2G29260 | Symbols: | tropinone reductase, putative / tropine dehydrogenase, putative | chr2:12582523-12583954 FORWARDweakly similar to ( 103) FABG1_BRANA 3-oxoacyl-[acyl-carrier-protein] reductase 1, chloroplast precursor (EC 1.1.1.100) (3-ketoacyl-acyl carrier protein reductase 1) (Beta-keto acyl-carrier protein reductase 1) - Brassica napus (Rape)moderately simila…	-2.68181	-2.57287	-1.89256
26.9	misc.glutathione S transferases	a_95_p003956	GST_C_Tau	-1.71282	-1.22521	-1.60002
26.9	misc.glutathione S transferases	a_95_p010521	moderately similar to ( 329) AT5G41210 | Symbols: ATGSTT1, GST10, GSTU12 | ATGSTT1 (GLUTATHIONE S-TRANSFERASE THETA 1); glutathione transferase | chr5:16492550-16493884 REVERSEmoderately similar to ( 309) loc_os11g37730 12011.m080028 protein glutathione S-transferase theta-1, putative, expressed GST_C_Theta GST_N_Theta Gst GST_N_Phi	-0.851325	-0.576978	-1.023
26.9	misc.glutathione S transferases	a_95_p014546	moderately similar to ( 326) AT5G41210 | Symbols: ATGSTT1, GST10, GSTU12 | ATGSTT1 (GLUTATHIONE S-TRANSFERASE THETA 1); glutathione transferase | chr5:16492550-16493884 REVERSEmoderately similar to ( 302) loc_os11g37730 12011.m080028 protein glutathione S-transferase theta-1, putative, expressed GST_N_Theta GST_C_Theta Gst GST_N_Phi	-1.00354	-0.765416	-1.10883
26.9	misc.glutathione S transferases	a_95_p014546	moderately similar to ( 329) AT5G41210 | Symbols: ATGSTT1, GST10, GSTU12 | ATGSTT1 (GLUTATHIONE S-TRANSFERASE THETA 1); glutathione transferase | chr5:16492550-16493884 REVERSEmoderately similar to ( 309) loc_os11g37730 12011.m080028 protein glutathione S-transferase theta-1, putative, expressed GST_C_Theta GST_N_Theta Gst GST_N_Phi	-1.00354	-0.765416	-1.10883
26.9	misc.glutathione S transferases	a_95_p018851	moderately similar to ( 281) AT1G17180 | Symbols: ATGSTU25 | ATGSTU25 (GLUTATHIONE S-TRANSFERASE TAU 25); glutathione transferase | chr1:5872208-5872958 FORWARDmoderately similar to ( 414) GSTXA_TOBAC Probable glutathione S-transferase parA (EC 2.5.1.18) (Auxin-regulated protein parA) (STR246C protein) - Nicotiana tabacum (Common tobacco)moderately similar to ( 239) loc_os09g20220 12009.m05229 pr…	-2.27397	-2.53301	-0.807225
26.9	misc.glutathione S transferases	a_95_p142727	moderately similar to ( 326) AT5G41210 | Symbols: ATGSTT1, GST10, GSTU12 | ATGSTT1 (GLUTATHIONE S-TRANSFERASE THETA 1); glutathione transferase | chr5:16492550-16493884 REVERSEmoderately similar to ( 302) loc_os11g37730 12011.m080028 protein glutathione S-transferase theta-1, putative, expressed GST_N_Theta GST_C_Theta Gst GST_N_Phi	-1.14536	-1.08745	-1.09651
26.9	misc.glutathione S transferases	a_95_p161107	moderately similar to ( 296) AT5G41210 | Symbols: ATGSTT1, GST10, GSTU12 | ATGSTT1 (GLUTATHIONE S-TRANSFERASE THETA 1); glutathione transferase | chr5:16492550-16493884 REVERSEmoderately similar to ( 283) loc_os11g37730 12011.m080028 protein glutathione S-transferase theta-1, putative, expressed GST_N_Theta GST_C_Theta Gst GST_N_Phi	-0.921598	-0.549164	-1.28407
26.9	misc.glutathione S transferases	a_95_p161767	weakly similar to ( 147) AT2G29420 | Symbols: ATGSTU7, GST25 | ATGSTU7 (ARABIDOPSIS THALIANA GLUTATHIONE S-TRANSFERASE TAU 7); glutathione transferase | chr2:12618111-12618871 REVERSEweakly similar to ( 150) GSTX6_SOYBN Probable glutathione S-transferase (EC 2.5.1.18) (Heat shock protein 26A) (G2-4) - Glycine max (Soybean)weakly similar to ( 165) loc_os12g02960 12012.m04294 protein glutathione S-…	-0.281891	-0.888988	-1.30428
26.9	misc.glutathione S transferases	a_95_p180922	weakly similar to ( 149) AT2G29420 | Symbols: ATGSTU7, GST25 | ATGSTU7 (ARABIDOPSIS THALIANA GLUTATHIONE S-TRANSFERASE TAU 7); glutathione transferase | chr2:12618111-12618871 REVERSEweakly similar to ( 153) GSTX6_SOYBN Probable glutathione S-transferase (EC 2.5.1.18) (Heat shock protein 26A) (G2-4) - Glycine max (Soybean)weakly similar to ( 174) loc_os12g02960 12012.m04294 protein glutathione S-…	-0.653077	-1.0101	-0.851288
26.9	misc.glutathione S transferases	a_95_p181582	moderately similar to ( 329) AT5G41210 | Symbols: ATGSTT1, GST10, GSTU12 | ATGSTT1 (GLUTATHIONE S-TRANSFERASE THETA 1); glutathione transferase | chr5:16492550-16493884 REVERSEmoderately similar to ( 309) loc_os11g37730 12011.m080028 protein glutathione S-transferase theta-1, putative, expressed GST_C_Theta GST_N_Theta Gst GST_N_Phi	-0.89928	-0.565815	-1.03435
26.9	misc.glutathione S transferases	a_95_p182412	moderately similar to ( 291) AT1G78380 | Symbols: ATGSTU19, GST8 | ATGSTU19 (GLUTATHIONE S-TRANSFERASE TAU 19); glutathione binding / glutathione transferase | chr1:29486659-29487819 REVERSEmoderately similar to ( 307) GSTXC_TOBAC Probable glutathione S-transferase parC (EC 2.5.1.18) (Auxin-regulated protein parC) - Nicotiana tabacum (Common tobacco)moderately similar to ( 225) loc_os09g20220 120…	-0.514831	-1.17037	-1.72019
26.9	misc.glutathione S transferases	a_95_p195282	moderately similar to ( 310) AT5G02790 | Symbols: | In2-1 protein, putative | chr5:632877-634858 FORWARDmoderately similar to ( 270) IN21_MAIZE IN2-1 protein - Zea mays (Maize)moderately similar to ( 305) loc_os03g17470 12003.m07174 protein IN2-1 protein, putative, expressed GST_C_Lambda	-0.749982	-1.60512	-0.782451
26.9	misc.glutathione S transferases	a_95_p198448	moderately similar to ( 204) AT1G74590 | Symbols: ATGSTU10, GSTU10 | GSTU10 (GLUTATHIONE S-TRANSFERASE TAU 10); glutathione transferase | chr1:28023887-28024666 REVERSEweakly similar to ( 145) GSTX6_SOYBN Probable glutathione S-transferase (EC 2.5.1.18) (Heat shock protein 26A) (G2-4) - Glycine max (Soybean)weakly similar to ( 151) loc_os09g29200 12009.m06071 protein glutathione S-transferase, pu…	-1.10973	-1.64885	0.165478
26.9	misc.glutathione S transferases	a_95_p225022	moderately similar to ( 329) AT5G41210 | Symbols: ATGSTT1, GST10, GSTU12 | ATGSTT1 (GLUTATHIONE S-TRANSFERASE THETA 1); glutathione transferase | chr5:16492550-16493884 REVERSEmoderately similar to ( 309) loc_os11g37730 12011.m080028 protein glutathione S-transferase theta-1, putative, expressed GST_C_Theta GST_N_Theta Gst GST_N_Phi	-0.781521	-0.574366	-1.05501
26.9	misc.glutathione S transferases	a_95_p231884	moderately similar to ( 204) AT1G74590 | Symbols: ATGSTU10, GSTU10 | GSTU10 (GLUTATHIONE S-TRANSFERASE TAU 10); glutathione transferase | chr1:28023887-28024666 REVERSEweakly similar to ( 145) GSTX6_SOYBN Probable glutathione S-transferase (EC 2.5.1.18) (Heat shock protein 26A) (G2-4) - Glycine max (Soybean)weakly similar to ( 151) loc_os09g29200 12009.m06071 protein glutathione S-transferase, pu…	-1.19653	-1.7446	0.242986
26.9	misc.glutathione S transferases	a_95_p240454	moderately similar to ( 218) AT3G09270 | Symbols: ATGSTU8 | ATGSTU8 (GLUTATHIONE S-TRANSFERASE TAU 8); glutathione transferase | chr3:2848407-2849226 REVERSEmoderately similar to ( 333) GSTX3_TOBAC Probable glutathione S-transferase (EC 2.5.1.18) (Auxin-induced protein PCNT103) - Nicotiana tabacum (Common tobacco)moderately similar to ( 214) loc_os01g72130 12001.m13249 protein glutathione S-trans…	-1.10061	-1.08198	-0.727833
26.9	misc.glutathione S transferases	a_95_p249167	moderately similar to ( 310) AT5G02790 | Symbols: | In2-1 protein, putative | chr5:632877-634858 FORWARDmoderately similar to ( 270) IN21_MAIZE IN2-1 protein - Zea mays (Maize)moderately similar to ( 305) loc_os03g17470 12003.m07174 protein IN2-1 protein, putative, expressed GST_C_Lambda	-0.946534	-1.74807	-0.98075
26.9	misc.glutathione S transferases	a_95_p259161	moderately similar to ( 291) AT1G78380 | Symbols: ATGSTU19, GST8 | ATGSTU19 (GLUTATHIONE S-TRANSFERASE TAU 19); glutathione binding / glutathione transferase | chr1:29486659-29487819 REVERSEmoderately similar to ( 307) GSTXC_TOBAC Probable glutathione S-transferase parC (EC 2.5.1.18) (Auxin-regulated protein parC) - Nicotiana tabacum (Common tobacco)moderately similar to ( 225) loc_os09g20220 120…	-0.98659	-1.49496	-1.91674
26.9	misc.glutathione S transferases	a_95_p267626	weakly similar to ( 200) AT3G03190 | Symbols: ATGSTF11, ATGSTF6 | ATGSTF11 (GLUTATHIONE S-TRANSFERASE F11); glutathione transferase | chr3:735071-735877 FORWARDweakly similar to ( 194) GSTF2_TOBAC Glutathione S-transferase APIC (EC 2.5.1.18) (GST class-phi) - Nicotiana tabacum (Common tobacco)moderately similar to ( 295) loc_os03g04260 12003.m05957 protein glutathione S-transferase, putative, exp…	1.08555	1.06861	1.42489
26.10	misc.cytochrome P450	a_95_p016691	moderately similar to ( 344) AT4G19230 | Symbols: CYP707A1 | CYP707A1; (+)-abscisic acid 8'-hydroxylase/ oxygen binding | chr4:10521524-10523566 FORWARDweakly similar to ( 107) C85A1_ORYSA Cytochrome P450 85A1 (EC 1.14.-.-) (C6-oxidase) (OsDWARF) (Dwarf protein) - Oryza sativa (Rice)moderately similar to ( 295) loc_os02g47470 12002.m100328 protein cytochrome P450 90D2, putative, expressed p450	-3.09705	-5.03552	-2.67766
26.10	misc.cytochrome P450	a_95_p031731	moderately similar to ( 333) AT4G31500 | Symbols: CYP83B1, SUR2, RNT1, RED1, ATR4 | CYP83B1 (CYTOCHROME P450 MONOOXYGENASE 83B1); oxidoreductase, acting on paired donors, with incorporation or reduction of molecular oxygen, NADH or NADPH as one donor, and incorporation of one atom of oxygen / oxygen binding | chr4:15273677-15275271 REVERSEmoderately similar to ( 317) C71A9_SOYBN Cytochrome P450 7…	0.463423	0.312878	2.09653
26.10	misc.cytochrome P450	a_95_p037493	weakly similar to ( 106) AT5G58860 | Symbols: CYP86A1, CYP86 | CYP86A1 (CYTOCHROME P450 86 A1); fatty acid (omega-1)-hydroxylase/ oxygen binding | chr5:23765999-23767997 REVERSEweakly similar to ( 105) loc_os01g63540 12001.m12470 protein cytochrome P450 86A1, putative, expressed	1.5904	0.70948	1.4279
26.10	misc.cytochrome P450	a_95_p090878	weakly similar to ( 158) AT3G03470 | Symbols: CYP89A9 | CYP89A9; electron carrier/ heme binding / iron ion binding / monooxygenase/ oxygen binding | chr3:824692-826345 REVERSEweakly similar to ( 113) C77A1_SOLME Cytochrome P450 77A1 (EC 1.14.-.-) (CYPLXXVIIA1) (P-450EG6) (Fragment) - Solanum melongena (Eggplant) (Aubergine)weakly similar to ( 145) loc_os10g37110 12010.m06511 protein transposon pr…	-1.32065	-0.783401	-2.06413
26.10	misc.cytochrome P450	a_95_p096873	moderately similar to ( 236) AT2G26710 | Symbols: BAS1, CYP734A1, CYP72B1 | BAS1 (PHYB ACTIVATION TAGGED SUPPRESSOR 1); oxygen binding / steroid hydroxylase | chr2:11380700-11383413 FORWARDweakly similar to ( 149) C72A1_CATRO Cytochrome P450 72A1 (EC 1.3.3.9) (CYPLXXII) (Secologanin synthase) (SLS) - Catharanthus roseus (Rosy periwinkle) (Madagascar periwinkle)moderately similar to ( 214) loc_os0…	1.20559	1.20029	0.73423
26.10	misc.cytochrome P450	a_95_p122442	weakly similar to ( 199) AT4G31940 | Symbols: CYP82C4 | CYP82C4; electron carrier/ heme binding / iron ion binding / monooxygenase/ oxygen binding | chr4:15452040-15453966 FORWARDweakly similar to ( 184) C82A4_SOYBN Cytochrome P450 82A4 (EC 1.14.-.-) (P450 CP9) - Glycine max (Soybean)weakly similar to ( 162) loc_os09g26980 12009.m05850 protein flavonoid 3-monooxygenase, putative, expressed p450 C…	1.53933	1.7928	0.332707
26.10	misc.cytochrome P450	a_95_p141977	moderately similar to ( 226) AT4G36220 | Symbols: FAH1, CYP84A1 | FAH1 (FERULIC ACID 5-HYDROXYLASE 1); ferulate 5-hydroxylase/ monooxygenase | chr4:17137584-17139619 REVERSEmoderately similar to ( 221) C75A1_PETHY Flavonoid 3',5'-hydroxylase 1 (EC 1.14.13.88) (F3'5'H) (Cytochrome P450 75A1) (CYPLXXVA1) - Petunia hybrida (Petunia)moderately similar to ( 226) loc_os09g26940 12009.m05846 protein fla…	1.83922	1.58419	0.186584
26.10	misc.cytochrome P450	a_95_p153762	moderately similar to ( 343) AT5G45340 | Symbols: CYP707A3 | CYP707A3; (+)-abscisic acid 8'-hydroxylase/ oxygen binding | chr5:18369121-18370909 REVERSEweakly similar to ( 155) KAO1_HORVU Ent-kaurenoic acid oxidase 1 (EC 1.14.13.79) (gpr5) - Hordeum vulgare (Barley)moderately similar to ( 323) loc_os02g47470 12002.m100328 protein cytochrome P450 90D2, putative, expressed p450 CypX	-2.4386	-2.30603	-2.50673
26.10	misc.cytochrome P450	a_95_p156942	highly similar to ( 603) AT3G14690 | Symbols: CYP72A15 | CYP72A15; electron carrier/ heme binding / iron ion binding / monooxygenase/ oxygen binding | chr3:4937410-4939310 FORWARDhighly similar to ( 601) C72A1_CATRO Cytochrome P450 72A1 (EC 1.3.3.9) (CYPLXXII) (Secologanin synthase) (SLS) - Catharanthus roseus (Rosy periwinkle) (Madagascar periwinkle)highly similar to ( 565) loc_os01g43710 12001.…	-1.49602	-0.882501	-1.28217
26.10	misc.cytochrome P450	a_95_p156942	weakly similar to ( 177) AT3G14690 | Symbols: CYP72A15 | CYP72A15; electron carrier/ heme binding / iron ion binding / monooxygenase/ oxygen binding | chr3:4937410-4939310 FORWARDweakly similar to ( 192) C72A1_CATRO Cytochrome P450 72A1 (EC 1.3.3.9) (CYPLXXII) (Secologanin synthase) (SLS) - Catharanthus roseus (Rosy periwinkle) (Madagascar periwinkle)weakly similar to ( 174) loc_os01g43750 12001.…	-1.49602	-0.882501	-1.28217
26.10	misc.cytochrome P450	a_95_p192137	moderately similar to ( 395) AT3G26310 | Symbols: CYP71B35 | CYP71B35; electron carrier/ heme binding / iron ion binding / monooxygenase/ oxygen binding | chr3:9641089-9642779 REVERSEhighly similar to ( 538) C71D8_SOYBN Cytochrome P450 71D8 (EC 1.14.-.-) (P450 CP7) - Glycine max (Soybean)moderately similar to ( 439) loc_os09g10340 12009.m04299 protein cytochrome P450 71D7, putative, expressed p45…	-2.98135	-1.87233	-1.50451
26.10	misc.cytochrome P450	a_95_p193832	moderately similar to ( 359) AT5G07990 | Symbols: TT7, CYP75B1, D501 | TT7 (TRANSPARENT TESTA 7); flavonoid 3'-monooxygenase/ oxygen binding | chr5:2560437-2562859 FORWARDmoderately similar to ( 366) F3PH_PETHY Flavonoid 3'-monooxygenase (EC 1.14.13.21) (Flavonoid 3'-hydroxylase) (Cytochrome P450 75B2) - Petunia hybrida (Petunia)highly similar to ( 555) loc_os09g26960 12009.m05848 protein flavono…	-2.40501	-3.1588	-1.33842
26.10	misc.cytochrome P450	a_95_p196677	moderately similar to ( 403) AT5G07990 | Symbols: TT7, CYP75B1, D501 | TT7 (TRANSPARENT TESTA 7); flavonoid 3'-monooxygenase/ oxygen binding | chr5:2560437-2562859 FORWARDmoderately similar to ( 381) C75A2_SOLME Flavonoid 3',5'-hydroxylase (EC 1.14.13.88) (F3'5'H) (Cytochrome P450 75A2) (CYPLXXVA2) (P-450EG1) - Solanum melongena (Eggplant) (Aubergine)highly similar to ( 726) loc_os09g26960 12009.…	-1.53332	-1.551	-0.979216
26.10	misc.cytochrome P450	a_95_p214922	moderately similar to ( 217) AT4G36220 | Symbols: FAH1, CYP84A1 | FAH1 (FERULIC ACID 5-HYDROXYLASE 1); ferulate 5-hydroxylase/ monooxygenase | chr4:17137584-17139619 REVERSEweakly similar to ( 188) C98A1_SORBI Cytochrome P450 98A1 (EC 1.14.-.-) - Sorghum bicolor (Sorghum) (Sorghum vulgare)weakly similar to ( 186) loc_os05g41440 12005.m27896 protein cytochrome P450 98A1, putative, expressed p450 C…	-2.60224	-2.09144	-0.705989
26.10	misc.cytochrome P450	a_95_p216762	highly similar to ( 603) AT3G14690 | Symbols: CYP72A15 | CYP72A15; electron carrier/ heme binding / iron ion binding / monooxygenase/ oxygen binding | chr3:4937410-4939310 FORWARDhighly similar to ( 601) C72A1_CATRO Cytochrome P450 72A1 (EC 1.3.3.9) (CYPLXXII) (Secologanin synthase) (SLS) - Catharanthus roseus (Rosy periwinkle) (Madagascar periwinkle)highly similar to ( 565) loc_os01g43710 12001.…	-1.4347	-0.939558	-1.39177
26.10	misc.cytochrome P450	a_95_p216932	weakly similar to ( 163) AT2G34500 | Symbols: CYP710A1 | CYP710A1 (cytochrome P450, family 710, subfamily A, polypeptide 1); C-22 sterol desaturase/ oxygen binding | chr2:14539712-14541199 REVERSEweakly similar to ( 152) loc_os01g11340 12001.m07753 protein CYP710A1, putative, expressed	-2.6175	-2.05934	-2.81531
26.10	misc.cytochrome P450	a_95_p217832	weakly similar to ( 160) AT3G48310 | Symbols: CYP71A22 | CYP71A22; electron carrier/ heme binding / iron ion binding / monooxygenase/ oxygen binding | chr3:17888192-17889749 FORWARDweakly similar to ( 154) C93A3_SOYBN Cytochrome P450 93A3 (EC 1.14.-.-) (P450 CP5) - Glycine max (Soybean)weakly similar to ( 182) loc_os09g26970 12009.m05849 protein retrotransposon protein, putative, unclassified p450	0.960798	2.07026	0.375807
26.10	misc.cytochrome P450	a_95_p222057	highly similar to ( 646) AT3G19270 | Symbols: CYP707A4 | CYP707A4; (+)-abscisic acid 8'-hydroxylase/ oxygen binding | chr3:6673885-6676400 REVERSEmoderately similar to ( 266) C85A_PHAVU Cytochrome P450 85A (EC 1.14.-.-) (C6-oxidase) - Phaseolus vulgaris (Kidney bean) (French bean)highly similar to ( 623) loc_os09g28390 12009.m05990 protein ent-kaurenoic acid oxidase 1, putative, expressed CypX p4…	-0.418893	-0.526319	-1.25104
26.10	misc.cytochrome P450	a_95_p233549	moderately similar to ( 344) AT4G19230 | Symbols: CYP707A1 | CYP707A1; (+)-abscisic acid 8'-hydroxylase/ oxygen binding | chr4:10521524-10523566 FORWARDweakly similar to ( 107) C85A1_ORYSA Cytochrome P450 85A1 (EC 1.14.-.-) (C6-oxidase) (OsDWARF) (Dwarf protein) - Oryza sativa (Rice)moderately similar to ( 295) loc_os02g47470 12002.m100328 protein cytochrome P450 90D2, putative, expressed p450	-2.45499	-4.22198	-2.1557
26.10	misc.cytochrome P450	a_95_p252964	moderately similar to ( 333) AT4G31500 | Symbols: CYP83B1, SUR2, RNT1, RED1, ATR4 | CYP83B1 (CYTOCHROME P450 MONOOXYGENASE 83B1); oxidoreductase, acting on paired donors, with incorporation or reduction of molecular oxygen, NADH or NADPH as one donor, and incorporation of one atom of oxygen / oxygen binding | chr4:15273677-15275271 REVERSEmoderately similar to ( 317) C71A9_SOYBN Cytochrome P450 7…	0.323026	0.243466	2.13758
26.11.1	misc.alcohol dehydrogenases	a_95_p164222	moderately similar to ( 388) AT1G77120 | Symbols: ADH1, ADH, ATADH, ATADH1 | ADH1 (ALCOHOL DEHYDROGENASE 1); alcohol dehydrogenase | chr1:28975509-28977216 FORWARDmoderately similar to ( 442) ADH3_SOLTU Alcohol dehydrogenase 3 (EC 1.1.1.1) - Solanum tuberosum (Potato)moderately similar to ( 402) loc_os11g10480 12011.m28756 protein alcohol dehydrogenase 1, putative, expressed AdhC AdhP Tdh ADH_N	-1.02936	-0.625305	-1.4885
26.12	misc.peroxidases	a_95_p016471	moderately similar to ( 401) AT2G41480 | Symbols: | electron carrier/ heme binding / peroxidase | chr2:17296986-17298729 REVERSEmoderately similar to ( 456) PER2_ARAHY Cationic peroxidase 2 precursor (EC 1.11.1.7) (PNPC2) - Arachis hypogaea (Peanut)moderately similar to ( 361) loc_os01g07770 12001.m07404 protein peroxidase 25 precursor, putativesecretory_peroxidase plant_peroxidase peroxidase	-3.18735	-3.31416	-1.32083
26.12	misc.peroxidases	a_95_p016471	moderately similar to ( 406) AT2G41480 | Symbols: | electron carrier/ heme binding / peroxidase | chr2:17296986-17298729 REVERSEmoderately similar to ( 465) PER2_ARAHY Cationic peroxidase 2 precursor (EC 1.11.1.7) (PNPC2) - Arachis hypogaea (Peanut)moderately similar to ( 363) loc_os01g07770 12001.m07404 protein peroxidase 25 precursor, putativesecretory_peroxidase plant_peroxidase peroxidase	-3.18735	-3.31416	-1.32083
26.12	misc.peroxidases	a_95_p188972	moderately similar to ( 406) AT2G41480 | Symbols: | electron carrier/ heme binding / peroxidase | chr2:17296986-17298729 REVERSEmoderately similar to ( 465) PER2_ARAHY Cationic peroxidase 2 precursor (EC 1.11.1.7) (PNPC2) - Arachis hypogaea (Peanut)moderately similar to ( 363) loc_os01g07770 12001.m07404 protein peroxidase 25 precursor, putativesecretory_peroxidase plant_peroxidase peroxidase	-3.36805	-3.27498	-1.15701
26.12	misc.peroxidases	a_95_p188977	moderately similar to ( 401) AT2G41480 | Symbols: | electron carrier/ heme binding / peroxidase | chr2:17296986-17298729 REVERSEmoderately similar to ( 456) PER2_ARAHY Cationic peroxidase 2 precursor (EC 1.11.1.7) (PNPC2) - Arachis hypogaea (Peanut)moderately similar to ( 361) loc_os01g07770 12001.m07404 protein peroxidase 25 precursor, putativesecretory_peroxidase plant_peroxidase peroxidase	-2.75975	-3.22837	-2.32774
26.12	misc.peroxidases	a_95_p212837	moderately similar to ( 412) AT4G33420 | Symbols: | peroxidase, putative | chr4:16084856-16086105 FORWARDmoderately similar to ( 244) PER2_ARAHY Cationic peroxidase 2 precursor (EC 1.11.1.7) (PNPC2) - Arachis hypogaea (Peanut)moderately similar to ( 315) loc_os08g02110 12008.m04357 protein peroxidase 47 precursor, putative, expressedsecretory_peroxidase plant_peroxidase peroxidase ascorbate_perox…	-0.830736	-0.687448	-1.1722
26.12	misc.peroxidases	a_95_p224817	moderately similar to ( 368) AT3G49960 | Symbols: | peroxidase, putative | chr3:18524313-18525610 REVERSEweakly similar to ( 184) PER1_ORYSA Peroxidase 1 precursor (EC 1.11.1.7) - Oryza sativa (Rice)moderately similar to ( 343) loc_os07g02440 12007.m04716 protein peroxidase 50 precursor, putative, expressedsecretory_peroxidase plant_peroxidase peroxidase	-2.8757	-1.10022	-2.61417
26.13	misc.acid and other phosphatases	a_95_p122437	weakly similar to ( 174) AT4G25150 | Symbols: | acid phosphatase, putative | chr4:12901736-12902882 REVERSEweakly similar to ( 159) VSPA_SOYBN Stem 28 kDa glycoprotein precursor (Vegetative storage protein A) - Glycine max (Soybean)weakly similar to ( 163) loc_os06g04790 12006.m05208 protein acid phosphatase 1 precursor, putative, expressedAcid_phosphat_B	-1.21314	-0.536569	-0.999044
26.13	misc.acid and other phosphatases	a_95_p123327	moderately similar to ( 363) AT3G02600 | Symbols: LPP3, ATLPP3 | LPP3 (LIPID PHOSPHATE PHOSPHATASE 3); phosphatidate phosphatase | chr3:552937-554411 FORWARDmoderately similar to ( 328) loc_os01g04660 12001.m42851 protein lipid phosphate phosphatase 3, chloroplast precursor, putative, expressed PAP2_containing_1_like PAP2_wunen PAP2 PAP2_like	-1.66585	-1.27814	-0.621498
26.13	misc.acid and other phosphatases	a_95_p126957	moderately similar to ( 367) AT1G73010 | Symbols: | phosphatase | chr1:27464780-27466180 REVERSEmoderately similar to ( 324) loc_os01g52230 12001.m11397 protein phosphatase phospho1, putative, expressed Put_Phosphatase	-1.21606	-3.084	-1.05682
26.13	misc.acid and other phosphatases	a_95_p139477	moderately similar to ( 232) AT1G17710 | Symbols: | phosphatase | chr1:6090763-6091755 REVERSEmoderately similar to ( 238) loc_os01g41660 12001.m10434 protein phosphoethanolamine/phosphocholine phosphatase, putative, expressed Put_Phosphatase	-0.434744	-0.136722	-1.04441
26.13	misc.acid and other phosphatases	a_95_p139552	weakly similar to ( 107) AT4G16580 | Symbols: | catalytic | chr4:9341152-9342555 REVERSEvery weakly similar to (88.2) loc_os03g59470 12003.m10845 protein fos intronic gene CG7615-PA, putative, expressed	1.00784	0.720628	1.065
26.13	misc.acid and other phosphatases	a_95_p194607	moderately similar to ( 498) AT2G37940 | Symbols: | FUNCTIONS IN: molecular_function unknown; INVOLVED IN: biological_process unknown; EXPRESSED IN: 22 plant structures; EXPRESSED DURING: 13 growth stages; BEST Arabidopsis thaliana protein match is: phosphatidic acid phosphatase-related / PAP2-related (TAIR:AT3G54020.1); Has 316 Blast hits to 316 proteins in 75 species: Archae - 0; Bacteria - 0; …	-2.09667	-1.89655	-1.41324
26.13	misc.acid and other phosphatases	a_95_p204257	moderately similar to ( 354) AT1G73010 | Symbols: | phosphatase | chr1:27464780-27466180 REVERSEmoderately similar to ( 302) loc_os01g52230 12001.m11397 protein phosphatase phospho1, putative, expressed Put_Phosphatase	0.995739	0.4726	2.51692
26.13	misc.acid and other phosphatases	a_95_p252164	moderately similar to ( 498) AT2G37940 | Symbols: | FUNCTIONS IN: molecular_function unknown; INVOLVED IN: biological_process unknown; EXPRESSED IN: 22 plant structures; EXPRESSED DURING: 13 growth stages; BEST Arabidopsis thaliana protein match is: phosphatidic acid phosphatase-related / PAP2-related (TAIR:AT3G54020.1); Has 316 Blast hits to 316 proteins in 75 species: Archae - 0; Bacteria - 0; …	-2.04767	-1.78684	-1.26619
26.16	misc.myrosinases-lectin-jacalin	a_95_p032596	highly similar to ( 765) AT4G04960 | Symbols: | lectin protein kinase, putative | chr4:2533096-2535156 FORWARDweakly similar to ( 197) PSKR_DAUCA Phytosulfokine receptor precursor (EC 2.7.11.1) (Phytosulfokine LRR receptor kinase) - Daucus carota (Carrot)moderately similar to ( 487) loc_os04g44910 12004.m35044 protein protein kinase, putative, expressed Lectin_legB PTKc TyrKc Pkinase_Tyr Pkinase …	-1.14843	-1.48448	-0.379341
26.16	misc.myrosinases-lectin-jacalin	a_95_p117947	moderately similar to ( 376) AT3G07720 | Symbols: | kelch repeat-containing protein | chr3:2465439-2467033 FORWARDmoderately similar to ( 357) loc_os09g07460 12009.m04015 protein tip elongation aberrant protein 1, putative, expressed	-0.36398	0.0782261	-1.28762
26.16	misc.myrosinases-lectin-jacalin	a_95_p136947	very weakly similar to ( 100) AT5G03140 | Symbols: | lectin protein kinase family protein | chr5:737750-739885 REVERSEvery weakly similar to (91.3) loc_os06g17490 12006.m06461 protein protein kinase, putative, expressedLectin_legB	-1.23426	-0.280637	-0.839604
26.16	misc.myrosinases-lectin-jacalin	a_95_p211627	weakly similar to ( 168) AT1G19715 | Symbols: | jacalin lectin family protein | chr1:6816934-6819244 REVERSEweakly similar to ( 165) loc_os05g43240 12005.m08452 protein jacalin-like lectin domain containing protein, expressedJacalin	-0.891057	-1.39003	-1.25708
26.17	misc.dynamin	a_95_p041091	weakly similar to ( 114) AT3G60190 | Symbols: ADL4, ADLP2, EDR3, DRP1E, ADL1E | ADL1E (ARABIDOPSIS DYNAMIN-LIKE 1E); GTP binding / GTPase | chr3:22244367-22247651 REVERSEweakly similar to ( 116) loc_os10g41820 12010.m21978 protein dynamin-related protein 1C, putative, expressed	-1.26453	-1.56181	-0.749085
26.18	misc.invertase/pectin methylesterase inhibitor family protein	a_95_p009701	weakly similar to ( 163) AT1G62770 | Symbols: | invertase/pectin methylesterase inhibitor family protein | chr1:23246085-23246836 REVERSEweakly similar to ( 151) 21KD_DAUCA 21 kDa protein precursor (1.2 protein) - Daucus carota (Carrot)weakly similar to ( 119) loc_os06g49760 12006.m09500 protein ripening-related protein, putative, expressedPMEI	2.358	1.08429	0.598769
26.18	misc.invertase/pectin methylesterase inhibitor family protein	a_95_p009701	weakly similar to ( 168) AT1G62770 | Symbols: | invertase/pectin methylesterase inhibitor family protein | chr1:23246085-23246836 REVERSEweakly similar to ( 152) 21KD_DAUCA 21 kDa protein precursor (1.2 protein) - Daucus carota (Carrot)weakly similar to ( 117) loc_os06g49760 12006.m09500 protein ripening-related protein, putative, expressedPMEI	2.358	1.08429	0.598769
26.18	misc.invertase/pectin methylesterase inhibitor family protein	a_95_p017596		1.07502	0.411542	1.12122
26.18	misc.invertase/pectin methylesterase inhibitor family protein	a_95_p113277		2.22179	0.925802	0.628541
26.18	misc.invertase/pectin methylesterase inhibitor family protein	a_95_p202932	weakly similar to ( 106) AT1G47960 | Symbols: C/VIF1, ATC/VIF1 | C/VIF1 (CELL WALL / VACUOLAR INHIBITOR OF FRUCTOSIDASE 1); enzyme inhibitor/ pectinesterase/ pectinesterase inhibitor | chr1:17681954-17683516 REVERSEPMEI	-2.0392	-1.66305	-1.2852
26.18	misc.invertase/pectin methylesterase inhibitor family protein	a_95_p224277	weakly similar to ( 168) AT1G62770 | Symbols: | invertase/pectin methylesterase inhibitor family protein | chr1:23246085-23246836 REVERSEweakly similar to ( 152) 21KD_DAUCA 21 kDa protein precursor (1.2 protein) - Daucus carota (Carrot)weakly similar to ( 117) loc_os06g49760 12006.m09500 protein ripening-related protein, putative, expressedPMEI	2.40626	0.609693	0.587374
26.18	misc.invertase/pectin methylesterase inhibitor family protein	a_95_p234964	weakly similar to ( 107) AT1G47960 | Symbols: C/VIF1, ATC/VIF1 | C/VIF1 (CELL WALL / VACUOLAR INHIBITOR OF FRUCTOSIDASE 1); enzyme inhibitor/ pectinesterase/ pectinesterase inhibitor | chr1:17681954-17683516 REVERSEPMEI	-1.46413	-1.69834	-0.732487
26.19	misc.plastocyanin-like	a_95_p033619	very weakly similar to (83.2) AT3G27200 | Symbols: | plastocyanin-like domain-containing protein | chr3:10043738-10044340 REVERSEweakly similar to ( 117) loc_os02g48820 12002.m09916 protein uclacyanin-2 precursor, putative, expressedCu_bind_like	-0.283418	0.230916	-1.75715
26.19	misc.plastocyanin-like	a_95_p221852	moderately similar to ( 216) AT1G08500 | Symbols: | plastocyanin-like domain-containing protein | chr1:2689110-2689881 FORWARDweakly similar to ( 168) loc_os01g17470 12001.m08338 protein blue copper protein precursor, putative, expressed	-0.464404	-0.381408	-1.06812
26.21	misc.protease inhibitor/seed storage/lipid transfer protein (LTP) family protein	a_95_p015261	very weakly similar to (83.2) AT1G62790 | Symbols: | protease inhibitor/seed storage/lipid transfer protein (LTP) family protein | chr1:23252369-23253481 FORWARDvery weakly similar to (81.3) loc_os06g47200 12006.m09246 protein lipid binding protein, putative, expressed	-2.43799	-2.19379	-0.784022
26.21	misc.protease inhibitor/seed storage/lipid transfer protein (LTP) family protein	a_95_p015261	very weakly similar to (84.7) AT1G62790 | Symbols: | protease inhibitor/seed storage/lipid transfer protein (LTP) family protein | chr1:23252369-23253481 FORWARDvery weakly similar to (82.8) loc_os06g47200 12006.m09246 protein lipid binding protein, putative, expressed	-2.43799	-2.19379	-0.784022
26.21	misc.protease inhibitor/seed storage/lipid transfer protein (LTP) family protein	a_95_p161357	very weakly similar to (83.2) AT1G62790 | Symbols: | protease inhibitor/seed storage/lipid transfer protein (LTP) family protein | chr1:23252369-23253481 FORWARDvery weakly similar to (81.3) loc_os06g47200 12006.m09246 protein lipid binding protein, putative, expressed	-2.68364	-2.23049	-0.759491
26.21	misc.protease inhibitor/seed storage/lipid transfer protein (LTP) family protein	a_95_p161357	very weakly similar to (84.7) AT1G62790 | Symbols: | protease inhibitor/seed storage/lipid transfer protein (LTP) family protein | chr1:23252369-23253481 FORWARDvery weakly similar to (82.8) loc_os06g47200 12006.m09246 protein lipid binding protein, putative, expressed	-2.68364	-2.23049	-0.759491
26.21	misc.protease inhibitor/seed storage/lipid transfer protein (LTP) family protein	a_95_p192077	very weakly similar to (88.6) AT1G62790 | Symbols: | protease inhibitor/seed storage/lipid transfer protein (LTP) family protein | chr1:23252369-23253481 FORWARDvery weakly similar to (88.2) loc_os06g47200 12006.m09246 protein lipid binding protein, putative, expressed	-2.47108	-2.04649	-0.762918
26.22	misc.short chain dehydrogenase/reductase (SDR)	a_95_p120127	moderately similar to ( 432) AT4G09750 | Symbols: | short-chain dehydrogenase/reductase (SDR) family protein | chr4:6146770-6148698 FORWARDmoderately similar to ( 399) loc_os06g39040 12006.m08442 protein retinol dehydrogenase 12, putative, expressed PRK06196 PRK06197 PRK05854 FabG PRK07453 fabG PRK12828 PRK07201 DltE COG4221	1.53238	0.565928	1.26867
26.22	misc.short chain dehydrogenase/reductase (SDR)	a_95_p126702	very weakly similar to (99.4) AT4G23420 | Symbols: | short-chain dehydrogenase/reductase (SDR) family protein | chr4:12226288-12228562 FORWARDvery weakly similar to (86.7) loc_os09g39670 12009.m06905 protein retinol dehydrogenase 14, putative, expressed PRK06197 PRK06196	0.878082	0.16445	1.2216
26.22	misc.short chain dehydrogenase/reductase (SDR)	a_95_p226779	moderately similar to ( 204) AT4G11410 | Symbols: | short-chain dehydrogenase/reductase (SDR) family protein | chr4:6945127-6947186 REVERSEmoderately similar to ( 227) loc_os09g39670 12009.m06905 protein retinol dehydrogenase 14, putative, expressed PRK06197 PRK06196	0.832561	0.155615	1.2911
26.22	misc.short chain dehydrogenase/reductase (SDR)	a_95_p294083	moderately similar to ( 319) AT1G10310 | Symbols: | short-chain dehydrogenase/reductase (SDR) family protein | chr1:3381733-3383874 REVERSEmoderately similar to ( 318) loc_os02g35170 12002.m08605 protein expressed protein fabG fabG FabG fabG DltE PRK12829 PRK12826 COG4221 fabG fabG PRK06180 PRK07454 PRK07479 PRK06172 PRK06914 fabG PRK07890 PRK09291 PRK12429 PRK12939 PRK07326 PRK08945 PRK12827 PRK…	1.149	0.976467	1.62053
26.23	misc.rhodanese	a_95_p090553	weakly similar to ( 167) AT5G19370 | Symbols: | rhodanese-like domain-containing protein / PPIC-type PPIASE domain-containing protein | chr5:6524247-6526629 REVERSEweakly similar to ( 197) loc_os07g48810 12007.m09090 protein isomerase, putative, expressed	0.785112	0.559473	1.02242
26.23	misc.rhodanese	a_95_p120282	weakly similar to ( 182) AT3G25480 | Symbols: | rhodanese-like domain-containing protein | chr3:9235591-9236598 REVERSEweakly similar to ( 180) loc_os01g66600 12001.m12767 protein expressed protein	1.09781	1.14498	1.38854
26.23	misc.rhodanese	a_95_p265531	weakly similar to ( 149) AT5G19370 | Symbols: | rhodanese-like domain-containing protein / PPIC-type PPIASE domain-containing protein | chr5:6524247-6526629 REVERSEweakly similar to ( 180) loc_os07g48810 12007.m09090 protein isomerase, putative, expressed	0.735329	0.400469	1.14066
26.23	misc.rhodanese	a_95_p265531	weakly similar to ( 167) AT5G19370 | Symbols: | rhodanese-like domain-containing protein / PPIC-type PPIASE domain-containing protein | chr5:6524247-6526629 REVERSEweakly similar to ( 197) loc_os07g48810 12007.m09090 protein isomerase, putative, expressed	0.735329	0.400469	1.14066
26.24	misc.GCN5-related N-acetyltransferase	a_95_p151642	moderately similar to ( 264) AT2G38130 | Symbols: ATMAK3 | ATMAK3; N-acetyltransferase | chr2:15978639-15980145 REVERSEmoderately similar to ( 274) loc_os11g32280 12011.m080010 protein retrotransposon protein, putative, unclassified, expressed	1.18377	0.108757	0.696647
26.24	misc.GCN5-related N-acetyltransferase	a_95_p266111	moderately similar to ( 258) AT2G04845 | Symbols: | GCN5-related N-acetyltransferase (GNAT) family protein | chr2:1702451-1703993 REVERSEmoderately similar to ( 246) loc_os03g09860 12003.m35068 protein N-acetyltransferase, putative, expressed	-0.150384	-0.312767	-1.15695
26.28	misc.GDSL-motif lipase	a_95_p183642	moderately similar to ( 269) AT2G38180 | Symbols: | GDSL-motif lipase/hydrolase family protein | chr2:15997187-15998751 FORWARDmoderately similar to ( 276) loc_os11g48070 12011.m08606 protein isoamyl acetate-hydrolyzing esterase, putative, expressed Isoamyl_acetate_hydrolase_like Lipase_GDSL	-0.656019	-0.0209724	-1.35709
26.28	misc.GDSL-motif lipase	a_95_p189287	moderately similar to ( 403) AT1G28600 | Symbols: | lipase, putative | chr1:10051604-10053073 REVERSEweakly similar to ( 165) EST_HEVBR Esterase precursor (EC 3.1.1.-) (Early nodule-specific protein homolog) (Latex allergen Hev b 13) - Hevea brasiliensis (Para rubber tree)moderately similar to ( 349) loc_os01g11710 12001.m07788 protein esterase precursor, putative, expressedSGNH_plant_lipase_like…	-1.97405	-0.481879	-2.04144
26.28	misc.GDSL-motif lipase	a_95_p212252	moderately similar to ( 266) AT5G03980 | Symbols: | GDSL-motif lipase/hydrolase family protein | chr5:1074205-1075289 REVERSEweakly similar to ( 108) EST_HEVBR Esterase precursor (EC 3.1.1.-) (Early nodule-specific protein homolog) (Latex allergen Hev b 13) - Hevea brasiliensis (Para rubber tree)moderately similar to ( 273) loc_os11g31940 12011.m07096 protein esterase precursor, putative, express…	-3.33622	-1.1195	-2.33267
26.28	misc.GDSL-motif lipase	a_95_p243547	moderately similar to ( 269) AT2G38180 | Symbols: | GDSL-motif lipase/hydrolase family protein | chr2:15997187-15998751 FORWARDmoderately similar to ( 276) loc_os11g48070 12011.m08606 protein isoamyl acetate-hydrolyzing esterase, putative, expressed Isoamyl_acetate_hydrolase_like Lipase_GDSL	-0.692232	0.0343473	-1.37922
27.1	RNA.processing	a_95_p008431	highly similar to ( 699) AT4G34110 | Symbols: PAB2, PABP2, ATPAB2 | PAB2 (POLY(A) BINDING 2); RNA binding / translation initiation factor | chr4:16336732-16339892 FORWARDvery weakly similar to (94.7) ROC4_NICSY 31 kDa ribonucleoprotein, chloroplast precursor - Nicotiana sylvestris (Wood tobacco)highly similar to ( 789) loc_os04g42600 12004.m35168 protein polyadenylate-binding protein 2, putative,…	1.33284	0.598811	1.50135
27.1	RNA.processing	a_95_p012571	moderately similar to ( 446) AT4G25630 | Symbols: FIB2, ATFIB2 | FIB2 (FIBRILLARIN 2); snoRNA binding | chr4:13074239-13076205 FORWARDmoderately similar to ( 434) loc_os02g57590 12002.m33482 protein fibrillarin-2, putative, expressed Fibrillarin NOP1 PRK04266	1.10647	0.258622	1.18995
27.1	RNA.processing	a_95_p012701	moderately similar to ( 352) AT4G05410 | Symbols: | transducin family protein / WD-40 repeat family protein | chr4:2743229-2745521 REVERSEmoderately similar to ( 374) loc_os03g42770 12003.m09329 protein expressed protein WD40 COG2319	1.03195	0.299371	1.02213
27.1	RNA.processing	a_95_p017616	moderately similar to ( 289) AT4G05410 | Symbols: | transducin family protein / WD-40 repeat family protein | chr4:2743229-2745521 REVERSEmoderately similar to ( 316) loc_os03g42770 12003.m09329 protein expressed protein WD40	1.02641	0.292259	1.04322
27.1	RNA.processing	a_95_p019671	highly similar to ( 594) AT3G17040 | Symbols: HCF107 | HCF107 (HIGH CHLOROPHYLL FLUORESCENT 107); binding | chr3:5809378-5812605 REVERSEmoderately similar to ( 235) MBB1_CHLRE PsbB mRNA maturation factor Mbb1, chloroplast precursor - Chlamydomonas reinhardtiihighly similar to ( 555) loc_os03g19560 12003.m35182 protein psbB mRNA maturation factor Mbb1, chloroplast precursor, putative, expressed	0.89781	1.05088	0.85229
27.1	RNA.processing	a_95_p037168	moderately similar to ( 257) AT2G45350 | Symbols: CRR4 | CRR4 (CHLORORESPIRATORY REDUCTION 4) | chr2:18694816-18696636 REVERSEweakly similar to ( 178) loc_os10g26070 12010.m05550 protein methyltransferase small domain, putative, expressed	2.00866	1.70743	0.826703
27.1	RNA.processing	a_95_p115677	highly similar to ( 699) AT4G34110 | Symbols: PAB2, PABP2, ATPAB2 | PAB2 (POLY(A) BINDING 2); RNA binding / translation initiation factor | chr4:16336732-16339892 FORWARDvery weakly similar to (94.7) ROC4_NICSY 31 kDa ribonucleoprotein, chloroplast precursor - Nicotiana sylvestris (Wood tobacco)highly similar to ( 789) loc_os04g42600 12004.m35168 protein polyadenylate-binding protein 2, putative,…	1.17208	0.405492	1.16751
27.1	RNA.processing	a_95_p115677	moderately similar to ( 278) AT4G34110 | Symbols: PAB2, PABP2, ATPAB2 | PAB2 (POLY(A) BINDING 2); RNA binding / translation initiation factor | chr4:16336732-16339892 FORWARDvery weakly similar to (82.0) ROC1_SPIOL 28 kDa ribonucleoprotein, chloroplast (28RNP) - Spinacia oleracea (Spinach)moderately similar to ( 281) loc_os09g02700 12009.m03642 protein polyadenylate-binding protein 2, putative, e…	1.17208	0.405492	1.16751
27.1	RNA.processing	a_95_p131167	moderately similar to ( 248) AT1G62390 | Symbols: | octicosapeptide/Phox/Bem1p (PB1) domain-containing protein / tetratricopeptide repeat (TPR)-containing protein | chr1:23084632-23086887 REVERSEmoderately similar to ( 229) loc_os09g04990 12009.m03868 protein cytoskeletal protein, putative, expressed	1.03746	0.618668	0.809493
27.1	RNA.processing	a_95_p131237	weakly similar to ( 168) AT3G03710 | Symbols: RIF10 | RIF10 (resistant to inhibition with FSM 10); 3'-5'-exoribonuclease/ RNA binding / nucleic acid binding / polyribonucleotide nucleotidyltransferase | chr3:919542-924906 FORWARDweakly similar to ( 154) loc_os07g07310 12007.m079617 protein polynucleotide phosphorylase, putative, expressed PRK11824 Pnp	1.02914	0.537025	0.473675
27.1	RNA.processing	a_95_p215942	moderately similar to ( 310) AT5G26880 | Symbols: | tRNA/rRNA methyltransferase (SpoU) family protein | chr5:9457950-9459190 REVERSEmoderately similar to ( 302) loc_os08g39600 12008.m07941 protein expressed proteinCspR PRK10358 SpoU_methylase SpoU	0.692589	1.0835	1.05536
27.1.1	RNA.processing.splicing	a_95_p125647	moderately similar to ( 250) AT4G13070 | Symbols: | group II intron splicing factor CRS1-related | chr4:7621780-7623051 REVERSEmoderately similar to ( 266) loc_os06g20030 12006.m06660 protein CFM6, putative, expressed CRS1_YhbY	1.04016	1.06767	0.325932
27.1.2	RNA.processing.RNA helicase	a_95_p026736	moderately similar to ( 374) AT5G63630 | Symbols: | DEAD box RNA helicase, putative | chr5:25472598-25475196 REVERSEvery weakly similar to (84.7) IF4A3_NICPL Eukaryotic initiation factor 4A-3 (EC 3.6.1.-) (ATP-dependent RNA helicase eIF4A-3) (eIF-4A-3) - Nicotiana plumbaginifolia (Leadwort-leaved tobacco)moderately similar to ( 353) loc_os06g33520 12006.m07889 protein ATP binding protein, putativ…	1.5228	0.643794	1.22306
27.1.2	RNA.processing.RNA helicase	a_95_p082730	moderately similar to ( 210) AT1G12770 | Symbols: EMB1586 | EMB1586 (embryo defective 1586); ATP binding / ATP-dependent helicase/ helicase/ nucleic acid binding | chr1:4351888-4353543 FORWARDvery weakly similar to (86.3) IF410_TOBAC Eukaryotic initiation factor 4A-10 (EC 3.6.1.-) (ATP-dependent RNA helicase eIF4A-10) (eIF-4A-10) - Nicotiana tabacum (Common tobacco)moderately similar to ( 207) lo…	0.994421	0.867444	1.03824
27.1.2	RNA.processing.RNA helicase	a_95_p202917	moderately similar to ( 374) AT5G63630 | Symbols: | DEAD box RNA helicase, putative | chr5:25472598-25475196 REVERSEvery weakly similar to (84.7) IF4A3_NICPL Eukaryotic initiation factor 4A-3 (EC 3.6.1.-) (ATP-dependent RNA helicase eIF4A-3) (eIF-4A-3) - Nicotiana plumbaginifolia (Leadwort-leaved tobacco)moderately similar to ( 353) loc_os06g33520 12006.m07889 protein ATP binding protein, putativ…	1.48798	0.728822	1.22294
27.1.19	RNA.processing.ribonucleases	a_95_p147222	weakly similar to ( 141) AT2G40815 | Symbols: | FUNCTIONS IN: molecular_function unknown; INVOLVED IN: biological_process unknown; LOCATED IN: cellular_component unknown; CONTAINS InterPro DOMAIN/s: C2 calcium-dependent membrane targeting (InterPro:IPR000008). | chr2:17034736-17036110 REVERSE	-1.37392	-0.00636972	-0.909467
27.1.19	RNA.processing.ribonucleases	a_95_p185012	moderately similar to ( 399) AT3G44260 | Symbols: | CCR4-NOT transcription complex protein, putative | chr3:15952213-15953055 REVERSEmoderately similar to ( 302) loc_os02g55300 12002.m10556 protein CCR4-NOT transcription complex subunit 7, putative, expressed CAF1 POP2	-0.885264	-2.37455	-1.49384
27.1.19	RNA.processing.ribonucleases	a_95_p185302	moderately similar to ( 375) AT5G22250 | Symbols: | CCR4-NOT transcription complex protein, putative | chr5:7365605-7366441 REVERSEmoderately similar to ( 282) loc_os02g55300 12002.m10556 protein CCR4-NOT transcription complex subunit 7, putative, expressed CAF1 POP2	-1.64445	-2.52007	-1.50204
27.1.19	RNA.processing.ribonucleases	a_95_p195392	moderately similar to ( 216) AT3G20390 | Symbols: | endoribonuclease L-PSP family protein | chr3:7110227-7111695 REVERSEweakly similar to ( 193) loc_os07g33240 12007.m07585 protein expressed protein Ribonuc_L-PSP YjgH YjgF_like TdcF PRK11401	0.940769	0.72557	1.26395
27.1.19	RNA.processing.ribonucleases	a_95_p216072	moderately similar to ( 460) AT4G37510 | Symbols: | ribonuclease III family protein | chr4:17626259-17628854 REVERSEmoderately similar to ( 446) loc_os01g59510 12001.m42523 protein RNA binding protein, putative, expressedRIBOc	1.14264	0.968032	1.29747
27.1.19	RNA.processing.ribonucleases	a_95_p266976	moderately similar to ( 460) AT4G37510 | Symbols: | ribonuclease III family protein | chr4:17626259-17628854 REVERSEmoderately similar to ( 446) loc_os01g59510 12001.m42523 protein RNA binding protein, putative, expressedRIBOc	1.05942	0.92424	1.21703
27.1.19	RNA.processing.ribonucleases	a_95_p296138	moderately similar to ( 231) AT1G55140 | Symbols: | RNA binding / ribonuclease III | chr1:20572788-20574332 REVERSEmoderately similar to ( 214) loc_os05g25400 12005.m06833 protein expressed proteinCOG1939	0.941728	0.841619	1.42544
27.2	RNA.transcription	a_95_p007061	nearly identical (1253) AT2G24120 | Symbols: PDE319, SCA3 | SCA3 (SCABRA 3); DNA binding / DNA-directed RNA polymerase | chr2:10249358-10254530 REVERSEnearly identical (1771) RPO3B_TOBAC DNA-directed RNA polymerase 3B, chloroplast precursor (EC 2.7.7.6) (T7 bacteriophage-type single subunit RNA polymerase 3B) (NictaRpoT3-tom) - Nicotiana tabacum (Common tobacco)nearly identical (1136) loc_os09g07…	1.21734	0.744475	0.896603
27.2	RNA.transcription	a_95_p007286	nearly identical (1253) AT2G24120 | Symbols: PDE319, SCA3 | SCA3 (SCABRA 3); DNA binding / DNA-directed RNA polymerase | chr2:10249358-10254530 REVERSEnearly identical (1771) RPO3B_TOBAC DNA-directed RNA polymerase 3B, chloroplast precursor (EC 2.7.7.6) (T7 bacteriophage-type single subunit RNA polymerase 3B) (NictaRpoT3-tom) - Nicotiana tabacum (Common tobacco)nearly identical (1136) loc_os09g07…	1.19666	0.655532	0.904076
27.2	RNA.transcription	a_95_p052991	weakly similar to ( 122) loc_os01g39050 12001.m10185 protein retrotransposon protein, putative, unclassified	2.34658	1.58262	1.45954
27.2	RNA.transcription	a_95_p064010	weakly similar to ( 144) loc_os05g15220 12005.m05931 protein retrotransposon protein, putative, unclassified, expressed	1.1082	1.18883	1.28634
27.2	RNA.transcription	a_95_p087483	nearly identical (1397) AT1G14790 | Symbols: RDR1, ATRDRP1 | RDR1 (RNA-DEPENDENT RNA POLYMERASE 1); RNA-directed RNA polymerase/ nucleic acid binding | chr1:5094317-5097817 REVERSEhighly similar to ( 982) loc_os02g50330 12002.m10067 protein RNA-directed RNA polymerase 2, putative, expressed RdRP	-2.50327	-1.38099	-1.71207
27.2	RNA.transcription	a_95_p087483	weakly similar to ( 176) AT1G14790 | Symbols: RDR1, ATRDRP1 | RDR1 (RNA-DEPENDENT RNA POLYMERASE 1); RNA-directed RNA polymerase/ nucleic acid binding | chr1:5094317-5097817 REVERSEweakly similar to ( 177) loc_os02g50330 12002.m10067 protein RNA-directed RNA polymerase 2, putative, expressed	-2.50327	-1.38099	-1.71207
27.2	RNA.transcription	a_95_p093398	weakly similar to ( 130) AT1G26665 | Symbols: | FUNCTIONS IN: molecular_function unknown; INVOLVED IN: biological_process unknown; LOCATED IN: cellular_component unknown; EXPRESSED IN: 24 plant structures; EXPRESSED DURING: 15 growth stages; BEST Arabidopsis thaliana protein match is: RNA polymerase II mediator complex protein-related (TAIR:AT5G41910.1); Has 223 Blast hits to 223 proteins in 105 …	0.893439	0.489675	1.30397
27.3	RNA.regulation of transcription	a_95_p013906	weakly similar to ( 130) AT5G17560 | Symbols: | BolA-like family protein | chr5:5788474-5789671 FORWARDweakly similar to ( 124) loc_os06g28970 12006.m07441 protein transcription regulator, putative, expressed	0.884814	0.600255	1.24699
27.3	RNA.regulation of transcription	a_95_p024276	moderately similar to ( 234) AT1G21600 | Symbols: PTAC6 | PTAC6 (PLASTID TRANSCRIPTIONALLY ACTIVE6) | chr1:7571514-7573782 REVERSEweakly similar to ( 196) loc_os11g01890 12011.m079927 protein expressed protein	1.06465	1.29756	1.09266
27.3	RNA.regulation of transcription	a_95_p052831	very weakly similar to (84.0) AT1G68120 | Symbols: BPC3, ATBPC3 | BPC3 (BASIC PENTACYSTEINE 3); DNA binding / transcription factor | chr1:25526296-25527108 REVERSEvery weakly similar to (86.7) loc_os10g02620 12010.m03679 protein GAGA-binding protein, putative, expressedDUF1004	1.06333	0.820601	0.120862
27.3	RNA.regulation of transcription	a_95_p115327	moderately similar to ( 261) AT1G74850 | Symbols: PTAC2 | PTAC2 (PLASTID TRANSCRIPTIONALLY ACTIVE2) | chr1:28119237-28122314 REVERSEvery weakly similar to (95.5) RF1_ORYSA Rf1 protein, mitochondrial precursor (PPR protein) (Fertility restorer) (Restorer for CMS) - Oryza sativa (Rice)weakly similar to ( 150) loc_os03g60910 12003.m10978 protein ATP binding protein, putative, expressed	1.22356	0.762693	0.823729
27.3	RNA.regulation of transcription	a_95_p118002	weakly similar to ( 122) AT5G17560 | Symbols: | BolA-like family protein | chr5:5788474-5789671 FORWARDweakly similar to ( 114) loc_os06g28970 12006.m07441 protein transcription regulator, putative, expressed	0.792926	0.55879	1.04637
27.3	RNA.regulation of transcription	a_95_p118002	weakly similar to ( 130) AT5G17560 | Symbols: | BolA-like family protein | chr5:5788474-5789671 FORWARDweakly similar to ( 124) loc_os06g28970 12006.m07441 protein transcription regulator, putative, expressed	0.792926	0.55879	1.04637
27.3	RNA.regulation of transcription	a_95_p120652	weakly similar to ( 190) AT2G34640 | Symbols: PTAC12 | PTAC12 (PLASTID TRANSCRIPTIONALLY ACTIVE12) | chr2:14582061-14584345 REVERSEweakly similar to ( 154) loc_os01g56350 12001.m43211 protein expressed protein	1.11621	0.861952	1.32437
27.3	RNA.regulation of transcription	a_95_p229014	moderately similar to ( 396) AT1G21600 | Symbols: PTAC6 | PTAC6 (PLASTID TRANSCRIPTIONALLY ACTIVE6) | chr1:7571514-7573782 REVERSEmoderately similar to ( 314) loc_os11g01890 12011.m079927 protein expressed protein	1.05342	1.08269	1.03431
27.3.1	RNA.regulation of transcription.ABI3/VP1-related B3-domain-containing transcription factor family	a_95_p149142	weakly similar to ( 158) AT5G06250 | Symbols: | transcription factor | chr5:1892714-1894058 REVERSEweakly similar to ( 119) loc_os03g02900 12003.m05828 protein B3 DNA binding domain containing protein, expressed	-2.04651	-0.999969	-1.94632
27.3.1	RNA.regulation of transcription.ABI3/VP1-related B3-domain-containing transcription factor family	a_95_p184507	weakly similar to ( 188) AT1G68840 | Symbols: RAV2, RAP2.8, TEM2 | RAV2 (REGULATOR OF THE ATPASE OF THE VACUOLAR MEMBRANE); DNA binding / transcription factor/ transcription repressor | chr1:25880442-25881500 FORWARDweakly similar to ( 176) loc_os01g49830 12001.m11168 protein DNA-binding protein RAV1, putative, expressedB3	-1.62205	-2.18334	-1.7143
27.3.2	RNA.regulation of transcription.Alfin-like	a_95_p217242	moderately similar to ( 326) AT5G05610 | Symbols: AL1 | AL1 (ALFIN-LIKE 1); DNA binding / methylated histone residue binding | chr5:1677331-1678942 REVERSEmoderately similar to ( 290) loc_os07g12910 12007.m079643 protein PHD finger protein, putative, expressed	-0.377101	-0.151853	-1.12579
27.3.3	RNA.regulation of transcription.AP2/EREBP, APETALA2/Ethylene-responsive element binding protein family	a_95_p008861	moderately similar to ( 222) AT4G25480 | Symbols: DREB1A, CBF3, ATCBF3 | DREB1A (DEHYDRATION RESPONSE ELEMENT B1A); DNA binding / transcription activator/ transcription factor | chr4:13018353-13019003 REVERSEweakly similar to ( 163) loc_os04g48350 12004.m09771 protein dehydration-responsive element-binding protein 1D, putative, expressedAP2 AP2	-3.34998	-4.20074	-0.578672
27.3.3	RNA.regulation of transcription.AP2/EREBP, APETALA2/Ethylene-responsive element binding protein family	a_95_p014751	weakly similar to ( 166) AT1G53910 | Symbols: RAP2.12 | RAP2.12; DNA binding / transcription factor | chr1:20135242-20136581 FORWARDweakly similar to ( 167) ERF1_ORYSA Ethylene-responsive transcription factor 1 (Ethylene-responsive element-binding factor 1) (EREBP-1) (OsEREBP1) - Oryza sativa (Rice)weakly similar to ( 187) loc_os06g09390 12006.m091636 protein ethylene-responsive element binding p…	-1.42915	-0.989618	-1.06265
27.3.3	RNA.regulation of transcription.AP2/EREBP, APETALA2/Ethylene-responsive element binding protein family	a_95_p031226	moderately similar to ( 209) AT4G25480 | Symbols: DREB1A, CBF3, ATCBF3 | DREB1A (DEHYDRATION RESPONSE ELEMENT B1A); DNA binding / transcription activator/ transcription factor | chr4:13018353-13019003 REVERSEweakly similar to ( 137) loc_os01g73770 12001.m13404 protein dehydration-responsive element-binding protein 1C, putative, expressedAP2 AP2	-3.67076	-5.0592	-1.19388
27.3.3	RNA.regulation of transcription.AP2/EREBP, APETALA2/Ethylene-responsive element binding protein family	a_95_p032601	very weakly similar to (98.2) AT4G34410 | Symbols: RRTF1 | RRTF1 ({REDOX RESPONSIVE TRANSCRIPTION FACTOR 1); DNA binding / transcription factor | chr4:16451992-16452798 FORWARDvery weakly similar to (94.0) loc_os09g28440 12009.m05995 protein AP2 domain containing protein, expressedAP2 AP2	-3.63495	-4.66519	-1.30817
27.3.3	RNA.regulation of transcription.AP2/EREBP, APETALA2/Ethylene-responsive element binding protein family	a_95_p055386		0.633185	0.997543	1.09903
27.3.3	RNA.regulation of transcription.AP2/EREBP, APETALA2/Ethylene-responsive element binding protein family	a_95_p136437	moderately similar to ( 209) AT4G25490 | Symbols: CBF1, DREB1B, ATCBF1 | CBF1 (C-REPEAT/DRE BINDING FACTOR 1); DNA binding / transcription activator/ transcription factor | chr4:13021921-13022562 REVERSEweakly similar to ( 136) loc_os01g73770 12001.m13404 protein dehydration-responsive element-binding protein 1C, putative, expressedAP2 AP2	-3.13495	-5.5645	-2.22236
27.3.3	RNA.regulation of transcription.AP2/EREBP, APETALA2/Ethylene-responsive element binding protein family	a_95_p152547	weakly similar to ( 103) AT3G61630 | Symbols: CRF6 | CRF6 (CYTOKININ RESPONSE FACTOR 6); DNA binding / transcription factor | chr3:22805274-22806221 FORWARDvery weakly similar to (90.9) ERF4_NICSY Ethylene-responsive transcription factor 4 (Ethylene-responsive element-binding factor 4 homolog) (EREBP-3) (NsERF3) - Nicotiana sylvestris (Wood tobacco)very weakly similar to (95.9) loc_os01g46870 120…	-1.40704	-1.87555	-1.33288
27.3.3	RNA.regulation of transcription.AP2/EREBP, APETALA2/Ethylene-responsive element binding protein family	a_95_p178817	weakly similar to ( 166) AT1G53910 | Symbols: RAP2.12 | RAP2.12; DNA binding / transcription factor | chr1:20135242-20136581 FORWARDweakly similar to ( 167) ERF1_ORYSA Ethylene-responsive transcription factor 1 (Ethylene-responsive element-binding factor 1) (EREBP-1) (OsEREBP1) - Oryza sativa (Rice)weakly similar to ( 187) loc_os06g09390 12006.m091636 protein ethylene-responsive element binding p…	-1.47116	-0.887991	-0.97279
27.3.3	RNA.regulation of transcription.AP2/EREBP, APETALA2/Ethylene-responsive element binding protein family	a_95_p178817	weakly similar to ( 183) AT1G53910 | Symbols: RAP2.12 | RAP2.12; DNA binding / transcription factor | chr1:20135242-20136581 FORWARDweakly similar to ( 184) ERF1_ORYSA Ethylene-responsive transcription factor 1 (Ethylene-responsive element-binding factor 1) (EREBP-1) (OsEREBP1) - Oryza sativa (Rice)moderately similar to ( 203) loc_os06g09390 12006.m091636 protein ethylene-responsive element bindi…	-1.47116	-0.887991	-0.97279
27.3.3	RNA.regulation of transcription.AP2/EREBP, APETALA2/Ethylene-responsive element binding protein family	a_95_p180412	weakly similar to ( 184) AT1G53910 | Symbols: RAP2.12 | RAP2.12; DNA binding / transcription factor | chr1:20135242-20136581 FORWARDweakly similar to ( 185) ERF1_ORYSA Ethylene-responsive transcription factor 1 (Ethylene-responsive element-binding factor 1) (EREBP-1) (OsEREBP1) - Oryza sativa (Rice)weakly similar to ( 185) loc_os02g54160 12002.m10445 protein ethylene response element binding prot…	-1.01203	-0.888257	-0.753174
27.3.3	RNA.regulation of transcription.AP2/EREBP, APETALA2/Ethylene-responsive element binding protein family	a_95_p181482	weakly similar to ( 137) AT2G47520 | Symbols: | AP2 domain-containing transcription factor, putative | chr2:19502891-19503490 REVERSEweakly similar to ( 124) ERF1_ORYSA Ethylene-responsive transcription factor 1 (Ethylene-responsive element-binding factor 1) (EREBP-1) (OsEREBP1) - Oryza sativa (Rice)weakly similar to ( 130) loc_os06g09390 12006.m091636 protein ethylene-responsive element binding …	-2.28117	-3.38251	-0.747832
27.3.3	RNA.regulation of transcription.AP2/EREBP, APETALA2/Ethylene-responsive element binding protein family	a_95_p184497	moderately similar to ( 261) AT1G13260 | Symbols: RAV1 | RAV1; DNA binding / transcription factor/ transcription repressor | chr1:4542386-4543420 FORWARDmoderately similar to ( 234) loc_os01g49830 12001.m11168 protein DNA-binding protein RAV1, putative, expressedAP2 AP2	-1.66693	-2.30276	-1.92478
27.3.3	RNA.regulation of transcription.AP2/EREBP, APETALA2/Ethylene-responsive element binding protein family	a_95_p199522	moderately similar to ( 215) AT4G25490 | Symbols: CBF1, DREB1B, ATCBF1 | CBF1 (C-REPEAT/DRE BINDING FACTOR 1); DNA binding / transcription activator/ transcription factor | chr4:13021921-13022562 REVERSEweakly similar to ( 138) loc_os01g73770 12001.m13404 protein dehydration-responsive element-binding protein 1C, putative, expressedAP2 AP2	-2.20357	-3.89985	-1.52596
27.3.3	RNA.regulation of transcription.AP2/EREBP, APETALA2/Ethylene-responsive element binding protein family	a_95_p211852	weakly similar to ( 160) AT5G25190 | Symbols: | ethylene-responsive element-binding protein, putative | chr5:8707007-8707655 REVERSEweakly similar to ( 109) loc_os06g08340 12006.m05555 protein ethylene response factor 1, putative, expressedAP2 AP2	-1.94264	-1.81777	-1.67831
27.3.3	RNA.regulation of transcription.AP2/EREBP, APETALA2/Ethylene-responsive element binding protein family	a_95_p221747	weakly similar to ( 184) AT1G78080 | Symbols: RAP2.4 | RAP2.4 (related to AP2 4); DNA binding / transcription factor | chr1:29364790-29365794 FORWARDweakly similar to ( 139) loc_os02g51670 12002.m10198 protein AP2 domain-containing protein, putative, expressedAP2 AP2	1.19189	1.41757	0.578147
27.3.3	RNA.regulation of transcription.AP2/EREBP, APETALA2/Ethylene-responsive element binding protein family	a_95_p245517	moderately similar to ( 222) AT4G25480 | Symbols: DREB1A, CBF3, ATCBF3 | DREB1A (DEHYDRATION RESPONSE ELEMENT B1A); DNA binding / transcription activator/ transcription factor | chr4:13018353-13019003 REVERSEweakly similar to ( 163) loc_os04g48350 12004.m09771 protein dehydration-responsive element-binding protein 1D, putative, expressedAP2 AP2	-3.41111	-4.85284	-0.743442
27.3.3	RNA.regulation of transcription.AP2/EREBP, APETALA2/Ethylene-responsive element binding protein family	a_95_p258581	weakly similar to ( 166) AT1G53910 | Symbols: RAP2.12 | RAP2.12; DNA binding / transcription factor | chr1:20135242-20136581 FORWARDweakly similar to ( 167) ERF1_ORYSA Ethylene-responsive transcription factor 1 (Ethylene-responsive element-binding factor 1) (EREBP-1) (OsEREBP1) - Oryza sativa (Rice)weakly similar to ( 187) loc_os06g09390 12006.m091636 protein ethylene-responsive element binding p…	-1.4961	-0.908933	-1.00365
27.3.4	RNA.regulation of transcription.ARF, Auxin Response Factor family	a_95_p146942	moderately similar to ( 204) AT5G20730 | Symbols: NPH4, MSG1, IAA21, ARF7, TIR5, BIP, IAA23, IAA25 | NPH4 (NON-PHOTOTROPHIC HYPOCOTYL); DNA binding / transcription activator/ transcription factor/ transcription regulator | chr5:7016704-7021504 REVERSEmoderately similar to ( 260) loc_os02g04810 12002.m05829 protein auxin response factor 2, putative, expressed	0.501699	1.32016	0.376975
27.3.5	RNA.regulation of transcription.ARR	a_95_p120667	moderately similar to ( 229) AT3G57040 | Symbols: ARR9, ATRR4 | ARR9 (RESPONSE REGULATOR 9); transcription regulator/ two-component response regulator | chr3:21110059-21111228 FORWARDmoderately similar to ( 213) loc_os11g04720 12011.m04670 protein OsRR9 - Rice type-A response regulator, expressedREC Response_reg	1.81568	1.26625	0.502249
27.3.5	RNA.regulation of transcription.ARR	a_95_p200697	weakly similar to ( 183) AT3G57040 | Symbols: ARR9, ATRR4 | ARR9 (RESPONSE REGULATOR 9); transcription regulator/ two-component response regulator | chr3:21110059-21111228 FORWARDweakly similar to ( 191) loc_os12g04500 12012.m04444 protein OsRR10 - Rice type-A response regulator, expressedREC	1.06191	0.683101	2.0585
27.3.6	RNA.regulation of transcription.bHLH,Basic Helix-Loop-Helix family	a_95_p006066	weakly similar to ( 132) AT1G10120 | Symbols: | DNA binding / transcription factor | chr1:3304228-3305984 REVERSEweakly similar to ( 120) loc_os03g51910 12003.m10170 protein BHLH transcription factor, putative, expressed	-1.23733	-1.02078	-1.38836
27.3.6	RNA.regulation of transcription.bHLH,Basic Helix-Loop-Helix family	a_95_p024346	weakly similar to ( 103) AT1G59640 | Symbols: ZCW32, BPEP | ZCW32; DNA binding / transcription factor | chr1:21909635-21911030 REVERSEvery weakly similar to (99.0) loc_os07g09590 12007.m05414 protein bHLH transcription factor, putative, expressed	1.06574	1.06958	0.622834
27.3.6	RNA.regulation of transcription.bHLH,Basic Helix-Loop-Helix family	a_95_p125262	weakly similar to ( 183) AT5G54680 | Symbols: ILR3 | ILR3 (iaa-leucine resistant3); DNA binding / transcription factor | chr5:22217270-22218993 FORWARDweakly similar to ( 142) loc_os07g35870 12007.m28990 protein bHLH transcription factor, putative, expressed	-0.969443	-0.692745	-1.03282
27.3.6	RNA.regulation of transcription.bHLH,Basic Helix-Loop-Helix family	a_95_p206917	weakly similar to ( 103) AT1G59640 | Symbols: ZCW32, BPEP | ZCW32; DNA binding / transcription factor | chr1:21909635-21911030 REVERSEvery weakly similar to (99.0) loc_os07g09590 12007.m05414 protein bHLH transcription factor, putative, expressed	0.983585	1.14729	0.686837
27.3.6	RNA.regulation of transcription.bHLH,Basic Helix-Loop-Helix family	a_95_p206917	weakly similar to ( 194) AT5G62610 | Symbols: | basic helix-loop-helix (bHLH) family protein | chr5:25133117-25134600 REVERSEweakly similar to ( 164) loc_os03g58830 12003.m10786 protein protein SPATULA, putative, expressed	0.983585	1.14729	0.686837
27.3.6	RNA.regulation of transcription.bHLH,Basic Helix-Loop-Helix family	a_95_p218977	weakly similar to ( 192) AT3G24140 | Symbols: FMA | FMA (FAMA); DNA binding / transcription activator/ transcription factor | chr3:8715525-8717772 REVERSEweakly similar to ( 168) loc_os05g50900 12005.m09157 protein helix-loop-helix DNA-binding domain containing protein	1.15101	1.35268	-0.452396
27.3.7	RNA.regulation of transcription.C2C2(Zn) CO-like, Constans-like zinc finger family	a_95_p253749	moderately similar to ( 224) AT4G38960 | Symbols: | zinc finger (B-box type) family protein | chr4:18162300-18163045 FORWARDmoderately similar to ( 235) loc_os09g35880 12009.m06539 protein salt tolerance-like protein, putative, expressed	-1.34781	-0.403868	-1.11076
27.3.8	RNA.regulation of transcription.C2C2(Zn) DOF zinc finger family	a_95_p133822	very weakly similar to ( 100) AT3G47500 | Symbols: CDF3 | CDF3 (CYCLING DOF FACTOR 3); DNA binding / protein binding / transcription factor | chr3:17504276-17505964 REVERSE	-2.39586	-1.06344	-2.73554
27.3.9	RNA.regulation of transcription.C2C2(Zn) GATA transcription factor family	a_95_p120412	very weakly similar to (84.0) AT5G56860 | Symbols: GNC | GNC (GATA, nitrate-inducible, carbon metabolism-involved); transcription factor | chr5:22989630-22991351 REVERSEvery weakly similar to (81.6) loc_os06g37450 12006.m08280 protein GATA zinc finger family protein, expressed	2.84992	2.09658	2.00806
27.3.9	RNA.regulation of transcription.C2C2(Zn) GATA transcription factor family	a_95_p238279	weakly similar to ( 142) AT1G08010 | Symbols: | zinc finger (GATA type) family protein | chr1:2486202-2487402 REVERSEweakly similar to ( 131) loc_os02g56250 12002.m10648 protein GATA zinc finger family protein, expressed	0.947442	1.24834	0.37418
27.3.9	RNA.regulation of transcription.C2C2(Zn) GATA transcription factor family	a_95_p268266	very weakly similar to (80.5) loc_os06g37450 12006.m08280 protein GATA zinc finger family protein, expressed	2.46566	1.98641	2.08292
27.3.9	RNA.regulation of transcription.C2C2(Zn) GATA transcription factor family	a_95_p291123	weakly similar to ( 156) AT5G66320 | Symbols: | zinc finger (GATA type) family protein | chr5:26496208-26497309 REVERSEweakly similar to ( 134) loc_os02g43150 12002.m100295 protein GATA zinc finger family protein, expressed	1.39675	1.51467	0.490436
27.3.10	RNA.regulation of transcription.C2C2(Zn) YABBY family	a_95_p149147	moderately similar to ( 213) AT2G45190 | Symbols: AFO, FIL, YAB1 | AFO (ABNORMAL FLORAL ORGANS); protein binding / transcription factor/ transcription regulator | chr2:18628450-18630552 REVERSEweakly similar to ( 108) YAB1_ORYSA Protein YABBY (OsYAB1) (Filamentous flower protein 1) - Oryza sativa (Rice)weakly similar to ( 177) loc_os02g42950 12002.m33795 protein yabby15 protein, putative, express…	2.23247	1.85876	0.419924
27.3.11	RNA.regulation of transcription.C2H2 zinc finger family	a_95_p014651	weakly similar to ( 159) AT1G27730 | Symbols: STZ, ZAT10 | STZ (salt tolerance zinc finger); nucleic acid binding / transcription factor/ transcription repressor/ zinc ion binding | chr1:9648302-9648985 REVERSEweakly similar to ( 113) ZFP1_WHEAT Zinc-finger protein 1 (WZF1) - Triticum aestivum (Wheat)weakly similar to ( 109) loc_os03g55540 12003.m10467 protein zinc-finger protein 1, putative, exp…	-1.71344	-2.47476	-0.30088
27.3.11	RNA.regulation of transcription.C2H2 zinc finger family	a_95_p082790	weakly similar to ( 159) AT1G27730 | Symbols: STZ, ZAT10 | STZ (salt tolerance zinc finger); nucleic acid binding / transcription factor/ transcription repressor/ zinc ion binding | chr1:9648302-9648985 REVERSEweakly similar to ( 113) ZFP1_WHEAT Zinc-finger protein 1 (WZF1) - Triticum aestivum (Wheat)weakly similar to ( 109) loc_os03g55540 12003.m10467 protein zinc-finger protein 1, putative, exp…	-1.94972	-2.28434	-0.925391
27.3.11	RNA.regulation of transcription.C2H2 zinc finger family	a_95_p104107	very weakly similar to (94.7) loc_os06g41010 12006.m31898 protein zinc finger A20 and AN1 domains-containing protein, putative, expressed	-0.335062	-0.565289	-1.00241
27.3.11	RNA.regulation of transcription.C2H2 zinc finger family	a_95_p112417	weakly similar to ( 154) AT1G27730 | Symbols: STZ, ZAT10 | STZ (salt tolerance zinc finger); nucleic acid binding / transcription factor/ transcription repressor/ zinc ion binding | chr1:9648302-9648985 REVERSEvery weakly similar to (97.8) ZFP1_WHEAT Zinc-finger protein 1 (WZF1) - Triticum aestivum (Wheat)weakly similar to ( 109) loc_os12g39400 12012.m07725 protein zinc-finger protein 1, putative…	-1.06747	-2.50094	-0.75869
27.3.11	RNA.regulation of transcription.C2H2 zinc finger family	a_95_p112417	weakly similar to ( 156) AT1G27730 | Symbols: STZ, ZAT10 | STZ (salt tolerance zinc finger); nucleic acid binding / transcription factor/ transcription repressor/ zinc ion binding | chr1:9648302-9648985 REVERSEvery weakly similar to (97.8) ZFP1_WHEAT Zinc-finger protein 1 (WZF1) - Triticum aestivum (Wheat)weakly similar to ( 107) loc_os12g39400 12012.m07725 protein zinc-finger protein 1, putative…	-1.06747	-2.50094	-0.75869
27.3.11	RNA.regulation of transcription.C2H2 zinc finger family	a_95_p162752	weakly similar to ( 123) AT2G37430 | Symbols: | zinc finger (C2H2 type) family protein (ZAT11) | chr2:15706454-15706990 FORWARDweakly similar to ( 106) loc_os03g17150 12003.m07146 protein ZFP16-1, putative, expressed	-1.52277	-1.5634	-0.931546
27.3.11	RNA.regulation of transcription.C2H2 zinc finger family	a_95_p192482	weakly similar to ( 157) AT3G28210 | Symbols: PMZ | PMZ; zinc ion binding | chr3:10520585-10521223 FORWARDweakly similar to ( 108) loc_os09g21710 12009.m05378 protein AN1-type zinc finger protein 2B, putative, expressed	-0.785861	-0.933629	-1.00208
27.3.11	RNA.regulation of transcription.C2H2 zinc finger family	a_95_p269561	very weakly similar to (97.4) AT3G50700 | Symbols: AtIDD2 | AtIDD2 (Arabidopsis thaliana Indeterminate(ID)-Domain 2); nucleic acid binding / transcription factor/ zinc ion binding | chr3:18840945-18842829 FORWARD	-0.727387	-0.427088	-1.13105
27.3.12	RNA.regulation of transcription.C3H zinc finger family	a_95_p002851	highly similar to ( 509) AT2G40140 | Symbols: CZF1, ZFAR1, SZF2, ATSZF2 | CZF1; transcription factor | chr2:16772537-16774330 FORWARDmoderately similar to ( 370) loc_os03g49170 12003.m101454 protein nucleic acid binding protein, putative, expressed	-1.41813	-2.06292	-2.00628
27.3.12	RNA.regulation of transcription.C3H zinc finger family	a_95_p179112	weakly similar to ( 154) AT2G40140 | Symbols: CZF1, ZFAR1, SZF2, ATSZF2 | CZF1; transcription factor | chr2:16772537-16774330 FORWARDvery weakly similar to (95.9) loc_os07g38090 12007.m28994 protein nucleic acid binding protein, putative, expressed	-1.27134	-2.12146	-1.48247
27.3.19	RNA.regulation of transcription.EIN3-like(EIL) transcription factor family	a_95_p013226	very weakly similar to (84.7) AT3G20770 | Symbols: EIN3 | EIN3 (ETHYLENE-INSENSITIVE3); transcription factor | chr3:7260702-7262588 REVERSEEIN3	-0.904809	-0.518521	-1.3189
27.3.21	RNA.regulation of transcription.GRAS transcription factor family	a_95_p213597		-0.804681	-0.811208	-1.14253
27.3.22	RNA.regulation of transcription.HB,Homeobox transcription factor family	a_95_p013711	weakly similar to ( 103) AT2G46680 | Symbols: ATHB-7, ATHB7 | ATHB-7 (ARABIDOPSIS THALIANA HOMEOBOX 7); transcription activator/ transcription factor | chr2:19165777-19166773 REVERSE	-1.85403	-0.572261	-0.613999
27.3.22	RNA.regulation of transcription.HB,Homeobox transcription factor family	a_95_p016976	weakly similar to ( 132) AT3G01470 | Symbols: ATHB-1, ATHB1, HD-ZIP-1, HAT5 | ATHB-1 (ARABIDOPSIS THALIANA HOMEOBOX 1); DNA binding / protein homodimerization/ sequence-specific DNA binding / transcription activator/ transcription factor | chr3:182648-184034 REVERSEweakly similar to ( 130) loc_os02g49700 12002.m33448 protein homeodomain leucine zipper protein CPHB-5, putative, expressed	-1.13806	-1.15856	-0.961553
27.3.22	RNA.regulation of transcription.HB,Homeobox transcription factor family	a_95_p092983	very weakly similar to (80.9) AT5G15150 | Symbols: ATHB-3, HAT7, ATHB3 | ATHB-3 (ARABIDOPSIS THALIANA HOMEOBOX 3); DNA binding / sequence-specific DNA binding / transcription factor | chr5:4913951-4915609 REVERSEvery weakly similar to (83.2) loc_os03g07450 12003.m06259 protein homeobox-leucine zipper protein HAT7, putative, expressed	-0.507983	-0.0564266	-1.41398
27.3.22	RNA.regulation of transcription.HB,Homeobox transcription factor family	a_95_p145222	moderately similar to ( 215) AT4G37790 | Symbols: HAT22 | HAT22; transcription factor | chr4:17768241-17769272 FORWARDmoderately similar to ( 202) loc_os08g36220 12008.m07611 protein homeobox-leucine zipper protein HAT14, putative, expressed	-1.07059	-0.664322	-0.507957
27.3.22	RNA.regulation of transcription.HB,Homeobox transcription factor family	a_95_p145222	moderately similar to ( 218) AT4G37790 | Symbols: HAT22 | HAT22; transcription factor | chr4:17768241-17769272 FORWARDweakly similar to ( 186) loc_os08g36220 12008.m07611 protein homeobox-leucine zipper protein HAT14, putative, expressed	-1.07059	-0.664322	-0.507957
27.3.22	RNA.regulation of transcription.HB,Homeobox transcription factor family	a_95_p150777	weakly similar to ( 102) AT3G01470 | Symbols: ATHB-1, ATHB1, HD-ZIP-1, HAT5 | ATHB-1 (ARABIDOPSIS THALIANA HOMEOBOX 1); DNA binding / protein homodimerization/ sequence-specific DNA binding / transcription activator/ transcription factor | chr3:182648-184034 REVERSEweakly similar to ( 102) loc_os02g49700 12002.m33448 protein homeodomain leucine zipper protein CPHB-5, putative, expressed	-1.37385	-1.37723	-0.63746
27.3.22	RNA.regulation of transcription.HB,Homeobox transcription factor family	a_95_p150777	weakly similar to ( 132) AT3G01470 | Symbols: ATHB-1, ATHB1, HD-ZIP-1, HAT5 | ATHB-1 (ARABIDOPSIS THALIANA HOMEOBOX 1); DNA binding / protein homodimerization/ sequence-specific DNA binding / transcription activator/ transcription factor | chr3:182648-184034 REVERSEweakly similar to ( 130) loc_os02g49700 12002.m33448 protein homeodomain leucine zipper protein CPHB-5, putative, expressed	-1.37385	-1.37723	-0.63746
27.3.22	RNA.regulation of transcription.HB,Homeobox transcription factor family	a_95_p195092	weakly similar to ( 103) AT2G46680 | Symbols: ATHB-7, ATHB7 | ATHB-7 (ARABIDOPSIS THALIANA HOMEOBOX 7); transcription activator/ transcription factor | chr2:19165777-19166773 REVERSE	-2.10814	-0.834704	-0.554744
27.3.22	RNA.regulation of transcription.HB,Homeobox transcription factor family	a_95_p222347	weakly similar to ( 176) AT2G22430 | Symbols: ATHB6 | ATHB6; DNA binding / protein binding / sequence-specific DNA binding / transcription activator/ transcription factor | chr2:9526470-9527612 REVERSEweakly similar to ( 149) loc_os09g29460 12009.m06097 protein homeobox-leucine zipper protein ATHB-6, putative, expressed	-0.83289	0.0835148	-1.58537
27.3.22	RNA.regulation of transcription.HB,Homeobox transcription factor family	a_95_p222347	weakly similar to ( 191) AT2G22430 | Symbols: ATHB6 | ATHB6; DNA binding / protein binding / sequence-specific DNA binding / transcription activator/ transcription factor | chr2:9526470-9527612 REVERSEweakly similar to ( 147) loc_os09g29460 12009.m06097 protein homeobox-leucine zipper protein ATHB-6, putative, expressed	-0.83289	0.0835148	-1.58537
27.3.22	RNA.regulation of transcription.HB,Homeobox transcription factor family	a_95_p245512	weakly similar to ( 132) AT3G01470 | Symbols: ATHB-1, ATHB1, HD-ZIP-1, HAT5 | ATHB-1 (ARABIDOPSIS THALIANA HOMEOBOX 1); DNA binding / protein homodimerization/ sequence-specific DNA binding / transcription activator/ transcription factor | chr3:182648-184034 REVERSEweakly similar to ( 130) loc_os02g49700 12002.m33448 protein homeodomain leucine zipper protein CPHB-5, putative, expressed	-1.22651	-1.10985	-1.03512
27.3.23	RNA.regulation of transcription.HSF,Heat-shock transcription factor family	a_95_p015951	moderately similar to ( 246) AT4G36990 | Symbols: HSF4, HSFB1, AT-HSFB1, ATHSF4 | HSF4 (HEAT SHOCK FACTOR 4); DNA binding / transcription factor/ transcription repressor | chr4:17440660-17441706 FORWARDmoderately similar to ( 201) loc_os09g28354 12009.m05986 protein heat shock factor protein 4, putative, expressed HSF_DNA-bind HSF HSF1	-1.24815	-1.42448	-1.20366
27.3.23	RNA.regulation of transcription.HSF,Heat-shock transcription factor family	a_95_p108672	weakly similar to ( 134) AT5G47110 | Symbols: | lil3 protein, putative | chr5:19134218-19135238 REVERSEweakly similar to ( 145) loc_os02g03330 12002.m05683 protein lil3 protein, putative, expressed	1.05362	1.13526	1.31831
27.3.23	RNA.regulation of transcription.HSF,Heat-shock transcription factor family	a_95_p121332	weakly similar to ( 188) AT5G62020 | Symbols: AT-HSFB2A, HSFB2A | AT-HSFB2A; DNA binding / transcription factor | chr5:24916212-24917194 FORWARDweakly similar to ( 191) loc_os09g35790 12009.m060045 protein heat shock factor protein 7, putative, expressed HSF_DNA-bind HSF HSF1	-1.58345	-0.174478	-1.69958
27.3.23	RNA.regulation of transcription.HSF,Heat-shock transcription factor family	a_95_p121332	weakly similar to ( 198) AT4G11660 | Symbols: AT-HSFB2B, HSFB2B | AT-HSFB2B; transcription factor/ transcription repressor | chr4:7043006-7044227 FORWARDweakly similar to ( 191) loc_os09g35790 12009.m060045 protein heat shock factor protein 7, putative, expressed HSF_DNA-bind HSF HSF1	-1.58345	-0.174478	-1.69958
27.3.23	RNA.regulation of transcription.HSF,Heat-shock transcription factor family	a_95_p159967	weakly similar to ( 198) AT4G11660 | Symbols: AT-HSFB2B, HSFB2B | AT-HSFB2B; transcription factor/ transcription repressor | chr4:7043006-7044227 FORWARDweakly similar to ( 191) loc_os09g35790 12009.m060045 protein heat shock factor protein 7, putative, expressed HSF_DNA-bind HSF HSF1	-1.51177	-0.281532	-1.40522
27.3.23	RNA.regulation of transcription.HSF,Heat-shock transcription factor family	a_95_p193862	moderately similar to ( 208) AT4G36990 | Symbols: HSF4, HSFB1, AT-HSFB1, ATHSF4 | HSF4 (HEAT SHOCK FACTOR 4); DNA binding / transcription factor/ transcription repressor | chr4:17440660-17441706 FORWARDweakly similar to ( 189) loc_os09g28354 12009.m05986 protein heat shock factor protein 4, putative, expressed HSF_DNA-bind HSF HSF1	-1.2427	-1.40968	-1.13775
27.3.23	RNA.regulation of transcription.HSF,Heat-shock transcription factor family	a_95_p238019	moderately similar to ( 246) AT4G36990 | Symbols: HSF4, HSFB1, AT-HSFB1, ATHSF4 | HSF4 (HEAT SHOCK FACTOR 4); DNA binding / transcription factor/ transcription repressor | chr4:17440660-17441706 FORWARDmoderately similar to ( 201) loc_os09g28354 12009.m05986 protein heat shock factor protein 4, putative, expressed HSF_DNA-bind HSF HSF1	-1.25428	-1.41052	-1.22956
27.3.24	RNA.regulation of transcription.MADS box transcription factor family	a_95_p012271	moderately similar to ( 229) AT1G71692 | Symbols: AGL12, XAL1 | AGL12 (AGAMOUS-LIKE 12); transcription factor | chr1:26952903-26954939 REVERSEmoderately similar to ( 214) MAD26_ORYSA MADS-box transcription factor 26 (OsMADS26) (FDRMADS3) (RMADS220) - Oryza sativa (Rice)moderately similar to ( 214) loc_os08g02070 12008.m04353 protein MADS-box transcription factor 26, putative, expressed MADS_MEF2_…	-2.57752	-2.05375	-1.9502
27.3.24	RNA.regulation of transcription.MADS box transcription factor family	a_95_p199627	moderately similar to ( 229) AT1G71692 | Symbols: AGL12, XAL1 | AGL12 (AGAMOUS-LIKE 12); transcription factor | chr1:26952903-26954939 REVERSEmoderately similar to ( 214) MAD26_ORYSA MADS-box transcription factor 26 (OsMADS26) (FDRMADS3) (RMADS220) - Oryza sativa (Rice)moderately similar to ( 214) loc_os08g02070 12008.m04353 protein MADS-box transcription factor 26, putative, expressed MADS_MEF2_…	-1.68663	-1.07115	-1.18212
27.3.25	RNA.regulation of transcription.MYB domain transcription factor family	a_95_p003546	moderately similar to ( 224) AT4G37260 | Symbols: MYB73, ATMYB73 | MYB73 (MYB DOMAIN PROTEIN 73); DNA binding / transcription factor | chr4:17540602-17541564 FORWARDweakly similar to ( 112) GAM1_ORYSA Transcription factor GAMYB (OsGAMyb) - Oryza sativa (Rice)weakly similar to ( 196) loc_os09g01960 12009.m03570 protein sucrose responsive element binding protein, putative, expressed REB1	-1.22856	-1.14037	-1.07559
27.3.25	RNA.regulation of transcription.MYB domain transcription factor family	a_95_p012751	moderately similar to ( 262) AT3G23250 | Symbols: MYB15, ATY19, ATMYB15 | MYB15 (MYB DOMAIN PROTEIN 15); DNA binding / transcription factor | chr3:8309742-8310624 FORWARDmoderately similar to ( 246) MYB4_ORYSA Myb-related protein Myb4 (OsMyb4) (Transcription factor RLTR1) - Oryza sativa (Rice)moderately similar to ( 246) loc_os04g43680 12004.m09327 protein myb-related protein Myb4, putative, expr…	-2.04261	-2.27471	-1.44372
27.3.25	RNA.regulation of transcription.MYB domain transcription factor family	a_95_p043051	weakly similar to ( 157) AT2G02980 | Symbols: | pentatricopeptide (PPR) repeat-containing protein | chr2:868468-870279 FORWARDweakly similar to ( 139) loc_os03g58100 12003.m10722 protein pentatricopeptide repeat-containing protein, putative, expressed	1.3096	1.06447	1.37888
27.3.25	RNA.regulation of transcription.MYB domain transcription factor family	a_95_p061130	weakly similar to ( 122) AT5G59780 | Symbols: MYB59, ATMYB59-2 | MYB59 (MYB DOMAIN PROTEIN 59); DNA binding / transcription factor | chr5:24082425-24083255 REVERSEweakly similar to ( 122) MYBA2_ORYSA Myb-related protein MYBAS2 - Oryza sativa (Rice)weakly similar to ( 122) loc_os12g37970 12012.m56456 protein MYB59, putative, expressed	-2.51926	-1.14018	-0.741045
27.3.25	RNA.regulation of transcription.MYB domain transcription factor family	a_95_p065945	very weakly similar to (89.4) AT4G21440 | Symbols: ATMYB102, ATM4 | ATMYB102 (ARABIDOPSIS MYB-LIKE 102); DNA binding / transcription factor | chr4:11418425-11419652 REVERSEvery weakly similar to (80.5) loc_os07g37210 12007.m07971 protein MYB transcription factor, putative, expressed	-1.32085	0.167294	-1.24686
27.3.25	RNA.regulation of transcription.MYB domain transcription factor family	a_95_p216802	moderately similar to ( 215) AT2G23290 | Symbols: AtMYB70 | AtMYB70 (myb domain protein 70); DNA binding / transcription factor | chr2:9904895-9905824 REVERSEweakly similar to ( 107) MYBA1_ORYSA Myb-related protein MYBAS1 - Oryza sativa (Rice)moderately similar to ( 202) loc_os09g01960 12009.m03570 protein sucrose responsive element binding protein, putative, expressed REB1	-1.79467	-1.94732	-1.81029
27.3.25	RNA.regulation of transcription.MYB domain transcription factor family	a_95_p222617	moderately similar to ( 251) AT4G32730 | Symbols: PC-MYB1, MYB3R-1, ATMYB3R-1, ATMYB3R1 | PC-MYB1; DNA binding / transcription coactivator/ transcription factor | chr4:15791039-15795643 FORWARDweakly similar to ( 108) GAM1_ORYSA Transcription factor GAMYB (OsGAMyb) - Oryza sativa (Rice)moderately similar to ( 252) loc_os12g13570 12012.m05329 protein myb, putative, expressed REB1	0.557365	1.33155	0.247425
27.3.26	RNA.regulation of transcription.MYB-related transcription factor family	a_95_p156212	weakly similar to ( 180) AT5G47390 | Symbols: | myb family transcription factor | chr5:19227001-19228546 FORWARDweakly similar to ( 165) loc_os10g41200 12010.m21804 protein ZmMybst1, putative, expressed	-1.08009	-0.0138173	-0.823235
27.3.26	RNA.regulation of transcription.MYB-related transcription factor family	a_95_p196562	moderately similar to ( 280) AT3G09600 | Symbols: | myb family transcription factor | chr3:2946459-2948200 FORWARDmoderately similar to ( 217) loc_os06g45840 12006.m71450 protein DNA binding protein, putative, expressed	1.61935	1.22188	0.86744
27.3.26	RNA.regulation of transcription.MYB-related transcription factor family	a_95_p205742	very weakly similar to (95.5) AT5G47390 | Symbols: | myb family transcription factor | chr5:19227001-19228546 FORWARDvery weakly similar to ( 100) loc_os10g41200 12010.m21804 protein ZmMybst1, putative, expressed	-1.01073	-0.0861106	-0.872474
27.3.27	RNA.regulation of transcription.NAC domain transcription factor family	a_95_p257584		-2.02119	-2.21242	-1.40882
27.3.27	RNA.regulation of transcription.NAC domain transcription factor family	a_95_p263541	weakly similar to ( 196) AT4G37080 | Symbols: | unknown protein | chr4:17474205-17476716 FORWARDweakly similar to ( 157) loc_os09g28850 12009.m059921 protein expressed proteinDUF547	-1.10767	-0.346017	-1.11567
27.3.28	RNA.regulation of transcription.SBP,Squamosa promoter binding protein family	a_95_p216847	weakly similar to ( 129) AT3G60030 | Symbols: SPL12 | SPL12 (squamosa promoter-binding protein-like 12); transcription factor | chr3:22165856-22169410 REVERSEweakly similar to ( 119) LG1_MAIZE LIGULELESS1 protein - Zea mays (Maize)weakly similar to ( 127) loc_os03g61760 12003.m11057 protein squamosa promoter-binding-like protein 12, putative, expressedSBP	-1.34813	-0.530626	-0.582798
27.3.32	RNA.regulation of transcription.WRKY domain transcription factor family	a_95_p002176	moderately similar to ( 258) AT1G13960 | Symbols: WRKY4 | WRKY4; DNA binding / transcription factor | chr1:4776622-4779043 FORWARDmoderately similar to ( 235) loc_os12g32250 12012.m07031 protein SPF1-like DNA-binding protein, putative, expressedWRKY	-0.828815	-1.09763	-1.26437
27.3.32	RNA.regulation of transcription.WRKY domain transcription factor family	a_95_p010511	moderately similar to ( 230) AT1G80840 | Symbols: WRKY40, ATWRKY40 | WRKY40; transcription factor | chr1:30383834-30385356 FORWARDweakly similar to ( 187) loc_os09g25060 12009.m05659 protein OsWRKY76 - Superfamily of rice TFs having WRKY and zinc finger domains, expressedWRKY	-2.93171	-3.74252	-2.54843
27.3.32	RNA.regulation of transcription.WRKY domain transcription factor family	a_95_p031471	moderately similar to ( 244) AT3G29185 | Symbols: | unknown protein | chr3:11155092-11157207 REVERSEmoderately similar to ( 204) loc_os03g55164 12003.m101731 protein OsWRKY4 - Superfamily of rice TFs having WRKY and zinc finger domains, expressed	0.889051	1.02445	1.17366
27.3.32	RNA.regulation of transcription.WRKY domain transcription factor family	a_95_p032421	moderately similar to ( 278) AT2G38470 | Symbols: WRKY33, ATWRKY33 | WRKY33; transcription factor | chr2:16108476-16110539 FORWARDmoderately similar to ( 291) loc_os01g61080 12001.m12235 protein OsWRKY24 - Superfamily of rice TFs having WRKY and zinc finger domains, expressedWRKY	-1.77964	-1.42579	-1.71446
27.3.32	RNA.regulation of transcription.WRKY domain transcription factor family	a_95_p032891	weakly similar to ( 123) AT3G56400 | Symbols: WRKY70, ATWRKY70 | WRKY70; transcription factor/ transcription repressor | chr3:20909082-20910409 REVERSEvery weakly similar to (97.4) loc_os05g25770 12005.m06869 protein OsWRKY45 - Superfamily of rice TFs having WRKY and zinc finger domains, expressed	-2.95214	-3.85633	-1.93964
27.3.32	RNA.regulation of transcription.WRKY domain transcription factor family	a_95_p062710	moderately similar to ( 244) AT3G29185 | Symbols: | unknown protein | chr3:11155092-11157207 REVERSEmoderately similar to ( 204) loc_os03g55164 12003.m101731 protein OsWRKY4 - Superfamily of rice TFs having WRKY and zinc finger domains, expressed	1.0007	1.21448	1.27722
27.3.32	RNA.regulation of transcription.WRKY domain transcription factor family	a_95_p101338	moderately similar to ( 300) AT2G38470 | Symbols: WRKY33, ATWRKY33 | WRKY33; transcription factor | chr2:16108476-16110539 FORWARDmoderately similar to ( 305) loc_os01g61080 12001.m12235 protein OsWRKY24 - Superfamily of rice TFs having WRKY and zinc finger domains, expressedWRKY	-1.30618	-2.34835	-2.2102
27.3.32	RNA.regulation of transcription.WRKY domain transcription factor family	a_95_p102562	very weakly similar to (81.6) AT3G56400 | Symbols: WRKY70, ATWRKY70 | WRKY70; transcription factor/ transcription repressor | chr3:20909082-20910409 REVERSE	-3.47797	-2.71208	-2.42538
27.3.32	RNA.regulation of transcription.WRKY domain transcription factor family	a_95_p127332	weakly similar to ( 133) AT4G11070 | Symbols: WRKY41, AtWRKY41 | WRKY41; transcription factor | chr4:6759303-6760763 FORWARDweakly similar to ( 127) loc_os01g46800 12001.m10877 protein OsWRKY15 - Superfamily of rice TFs having WRKY and zinc finger domains, expressedWRKY	-1.70508	-2.08275	-1.71232
27.3.32	RNA.regulation of transcription.WRKY domain transcription factor family	a_95_p153257	very weakly similar to ( 100) AT4G30935 | Symbols: WRKY32, ATWRKY32 | WRKY32; transcription factor | chr4:15051916-15053908 REVERSE	-0.385293	-0.403476	-1.0837
27.3.32	RNA.regulation of transcription.WRKY domain transcription factor family	a_95_p194052	weakly similar to ( 117) AT4G23810 | Symbols: WRKY53, ATWRKY53 | WRKY53; DNA binding / protein binding / transcription activator/ transcription factor | chr4:12392666-12393739 REVERSEweakly similar to ( 122) loc_os08g29660 12008.m06969 protein OsWRKY69 - Superfamily of rice TFs having WRKY and zinc finger domains, expressedWRKY	-1.6747	-2.08537	-1.40827
27.3.32	RNA.regulation of transcription.WRKY domain transcription factor family	a_95_p204802	weakly similar to ( 115) AT5G26170 | Symbols: WRKY50, ATWRKY50 | WRKY50; transcription factor | chr5:9147176-9148128 REVERSEweakly similar to ( 125) loc_os01g40260 12001.m10299 protein OsWRKY77 - Superfamily of rice TFs having WRKY and zinc finger domains, expressedWRKY	-2.76307	-3.73479	-2.38008
27.3.32	RNA.regulation of transcription.WRKY domain transcription factor family	a_95_p217537	weakly similar to ( 137) AT3G56400 | Symbols: WRKY70, ATWRKY70 | WRKY70; transcription factor/ transcription repressor | chr3:20909082-20910409 REVERSEweakly similar to ( 115) loc_os05g25770 12005.m06869 protein OsWRKY45 - Superfamily of rice TFs having WRKY and zinc finger domains, expressed	-3.34565	-2.6323	-2.4164
27.3.32	RNA.regulation of transcription.WRKY domain transcription factor family	a_95_p220212	weakly similar to ( 123) AT4G26640 | Symbols: WRKY20, AtWRKY20 | WRKY20; transcription factor | chr4:13437298-13440693 REVERSEweakly similar to ( 127) loc_os07g39480 12007.m08190 protein OsWRKY78 - Superfamily of rice TFs having WRKY and zinc finger domains, expressedWRKY	-0.634582	-0.234597	-1.22416
27.3.32	RNA.regulation of transcription.WRKY domain transcription factor family	a_95_p222837	weakly similar to ( 129) AT3G56400 | Symbols: WRKY70, ATWRKY70 | WRKY70; transcription factor/ transcription repressor | chr3:20909082-20910409 REVERSEweakly similar to ( 115) loc_os05g25770 12005.m06869 protein OsWRKY45 - Superfamily of rice TFs having WRKY and zinc finger domains, expressedWRKY	-2.79801	-2.28769	-1.5681
27.3.32	RNA.regulation of transcription.WRKY domain transcription factor family	a_95_p240565	weakly similar to ( 115) AT5G26170 | Symbols: WRKY50, ATWRKY50 | WRKY50; transcription factor | chr5:9147176-9148128 REVERSEweakly similar to ( 126) loc_os01g40260 12001.m10299 protein OsWRKY77 - Superfamily of rice TFs having WRKY and zinc finger domains, expressedWRKY	-3.45825	-4.30213	-1.98033
27.3.32	RNA.regulation of transcription.WRKY domain transcription factor family	a_95_p242172	weakly similar to ( 119) AT2G23320 | Symbols: WRKY15 | WRKY15; calmodulin binding / transcription factor | chr2:9924998-9925991 FORWARDweakly similar to ( 115) loc_os12g40570 12012.m07841 protein WRKY transcription factor 21, putative, expressedWRKY	-1.06089	-0.359127	-0.809786
27.3.32	RNA.regulation of transcription.WRKY domain transcription factor family	a_95_p252864	weakly similar to ( 123) AT3G56400 | Symbols: WRKY70, ATWRKY70 | WRKY70; transcription factor/ transcription repressor | chr3:20909082-20910409 REVERSEvery weakly similar to (97.4) loc_os05g25770 12005.m06869 protein OsWRKY45 - Superfamily of rice TFs having WRKY and zinc finger domains, expressed	-3.31461	-4.17659	-1.99449
27.3.32	RNA.regulation of transcription.WRKY domain transcription factor family	a_95_p255899	weakly similar to ( 117) AT4G23810 | Symbols: WRKY53, ATWRKY53 | WRKY53; DNA binding / protein binding / transcription activator/ transcription factor | chr4:12392666-12393739 REVERSEweakly similar to ( 122) loc_os08g29660 12008.m06969 protein OsWRKY69 - Superfamily of rice TFs having WRKY and zinc finger domains, expressedWRKY	-1.48992	-1.77126	-1.28549
27.3.32	RNA.regulation of transcription.WRKY domain transcription factor family	a_95_p258031	weakly similar to ( 137) AT3G56400 | Symbols: WRKY70, ATWRKY70 | WRKY70; transcription factor/ transcription repressor | chr3:20909082-20910409 REVERSEweakly similar to ( 115) loc_os05g25770 12005.m06869 protein OsWRKY45 - Superfamily of rice TFs having WRKY and zinc finger domains, expressed	-3.36383	-2.62011	-2.36199
27.3.32	RNA.regulation of transcription.WRKY domain transcription factor family	a_95_p273796	weakly similar to ( 112) AT3G56400 | Symbols: WRKY70, ATWRKY70 | WRKY70; transcription factor/ transcription repressor | chr3:20909082-20910409 REVERSEvery weakly similar to (99.0) loc_os05g25770 12005.m06869 protein OsWRKY45 - Superfamily of rice TFs having WRKY and zinc finger domains, expressedWRKY	-1.90742	-3.27343	-1.23525
27.3.35	RNA.regulation of transcription.bZIP transcription factor family	a_95_p119332	weakly similar to ( 141) AT4G38900 | Symbols: | bZIP protein | chr4:18139564-18141520 REVERSEweakly similar to ( 115) RF2A_ORYSA Transcription factor RF2a - Oryza sativa (Rice)weakly similar to ( 142) loc_os08g43090 12008.m08285 protein DNA binding protein, putative, expressed	-1.15352	-0.690647	-0.795345
27.3.35	RNA.regulation of transcription.bZIP transcription factor family	a_95_p120207	moderately similar to ( 379) AT5G52030 | Symbols: | TraB protein-related | chr5:21128819-21130034 FORWARDmoderately similar to ( 279) loc_os08g43230 12008.m08297 protein pheromone shutdown protein, putative, expressed TraB COG1916	0.872406	0.369882	1.19328
27.3.35	RNA.regulation of transcription.bZIP transcription factor family	a_95_p121907	moderately similar to ( 228) AT4G38900 | Symbols: | bZIP protein | chr4:18139564-18141520 REVERSEweakly similar to ( 127) RF2A_ORYSA Transcription factor RF2a - Oryza sativa (Rice)weakly similar to ( 186) loc_os03g03550 12003.m05888 protein DNA binding protein, putative, expressed	-1.45091	-0.888947	-1.27613
27.3.35	RNA.regulation of transcription.bZIP transcription factor family	a_95_p192217	weakly similar to ( 130) AT3G62420 | Symbols: ATBZIP53 | ATBZIP53 (BASIC REGION/LEUCINE ZIPPER MOTIF 53); DNA binding / protein heterodimerization/ sequence-specific DNA binding / transcription factor | chr3:23091844-23092284 REVERSEvery weakly similar to (90.1) OCS1_MAIZE Ocs element-binding factor 1 (OCSBF-1) - Zea mays (Maize)very weakly similar to (92.8) loc_os12g37410 12012.m07526 protein oc…	-0.511861	-1.34589	-1.29332
27.3.35	RNA.regulation of transcription.bZIP transcription factor family	a_95_p192222	weakly similar to ( 110) AT3G62420 | Symbols: ATBZIP53 | ATBZIP53 (BASIC REGION/LEUCINE ZIPPER MOTIF 53); DNA binding / protein heterodimerization/ sequence-specific DNA binding / transcription factor | chr3:23091844-23092284 REVERSEvery weakly similar to (82.4) OCS1_MAIZE Ocs element-binding factor 1 (OCSBF-1) - Zea mays (Maize)very weakly similar to (83.2) loc_os12g37410 12012.m07526 protein oc…	-0.620411	-1.06516	-1.06791
27.3.35	RNA.regulation of transcription.bZIP transcription factor family	a_95_p237649	weakly similar to ( 124) AT3G62420 | Symbols: ATBZIP53 | ATBZIP53 (BASIC REGION/LEUCINE ZIPPER MOTIF 53); DNA binding / protein heterodimerization/ sequence-specific DNA binding / transcription factor | chr3:23091844-23092284 REVERSEvery weakly similar to (80.5) loc_os12g37410 12012.m07526 protein ocs element-binding factor 1, putative, expressed	-1.24794	-1.62175	-1.55556
27.3.36	RNA.regulation of transcription.Argonaute	a_95_p124142	weakly similar to ( 131) AT1G31280 | Symbols: AGO2 | AGO2 (argonaute 2); nucleic acid binding | chr1:11181777-11185112 FORWARDweakly similar to ( 120) loc_os04g52540 12004.m10147 protein eukaryotic translation initiation factor 2C 2, putative, expressed Piwi_ago-like Piwi	-1.60052	-1.23072	-1.51088
27.3.37	RNA.regulation of transcription.AS2,Lateral Organ Boundaries Gene Family	a_95_p199242	moderately similar to ( 221) AT3G02550 | Symbols: LBD41 | LBD41 (LOB DOMAIN-CONTAINING PROTEIN 41) | chr3:536747-537650 REVERSEmoderately similar to ( 213) loc_os01g32770 12001.m09596 protein seed specific protein Bn15D17A, putative, expressedDUF260	-4.13068	-3.27841	-2.04906
27.3.40	RNA.regulation of transcription.Aux/IAA family	a_95_p210872		0.988908	2.76793	-0.0101761
27.3.44	RNA.regulation of transcription.Chromatin Remodeling Factors	a_95_p010206	weakly similar to ( 134) AT2G14880 | Symbols: | SWIB complex BAF60b domain-containing protein | chr2:6393686-6394841 REVERSEweakly similar to ( 125) loc_os12g32280 12012.m07033 protein expressed protein SWIB SWIB	1.32977	1.23257	2.129
27.3.44	RNA.regulation of transcription.Chromatin Remodeling Factors	a_95_p149907	weakly similar to ( 136) AT2G14880 | Symbols: | SWIB complex BAF60b domain-containing protein | chr2:6393686-6394841 REVERSEweakly similar to ( 128) loc_os12g32280 12012.m07033 protein expressed protein SWIB SWIB	1.39525	1.35352	2.08943
27.3.44	RNA.regulation of transcription.Chromatin Remodeling Factors	a_95_p149907	weakly similar to ( 138) AT2G14880 | Symbols: | SWIB complex BAF60b domain-containing protein | chr2:6393686-6394841 REVERSEweakly similar to ( 127) loc_os12g32280 12012.m07033 protein expressed protein SWIB SWIB	1.39525	1.35352	2.08943
[truncated: 3,170 more rows]
