# Supplementary material for: The redox state of the apoplast influences the acclimation of photosynthesis and leaf metabolism to changing irradiance
Source: Plant Cell Environ. 2017 May 23;41(5):1083–97. doi: 10.1111/pce.12960 (PMC5947596; doi:10.1111/pce.12960)
Supplement: Supplementary file 1 — Table S1. Relative transcript abundance at the end of the HL period day 7. Transcripts specifically changed in abundance by growth irradiance were identified following microarray analysis. Transcripts exhibiting a minimum twofold change were then further classified using the MapMan tool. Transcripts are ordered according to their MapMan bin code and a description of the MapMan bin (bin name is also provided). ID refers to the probe identification number of the Agilent tobacco gene expression microarray (design ID 02113), and a brief description of the corresponding transcript is provided. Transcript abundance is represented as the fold change HL relative to LL (log2) for each genotype, and cells are coloured blue–red (high–low) for ease of reference. Table S2. Relative transcript abundance at the end of the first LL period day 8. Transcripts specifically changed in abundance by growth irradiance history, genotype or an interaction of the two were identified following microarray analysis. Transcripts were then further classified using the MapMan tool, selecting only those that exhibited a twofold change dependent on irradiance history. Transcripts are ordered according to their MapMan bin code, and a description of the MapMan bin (bin name) is also provided. ID refers to the probe identification number of the Agilent tobacco gene expression microarray (design ID 02113), and a brief description of the corresponding transcript is provided. Transcript abundance is represented as the fold change HL relative to LL (log2) for each genotype, and cells are coloured blue–red (high–low) for ease of reference. Table S3. Statistical significance of the factors light and genotype on tobacco leaf metabolite immediately after the end of 7 d of HL treatment (stress) or following return to LL for 12 h. Figure S1. PageMan representation of gene expression data from plants harvested at the end of the final HL photoperiod. Data were expressed as log2 fold changes of plants exposed to HL [file PCE-41-1083-s001.zip › Table S2.xlsx]

## Sheet: Light
Bin Code	Bin Name	ID	Type	Description	TAO	WT	PAO
1.1.1.1	PS.lightreaction.photosystem II.LHC-II	a_95_p000121	Transcript	very weakly similar to (98.6) AT2G34430 | Symbols: LHB1B1, LHCB1.4 | LHB1B1; chlorophyll binding | chr2:14524818-14525618 FORWARDvery weakly similar to ( 100) CB24_TOBAC Chlorophyll a-b binding protein 40, chloroplast precursor (LHCII type I CAB-40) (LHCP) - Nicotiana tabacum (Common tobacco)very weakly similar to (99.8) loc_os01g52240 12001.m11398 protein chlorophyll a-b binding protein 2, chlor…	2.78074	2.37698	3.70571
1.1.1.1	PS.lightreaction.photosystem II.LHC-II	a_95_p002466	Transcript	moderately similar to ( 479) AT3G27690 | Symbols: LHCB2.4, LHCB2.3, LHCB2 | LHCB2.3; chlorophyll binding | chr3:10256002-10256921 FORWARDhighly similar to ( 514) CB23_TOBAC Chlorophyll a-b binding protein 36, chloroplast precursor (LHCII type I CAB-36) (LHCP) - Nicotiana tabacum (Common tobacco)moderately similar to ( 469) loc_os03g39610 12003.m35304 protein chlorophyll a-b binding protein, chlor…	3.65209	3.25777	4.42848
1.1.1.1	PS.lightreaction.photosystem II.LHC-II	a_95_p002696	Transcript	moderately similar to ( 457) AT1G29930 | Symbols: CAB1, AB140, CAB140, LHCB1.3 | CAB1 (CHLOROPHYLL A/B BINDING PROTEIN 1); chlorophyll binding | chr1:10478071-10478874 FORWARDhighly similar to ( 511) CB24_TOBAC Chlorophyll a-b binding protein 40, chloroplast precursor (LHCII type I CAB-40) (LHCP) - Nicotiana tabacum (Common tobacco)moderately similar to ( 454) loc_os01g41710 12001.m42672 protein …	3.95107	3.54092	4.9092
1.1.1.1	PS.lightreaction.photosystem II.LHC-II	a_95_p002821	Transcript	moderately similar to ( 245) AT1G29930 | Symbols: CAB1, AB140, CAB140, LHCB1.3 | CAB1 (CHLOROPHYLL A/B BINDING PROTEIN 1); chlorophyll binding | chr1:10478071-10478874 FORWARDmoderately similar to ( 278) CB25_NICPL Chlorophyll a-b binding protein E, chloroplast precursor (LHCII type I CAB-E) (LHCP) - Nicotiana plumbaginifolia (Leadwort-leaved tobacco)moderately similar to ( 228) loc_os01g41710 12…	4.18471	3.8787	5.12547
1.1.1.1	PS.lightreaction.photosystem II.LHC-II	a_95_p002821	Transcript	moderately similar to ( 247) AT1G29930 | Symbols: CAB1, AB140, CAB140, LHCB1.3 | CAB1 (CHLOROPHYLL A/B BINDING PROTEIN 1); chlorophyll binding | chr1:10478071-10478874 FORWARDmoderately similar to ( 278) CB21_TOBAC Chlorophyll a-b binding protein 16, chloroplast precursor (LHCII type I CAB-16) (LHCP) - Nicotiana tabacum (Common tobacco)moderately similar to ( 234) loc_os01g41710 12001.m42672 prot…	4.18471	3.8787	5.12547
1.1.1.1	PS.lightreaction.photosystem II.LHC-II	a_95_p002821	Transcript	weakly similar to ( 164) AT1G29930 | Symbols: CAB1, AB140, CAB140, LHCB1.3 | CAB1 (CHLOROPHYLL A/B BINDING PROTEIN 1); chlorophyll binding | chr1:10478071-10478874 FORWARDweakly similar to ( 191) CB21_TOBAC Chlorophyll a-b binding protein 16, chloroplast precursor (LHCII type I CAB-16) (LHCP) - Nicotiana tabacum (Common tobacco)weakly similar to ( 150) loc_os01g41710 12001.m42672 protein chloroph…	4.18471	3.8787	5.12547
1.1.1.1	PS.lightreaction.photosystem II.LHC-II	a_95_p002941	Transcript	moderately similar to ( 247) AT1G29930 | Symbols: CAB1, AB140, CAB140, LHCB1.3 | CAB1 (CHLOROPHYLL A/B BINDING PROTEIN 1); chlorophyll binding | chr1:10478071-10478874 FORWARDmoderately similar to ( 278) CB21_TOBAC Chlorophyll a-b binding protein 16, chloroplast precursor (LHCII type I CAB-16) (LHCP) - Nicotiana tabacum (Common tobacco)moderately similar to ( 234) loc_os01g41710 12001.m42672 prot…	4.16343	3.85589	5.13379
1.1.1.1	PS.lightreaction.photosystem II.LHC-II	a_95_p002941	Transcript	weakly similar to ( 164) AT1G29930 | Symbols: CAB1, AB140, CAB140, LHCB1.3 | CAB1 (CHLOROPHYLL A/B BINDING PROTEIN 1); chlorophyll binding | chr1:10478071-10478874 FORWARDweakly similar to ( 191) CB21_TOBAC Chlorophyll a-b binding protein 16, chloroplast precursor (LHCII type I CAB-16) (LHCP) - Nicotiana tabacum (Common tobacco)weakly similar to ( 150) loc_os01g41710 12001.m42672 protein chloroph…	4.16343	3.85589	5.13379
1.1.1.1	PS.lightreaction.photosystem II.LHC-II	a_95_p003156	Transcript	moderately similar to ( 457) AT1G29930 | Symbols: CAB1, AB140, CAB140, LHCB1.3 | CAB1 (CHLOROPHYLL A/B BINDING PROTEIN 1); chlorophyll binding | chr1:10478071-10478874 FORWARDhighly similar to ( 511) CB24_TOBAC Chlorophyll a-b binding protein 40, chloroplast precursor (LHCII type I CAB-40) (LHCP) - Nicotiana tabacum (Common tobacco)moderately similar to ( 454) loc_os01g41710 12001.m42672 protein …	3.84354	3.48778	4.83974
1.1.1.1	PS.lightreaction.photosystem II.LHC-II	a_95_p003156	Transcript	very weakly similar to (87.4) AT2G34430 | Symbols: LHB1B1, LHCB1.4 | LHB1B1; chlorophyll binding | chr2:14524818-14525618 FORWARDvery weakly similar to (91.3) CB23_NICPL Chlorophyll a-b binding protein C, chloroplast precursor (LHCII type I CAB-C) (LHCP) - Nicotiana plumbaginifolia (Leadwort-leaved tobacco)very weakly similar to (89.4) loc_os01g52240 12001.m11398 protein chlorophyll a-b binding p…	3.84354	3.48778	4.83974
1.1.1.1	PS.lightreaction.photosystem II.LHC-II	a_95_p003231	Transcript	moderately similar to ( 239) AT3G27690 | Symbols: LHCB2.4, LHCB2.3, LHCB2 | LHCB2.3; chlorophyll binding | chr3:10256002-10256921 FORWARDmoderately similar to ( 257) CB24_TOBAC Chlorophyll a-b binding protein 40, chloroplast precursor (LHCII type I CAB-40) (LHCP) - Nicotiana tabacum (Common tobacco)moderately similar to ( 252) loc_os01g52240 12001.m11398 protein chlorophyll a-b binding protein 2,…	6.31582	6.09612	7.37479
1.1.1.1	PS.lightreaction.photosystem II.LHC-II	a_95_p003231	Transcript	weakly similar to ( 141) AT1G29930 | Symbols: CAB1, AB140, CAB140, LHCB1.3 | CAB1 (CHLOROPHYLL A/B BINDING PROTEIN 1); chlorophyll binding | chr1:10478071-10478874 FORWARDweakly similar to ( 151) CB2B_PINSY Chlorophyll a-b binding protein type 2 member 1B, chloroplast precursor (Chlorophyll a-b binding protein type II 1B) (CAB) (LHCP) - Pinus sylvestris (Scots pine)weakly similar to ( 148) loc_os…	6.31582	6.09612	7.37479
1.1.1.1	PS.lightreaction.photosystem II.LHC-II	a_95_p003321	Transcript	moderately similar to ( 483) AT3G27690 | Symbols: LHCB2.4, LHCB2.3, LHCB2 | LHCB2.3; chlorophyll binding | chr3:10256002-10256921 FORWARDhighly similar to ( 527) CB23_TOBAC Chlorophyll a-b binding protein 36, chloroplast precursor (LHCII type I CAB-36) (LHCP) - Nicotiana tabacum (Common tobacco)moderately similar to ( 471) loc_os03g39610 12003.m35304 protein chlorophyll a-b binding protein, chlor…	4.63373	4.43296	5.56253
1.1.1.1	PS.lightreaction.photosystem II.LHC-II	a_95_p003321	Transcript	weakly similar to ( 101) AT3G27690 | Symbols: LHCB2.4, LHCB2.3, LHCB2 | LHCB2.3; chlorophyll binding | chr3:10256002-10256921 FORWARDweakly similar to ( 101) CB23_TOBAC Chlorophyll a-b binding protein 36, chloroplast precursor (LHCII type I CAB-36) (LHCP) - Nicotiana tabacum (Common tobacco)weakly similar to ( 101) loc_os03g39610 12003.m35304 protein chlorophyll a-b binding protein, chloroplast p…	4.63373	4.43296	5.56253
1.1.1.1	PS.lightreaction.photosystem II.LHC-II	a_95_p005136	Transcript	weakly similar to ( 120) AT3G27690 | Symbols: LHCB2.4, LHCB2.3, LHCB2 | LHCB2.3; chlorophyll binding | chr3:10256002-10256921 FORWARDweakly similar to ( 127) CB23_NICPL Chlorophyll a-b binding protein C, chloroplast precursor (LHCII type I CAB-C) (LHCP) - Nicotiana plumbaginifolia (Leadwort-leaved tobacco)weakly similar to ( 126) loc_os01g52240 12001.m11398 protein chlorophyll a-b binding protein…	2.12639	1.58462	2.92464
1.1.1.1	PS.lightreaction.photosystem II.LHC-II	a_95_p005136	Transcript	weakly similar to ( 147) AT2G34430 | Symbols: LHB1B1, LHCB1.4 | LHB1B1; chlorophyll binding | chr2:14524818-14525618 FORWARDweakly similar to ( 158) CB23_NICPL Chlorophyll a-b binding protein C, chloroplast precursor (LHCII type I CAB-C) (LHCP) - Nicotiana plumbaginifolia (Leadwort-leaved tobacco)weakly similar to ( 155) loc_os01g52240 12001.m11398 protein chlorophyll a-b binding protein 2, chlor…	2.12639	1.58462	2.92464
1.1.1.1	PS.lightreaction.photosystem II.LHC-II	a_95_p005261	Transcript	moderately similar to ( 457) AT1G29930 | Symbols: CAB1, AB140, CAB140, LHCB1.3 | CAB1 (CHLOROPHYLL A/B BINDING PROTEIN 1); chlorophyll binding | chr1:10478071-10478874 FORWARDhighly similar to ( 511) CB24_TOBAC Chlorophyll a-b binding protein 40, chloroplast precursor (LHCII type I CAB-40) (LHCP) - Nicotiana tabacum (Common tobacco)moderately similar to ( 454) loc_os01g41710 12001.m42672 protein …	3.80374	3.47477	4.77276
1.1.1.1	PS.lightreaction.photosystem II.LHC-II	a_95_p005681	Transcript	moderately similar to ( 245) AT1G29930 | Symbols: CAB1, AB140, CAB140, LHCB1.3 | CAB1 (CHLOROPHYLL A/B BINDING PROTEIN 1); chlorophyll binding | chr1:10478071-10478874 FORWARDmoderately similar to ( 278) CB25_NICPL Chlorophyll a-b binding protein E, chloroplast precursor (LHCII type I CAB-E) (LHCP) - Nicotiana plumbaginifolia (Leadwort-leaved tobacco)moderately similar to ( 228) loc_os01g41710 12…	4.71565	4.33003	5.5418
1.1.1.1	PS.lightreaction.photosystem II.LHC-II	a_95_p006166	Transcript	moderately similar to ( 243) AT1G29930 | Symbols: CAB1, AB140, CAB140, LHCB1.3 | CAB1 (CHLOROPHYLL A/B BINDING PROTEIN 1); chlorophyll binding | chr1:10478071-10478874 FORWARDmoderately similar to ( 276) CB25_TOBAC Chlorophyll a-b binding protein 50, chloroplast precursor (LHCII type I CAB-50) (LHCP) - Nicotiana tabacum (Common tobacco)moderately similar to ( 228) loc_os01g41710 12001.m42672 prot…	4.81953	4.53142	5.73488
1.1.1.1	PS.lightreaction.photosystem II.LHC-II	a_95_p006166	Transcript	weakly similar to ( 191) AT1G29930 | Symbols: CAB1, AB140, CAB140, LHCB1.3 | CAB1 (CHLOROPHYLL A/B BINDING PROTEIN 1); chlorophyll binding | chr1:10478071-10478874 FORWARDmoderately similar to ( 219) CB24_TOBAC Chlorophyll a-b binding protein 40, chloroplast precursor (LHCII type I CAB-40) (LHCP) - Nicotiana tabacum (Common tobacco)weakly similar to ( 173) loc_os01g41710 12001.m42672 protein chlo…	4.81953	4.53142	5.73488
1.1.1.1	PS.lightreaction.photosystem II.LHC-II	a_95_p006166	Transcript	weakly similar to ( 195) AT1G29930 | Symbols: CAB1, AB140, CAB140, LHCB1.3 | CAB1 (CHLOROPHYLL A/B BINDING PROTEIN 1); chlorophyll binding | chr1:10478071-10478874 FORWARDmoderately similar to ( 224) CB24_TOBAC Chlorophyll a-b binding protein 40, chloroplast precursor (LHCII type I CAB-40) (LHCP) - Nicotiana tabacum (Common tobacco)weakly similar to ( 180) loc_os01g41710 12001.m42672 protein chlo…	4.81953	4.53142	5.73488
1.1.1.1	PS.lightreaction.photosystem II.LHC-II	a_95_p006301	Transcript	very weakly similar to (98.6) AT2G34430 | Symbols: LHB1B1, LHCB1.4 | LHB1B1; chlorophyll binding | chr2:14524818-14525618 FORWARDvery weakly similar to ( 100) CB24_TOBAC Chlorophyll a-b binding protein 40, chloroplast precursor (LHCII type I CAB-40) (LHCP) - Nicotiana tabacum (Common tobacco)very weakly similar to (99.8) loc_os01g52240 12001.m11398 protein chlorophyll a-b binding protein 2, chlor…	2.92644	2.36912	3.7482
1.1.1.1	PS.lightreaction.photosystem II.LHC-II	a_95_p008206	Transcript	moderately similar to ( 449) AT5G54270 | Symbols: LHCB3, LHCB3*1 | LHCB3 (LIGHT-HARVESTING CHLOROPHYLL B-BINDING PROTEIN 3); structural molecule | chr5:22038424-22039383 FORWARDmoderately similar to ( 430) CB23_HORVU Chlorophyll a-b binding protein of LHCII type III, chloroplast precursor (CAB) - Hordeum vulgare (Barley)moderately similar to ( 443) loc_os07g37550 12007.m079717 protein chlorophyll…	3.9444	3.95141	5.0753
1.1.1.1	PS.lightreaction.photosystem II.LHC-II	a_95_p009011	Transcript	moderately similar to ( 391) AT1G15820 | Symbols: LHCB6, CP24 | LHCB6 (LIGHT HARVESTING COMPLEX PSII SUBUNIT 6); chlorophyll binding | chr1:5446685-5447676 REVERSEmoderately similar to ( 372) CB4_SPIOL Chlorophyll a-b binding protein CP24, chloroplast precursor - Spinacia oleracea (Spinach)moderately similar to ( 358) loc_os04g38410 12004.m08831 protein chlorophyll a-b binding protein CP24, chlor…	2.47998	2.43624	3.30859
1.1.1.1	PS.lightreaction.photosystem II.LHC-II	a_95_p009366	Transcript	moderately similar to ( 375) AT1G15820 | Symbols: LHCB6, CP24 | LHCB6 (LIGHT HARVESTING COMPLEX PSII SUBUNIT 6); chlorophyll binding | chr1:5446685-5447676 REVERSEmoderately similar to ( 363) CB4_SPIOL Chlorophyll a-b binding protein CP24, chloroplast precursor - Spinacia oleracea (Spinach)moderately similar to ( 355) loc_os04g38410 12004.m08831 protein chlorophyll a-b binding protein CP24, chlor…	3.45022	3.10916	4.40001
1.1.1.1	PS.lightreaction.photosystem II.LHC-II	a_95_p009796	Transcript	moderately similar to ( 465) AT5G54270 | Symbols: LHCB3, LHCB3*1 | LHCB3 (LIGHT-HARVESTING CHLOROPHYLL B-BINDING PROTEIN 3); structural molecule | chr5:22038424-22039383 FORWARDmoderately similar to ( 444) CB23_HORVU Chlorophyll a-b binding protein of LHCII type III, chloroplast precursor (CAB) - Hordeum vulgare (Barley)moderately similar to ( 447) loc_os07g37550 12007.m079717 protein chlorophyll…	3.0526	2.80841	3.8147
1.1.1.1	PS.lightreaction.photosystem II.LHC-II	a_95_p011871	Transcript	moderately similar to ( 390) AT4G10340 | Symbols: LHCB5 | LHCB5 (LIGHT HARVESTING COMPLEX OF PHOTOSYSTEM II 5); chlorophyll binding | chr4:6408200-6409496 FORWARDweakly similar to ( 191) CB2B_PINSY Chlorophyll a-b binding protein type 2 member 1B, chloroplast precursor (Chlorophyll a-b binding protein type II 1B) (CAB) (LHCP) - Pinus sylvestris (Scots pine)moderately similar to ( 384) loc_os11g13…	0.809592	0.628961	1.08644
1.1.1.1	PS.lightreaction.photosystem II.LHC-II	a_95_p022336	Transcript	moderately similar to ( 435) AT1G29930 | Symbols: CAB1, AB140, CAB140, LHCB1.3 | CAB1 (CHLOROPHYLL A/B BINDING PROTEIN 1); chlorophyll binding | chr1:10478071-10478874 FORWARDmoderately similar to ( 475) CB24_TOBAC Chlorophyll a-b binding protein 40, chloroplast precursor (LHCII type I CAB-40) (LHCP) - Nicotiana tabacum (Common tobacco)moderately similar to ( 432) loc_os01g41710 12001.m42672 prot…	3.88728	3.79098	4.82217
1.1.1.1	PS.lightreaction.photosystem II.LHC-II	a_95_p027786	Transcript	moderately similar to ( 465) AT5G54270 | Symbols: LHCB3, LHCB3*1 | LHCB3 (LIGHT-HARVESTING CHLOROPHYLL B-BINDING PROTEIN 3); structural molecule | chr5:22038424-22039383 FORWARDmoderately similar to ( 444) CB23_HORVU Chlorophyll a-b binding protein of LHCII type III, chloroplast precursor (CAB) - Hordeum vulgare (Barley)moderately similar to ( 447) loc_os07g37550 12007.m079717 protein chlorophyll…	2.6449	2.44063	3.26445
1.1.1.1	PS.lightreaction.photosystem II.LHC-II	a_95_p102582	Transcript	weakly similar to ( 166) AT1G29930 | Symbols: CAB1, AB140, CAB140, LHCB1.3 | CAB1 (CHLOROPHYLL A/B BINDING PROTEIN 1); chlorophyll binding | chr1:10478071-10478874 FORWARDweakly similar to ( 196) CB25_TOBAC Chlorophyll a-b binding protein 50, chloroplast precursor (LHCII type I CAB-50) (LHCP) - Nicotiana tabacum (Common tobacco)weakly similar to ( 149) loc_os01g41710 12001.m42672 protein chloroph…	4.10621	3.86022	5.02511
1.1.1.1	PS.lightreaction.photosystem II.LHC-II	a_95_p102827	Transcript	weakly similar to ( 179) AT3G08940 | Symbols: LHCB4.2 | LHCB4.2 (light harvesting complex PSII); chlorophyll binding | chr3:2717717-2718665 FORWARDvery weakly similar to (97.1) CB29_CHLRE Chlorophyll a-b binding protein CP29 - Chlamydomonas reinhardtiiweakly similar to ( 167) loc_os07g37240 12007.m29225 protein expressed protein	1.24168	1.00945	1.26825
1.1.1.1	PS.lightreaction.photosystem II.LHC-II	a_95_p102902	Transcript	weakly similar to ( 115) AT2G34420 | Symbols: LHB1B2, LHCB1.5 | LHB1B2; chlorophyll binding | chr2:14522716-14523513 REVERSEweakly similar to ( 120) CB27_TOBAC Chlorophyll a-b binding protein 7, chloroplast precursor (LHCII type I CAB-7) (LHCP) - Nicotiana tabacum (Common tobacco)weakly similar to ( 118) loc_os01g52240 12001.m11398 protein chlorophyll a-b binding protein 2, chloroplast precursor,…	2.76128	3.06082	3.14774
1.1.1.1	PS.lightreaction.photosystem II.LHC-II	a_95_p103857	Transcript	weakly similar to ( 147) AT2G34430 | Symbols: LHB1B1, LHCB1.4 | LHB1B1; chlorophyll binding | chr2:14524818-14525618 FORWARDweakly similar to ( 158) CB23_NICPL Chlorophyll a-b binding protein C, chloroplast precursor (LHCII type I CAB-C) (LHCP) - Nicotiana plumbaginifolia (Leadwort-leaved tobacco)weakly similar to ( 155) loc_os01g52240 12001.m11398 protein chlorophyll a-b binding protein 2, chlor…	3.47867	3.03834	4.43571
1.1.1.1	PS.lightreaction.photosystem II.LHC-II	a_95_p104037	Transcript	moderately similar to ( 246) AT1G29930 | Symbols: CAB1, AB140, CAB140, LHCB1.3 | CAB1 (CHLOROPHYLL A/B BINDING PROTEIN 1); chlorophyll binding | chr1:10478071-10478874 FORWARDmoderately similar to ( 280) CB25_TOBAC Chlorophyll a-b binding protein 50, chloroplast precursor (LHCII type I CAB-50) (LHCP) - Nicotiana tabacum (Common tobacco)moderately similar to ( 235) loc_os01g41710 12001.m42672 prot…	2.77655	2.48061	3.5799
1.1.1.1	PS.lightreaction.photosystem II.LHC-II	a_95_p105167	Transcript	weakly similar to ( 107) AT1G29930 | Symbols: CAB1, AB140, CAB140, LHCB1.3 | CAB1 (CHLOROPHYLL A/B BINDING PROTEIN 1); chlorophyll binding | chr1:10478071-10478874 FORWARDweakly similar to ( 127) CB22_TOBAC Chlorophyll a-b binding protein 21, chloroplast precursor (LHCII type I CAB-21) (LHCP) - Nicotiana tabacum (Common tobacco)very weakly similar to (80.5) loc_os01g41710 12001.m42672 protein chl…	2.86928	2.50016	3.52758
1.1.1.1	PS.lightreaction.photosystem II.LHC-II	a_95_p105297	Transcript	weakly similar to ( 185) AT3G27690 | Symbols: LHCB2.4, LHCB2.3, LHCB2 | LHCB2.3; chlorophyll binding | chr3:10256002-10256921 FORWARDweakly similar to ( 196) CB25_TOBAC Chlorophyll a-b binding protein 50, chloroplast precursor (LHCII type I CAB-50) (LHCP) - Nicotiana tabacum (Common tobacco)weakly similar to ( 193) loc_os01g52240 12001.m11398 protein chlorophyll a-b binding protein 2, chloroplast…	2.72208	2.36946	3.51044
1.1.1.1	PS.lightreaction.photosystem II.LHC-II	a_95_p106117	Transcript	moderately similar to ( 209) AT2G34430 | Symbols: LHB1B1, LHCB1.4 | LHB1B1; chlorophyll binding | chr2:14524818-14525618 FORWARDmoderately similar to ( 218) CB24_TOBAC Chlorophyll a-b binding protein 40, chloroplast precursor (LHCII type I CAB-40) (LHCP) - Nicotiana tabacum (Common tobacco)moderately similar to ( 212) loc_os01g52240 12001.m11398 protein chlorophyll a-b binding protein 2, chloropl…	4.16443	3.53129	5.35134
1.1.1.1	PS.lightreaction.photosystem II.LHC-II	a_95_p106552	Transcript	weakly similar to ( 162) AT1G29930 | Symbols: CAB1, AB140, CAB140, LHCB1.3 | CAB1 (CHLOROPHYLL A/B BINDING PROTEIN 1); chlorophyll binding | chr1:10478071-10478874 FORWARDweakly similar to ( 189) CB22_TOBAC Chlorophyll a-b binding protein 21, chloroplast precursor (LHCII type I CAB-21) (LHCP) - Nicotiana tabacum (Common tobacco)weakly similar to ( 143) loc_os01g41710 12001.m42672 protein chloroph…	3.70975	3.34681	4.19122
1.1.1.1	PS.lightreaction.photosystem II.LHC-II	a_95_p106837	Transcript	moderately similar to ( 465) AT5G54270 | Symbols: LHCB3, LHCB3*1 | LHCB3 (LIGHT-HARVESTING CHLOROPHYLL B-BINDING PROTEIN 3); structural molecule | chr5:22038424-22039383 FORWARDmoderately similar to ( 444) CB23_HORVU Chlorophyll a-b binding protein of LHCII type III, chloroplast precursor (CAB) - Hordeum vulgare (Barley)moderately similar to ( 447) loc_os07g37550 12007.m079717 protein chlorophyll…	2.79722	2.51465	3.42986
1.1.1.1	PS.lightreaction.photosystem II.LHC-II	a_95_p106837	Transcript	weakly similar to ( 184) AT5G54270 | Symbols: LHCB3, LHCB3*1 | LHCB3 (LIGHT-HARVESTING CHLOROPHYLL B-BINDING PROTEIN 3); structural molecule | chr5:22038424-22039383 FORWARDweakly similar to ( 181) CB23_HORVU Chlorophyll a-b binding protein of LHCII type III, chloroplast precursor (CAB) - Hordeum vulgare (Barley)weakly similar to ( 184) loc_os07g37550 12007.m079717 protein chlorophyll a-b binding…	2.79722	2.51465	3.42986
1.1.1.1	PS.lightreaction.photosystem II.LHC-II	a_95_p106872	Transcript	weakly similar to ( 196) AT1G29930 | Symbols: CAB1, AB140, CAB140, LHCB1.3 | CAB1 (CHLOROPHYLL A/B BINDING PROTEIN 1); chlorophyll binding | chr1:10478071-10478874 FORWARDmoderately similar to ( 221) CB22_TOBAC Chlorophyll a-b binding protein 21, chloroplast precursor (LHCII type I CAB-21) (LHCP) - Nicotiana tabacum (Common tobacco)weakly similar to ( 171) loc_os01g41710 12001.m42672 protein chlo…	2.72088	2.38777	3.45218
1.1.1.1	PS.lightreaction.photosystem II.LHC-II	a_95_p106947	Transcript	moderately similar to ( 282) AT2G05100 | Symbols: LHCB2.1, LHCB2 | LHCB2.1; chlorophyll binding | chr2:1823449-1824331 REVERSEmoderately similar to ( 304) CB23_TOBAC Chlorophyll a-b binding protein 36, chloroplast precursor (LHCII type I CAB-36) (LHCP) - Nicotiana tabacum (Common tobacco)moderately similar to ( 264) loc_os03g39610 12003.m35304 protein chlorophyll a-b binding protein, chloroplast …	4.40176	3.84034	5.21622
1.1.1.1	PS.lightreaction.photosystem II.LHC-II	a_95_p106952	Transcript	weakly similar to ( 159) AT3G54890 | Symbols: LHCA1 | LHCA1; chlorophyll binding | chr3:20339881-20340922 REVERSEweakly similar to ( 158) loc_os06g21590 12006.m32064 protein chlorophyll a-b binding protein 6A, chloroplast precursor, putative, expressedChloroa_b-bind	3.48704	3.15426	4.17536
1.1.1.1	PS.lightreaction.photosystem II.LHC-II	a_95_p107577	Transcript	weakly similar to ( 153) AT4G10340 | Symbols: LHCB5 | LHCB5 (LIGHT HARVESTING COMPLEX OF PHOTOSYSTEM II 5); chlorophyll binding | chr4:6408200-6409496 FORWARDvery weakly similar to (82.8) CB23_HORVU Chlorophyll a-b binding protein of LHCII type III, chloroplast precursor (CAB) - Hordeum vulgare (Barley)weakly similar to ( 156) loc_os11g13890 12011.m079968 protein chlorophyll a-b binding protein M…	1.15646	1.00617	1.0799
1.1.1.1	PS.lightreaction.photosystem II.LHC-II	a_95_p107802	Transcript	weakly similar to ( 121) AT3G08940 | Symbols: LHCB4.2 | LHCB4.2 (light harvesting complex PSII); chlorophyll binding | chr3:2717717-2718665 FORWARDweakly similar to ( 105) loc_os07g37240 12007.m29225 protein expressed protein	1.25271	1.1885	1.32523
1.1.1.1	PS.lightreaction.photosystem II.LHC-II	a_95_p107827	Transcript	weakly similar to ( 178) AT3G27690 | Symbols: LHCB2.4, LHCB2.3, LHCB2 | LHCB2.3; chlorophyll binding | chr3:10256002-10256921 FORWARDweakly similar to ( 194) CB24_TOBAC Chlorophyll a-b binding protein 40, chloroplast precursor (LHCII type I CAB-40) (LHCP) - Nicotiana tabacum (Common tobacco)weakly similar to ( 189) loc_os01g52240 12001.m11398 protein chlorophyll a-b binding protein 2, chloroplast…	6.06072	5.80687	7.49636
1.1.1.1	PS.lightreaction.photosystem II.LHC-II	a_95_p108943	Transcript	moderately similar to ( 248) AT2G05100 | Symbols: LHCB2.1, LHCB2 | LHCB2.1; chlorophyll binding | chr2:1823449-1824331 REVERSEmoderately similar to ( 278) CB23_TOBAC Chlorophyll a-b binding protein 36, chloroplast precursor (LHCII type I CAB-36) (LHCP) - Nicotiana tabacum (Common tobacco)moderately similar to ( 228) loc_os03g39610 12003.m35304 protein chlorophyll a-b binding protein, chloroplast …	4.25992	4.08819	5.13756
1.1.1.1	PS.lightreaction.photosystem II.LHC-II	a_95_p110677	Transcript	moderately similar to ( 245) AT1G29930 | Symbols: CAB1, AB140, CAB140, LHCB1.3 | CAB1 (CHLOROPHYLL A/B BINDING PROTEIN 1); chlorophyll binding | chr1:10478071-10478874 FORWARDmoderately similar to ( 278) CB25_NICPL Chlorophyll a-b binding protein E, chloroplast precursor (LHCII type I CAB-E) (LHCP) - Nicotiana plumbaginifolia (Leadwort-leaved tobacco)moderately similar to ( 228) loc_os01g41710 12…	5.2541	5.00531	6.3097
1.1.1.1	PS.lightreaction.photosystem II.LHC-II	a_95_p110677	Transcript	very weakly similar to (97.1) AT1G29930 | Symbols: CAB1, AB140, CAB140, LHCB1.3 | CAB1 (CHLOROPHYLL A/B BINDING PROTEIN 1); chlorophyll binding | chr1:10478071-10478874 FORWARDweakly similar to ( 122) CB25_TOBAC Chlorophyll a-b binding protein 50, chloroplast precursor (LHCII type I CAB-50) (LHCP) - Nicotiana tabacum (Common tobacco)very weakly similar to (80.5) loc_os01g41710 12001.m42672 protei…	5.2541	5.00531	6.3097
1.1.1.1	PS.lightreaction.photosystem II.LHC-II	a_95_p110677	Transcript	weakly similar to ( 163) AT1G29930 | Symbols: CAB1, AB140, CAB140, LHCB1.3 | CAB1 (CHLOROPHYLL A/B BINDING PROTEIN 1); chlorophyll binding | chr1:10478071-10478874 FORWARDweakly similar to ( 194) CB25_TOBAC Chlorophyll a-b binding protein 50, chloroplast precursor (LHCII type I CAB-50) (LHCP) - Nicotiana tabacum (Common tobacco)weakly similar to ( 147) loc_os01g41710 12001.m42672 protein chloroph…	5.2541	5.00531	6.3097
1.1.1.1	PS.lightreaction.photosystem II.LHC-II	a_95_p111667	Transcript	moderately similar to ( 330) AT3G27690 | Symbols: LHCB2.4, LHCB2.3, LHCB2 | LHCB2.3; chlorophyll binding | chr3:10256002-10256921 FORWARDmoderately similar to ( 342) CB23_TOBAC Chlorophyll a-b binding protein 36, chloroplast precursor (LHCII type I CAB-36) (LHCP) - Nicotiana tabacum (Common tobacco)moderately similar to ( 335) loc_os03g39610 12003.m35304 protein chlorophyll a-b binding protein, c…	3.6543	3.35887	4.44068
1.1.1.1	PS.lightreaction.photosystem II.LHC-II	a_95_p112032	Transcript	weakly similar to ( 124) AT1G29930 | Symbols: CAB1, AB140, CAB140, LHCB1.3 | CAB1 (CHLOROPHYLL A/B BINDING PROTEIN 1); chlorophyll binding | chr1:10478071-10478874 FORWARDweakly similar to ( 129) CB23_NICPL Chlorophyll a-b binding protein C, chloroplast precursor (LHCII type I CAB-C) (LHCP) - Nicotiana plumbaginifolia (Leadwort-leaved tobacco)weakly similar to ( 110) loc_os01g41710 12001.m42672 p…	4.93215	4.51365	5.85749
1.1.1.1	PS.lightreaction.photosystem II.LHC-II	a_95_p112052	Transcript	weakly similar to ( 154) AT5G54270 | Symbols: LHCB3, LHCB3*1 | LHCB3 (LIGHT-HARVESTING CHLOROPHYLL B-BINDING PROTEIN 3); structural molecule | chr5:22038424-22039383 FORWARDweakly similar to ( 152) CB23_HORVU Chlorophyll a-b binding protein of LHCII type III, chloroplast precursor (CAB) - Hordeum vulgare (Barley)weakly similar to ( 157) loc_os07g37550 12007.m079717 protein chlorophyll a-b binding…	4.15806	4.21773	5.30601
1.1.1.1	PS.lightreaction.photosystem II.LHC-II	a_95_p113437	Transcript	moderately similar to ( 313) AT2G05100 | Symbols: LHCB2.1, LHCB2 | LHCB2.1; chlorophyll binding | chr2:1823449-1824331 REVERSEmoderately similar to ( 338) CB23_TOBAC Chlorophyll a-b binding protein 36, chloroplast precursor (LHCII type I CAB-36) (LHCP) - Nicotiana tabacum (Common tobacco)moderately similar to ( 300) loc_os03g39610 12003.m35304 protein chlorophyll a-b binding protein, chloroplast …	3.78544	3.71372	4.63286
1.1.1.1	PS.lightreaction.photosystem II.LHC-II	a_95_p114722	Transcript	weakly similar to ( 154) AT2G34420 | Symbols: LHB1B2, LHCB1.5 | LHB1B2; chlorophyll binding | chr2:14522716-14523513 REVERSEweakly similar to ( 157) CB23_NICPL Chlorophyll a-b binding protein C, chloroplast precursor (LHCII type I CAB-C) (LHCP) - Nicotiana plumbaginifolia (Leadwort-leaved tobacco)weakly similar to ( 154) loc_os01g52240 12001.m11398 protein chlorophyll a-b binding protein 2, chlor…	3.25285	2.70402	4.27362
1.1.1.1	PS.lightreaction.photosystem II.LHC-II	a_95_p138867	Transcript	moderately similar to ( 481) AT2G05100 | Symbols: LHCB2.1, LHCB2 | LHCB2.1; chlorophyll binding | chr2:1823449-1824331 REVERSEhighly similar to ( 525) CB23_TOBAC Chlorophyll a-b binding protein 36, chloroplast precursor (LHCII type I CAB-36) (LHCP) - Nicotiana tabacum (Common tobacco)moderately similar to ( 468) loc_os03g39610 12003.m35304 protein chlorophyll a-b binding protein, chloroplast prec…	2.05154	2.3183	3.07816
1.1.1.1	PS.lightreaction.photosystem II.LHC-II	a_95_p156577	Transcript	moderately similar to ( 230) AT4G10340 | Symbols: LHCB5 | LHCB5 (LIGHT HARVESTING COMPLEX OF PHOTOSYSTEM II 5); chlorophyll binding | chr4:6408200-6409496 FORWARDweakly similar to ( 101) CB21_GOSHI Chlorophyll a-b binding protein 151, chloroplast precursor (LHCII type II CAB-151) (LHCP) - Gossypium hirsutum (Upland cotton)moderately similar to ( 233) loc_os11g13890 12011.m079968 protein chlorophy…	1.03713	0.8472	1.2186
1.1.1.1	PS.lightreaction.photosystem II.LHC-II	a_95_p176527	Transcript	moderately similar to ( 238) AT1G29930 | Symbols: CAB1, AB140, CAB140, LHCB1.3 | CAB1 (CHLOROPHYLL A/B BINDING PROTEIN 1); chlorophyll binding | chr1:10478071-10478874 FORWARDmoderately similar to ( 269) CB22_TOBAC Chlorophyll a-b binding protein 21, chloroplast precursor (LHCII type I CAB-21) (LHCP) - Nicotiana tabacum (Common tobacco)moderately similar to ( 214) loc_os01g41710 12001.m42672 prot…	2.92947	2.55535	3.55386
1.1.1.1	PS.lightreaction.photosystem II.LHC-II	a_95_p176552	Transcript	weakly similar to ( 169) AT2G34430 | Symbols: LHB1B1, LHCB1.4 | LHB1B1; chlorophyll binding | chr2:14524818-14525618 FORWARDweakly similar to ( 187) CB24_TOBAC Chlorophyll a-b binding protein 40, chloroplast precursor (LHCII type I CAB-40) (LHCP) - Nicotiana tabacum (Common tobacco)weakly similar to ( 186) loc_os01g52240 12001.m11398 protein chlorophyll a-b binding protein 2, chloroplast precurso…	6.73035	6.39307	7.48571
1.1.1.1	PS.lightreaction.photosystem II.LHC-II	a_95_p176577	Transcript	moderately similar to ( 466) AT3G08940 | Symbols: LHCB4.2 | LHCB4.2 (light harvesting complex PSII); chlorophyll binding | chr3:2717717-2718665 FORWARDmoderately similar to ( 242) CB29_CHLRE Chlorophyll a-b binding protein CP29 - Chlamydomonas reinhardtiimoderately similar to ( 447) loc_os07g37240 12007.m29225 protein expressed proteinChloroa_b-bind	1.10337	1.01417	1.24951
1.1.1.1	PS.lightreaction.photosystem II.LHC-II	a_95_p177397	Transcript	moderately similar to ( 390) AT4G10340 | Symbols: LHCB5 | LHCB5 (LIGHT HARVESTING COMPLEX OF PHOTOSYSTEM II 5); chlorophyll binding | chr4:6408200-6409496 FORWARDweakly similar to ( 191) CB2B_PINSY Chlorophyll a-b binding protein type 2 member 1B, chloroplast precursor (Chlorophyll a-b binding protein type II 1B) (CAB) (LHCP) - Pinus sylvestris (Scots pine)moderately similar to ( 384) loc_os11g13…	0.860408	0.699198	1.14435
1.1.1.1	PS.lightreaction.photosystem II.LHC-II	a_95_p177727	Transcript	moderately similar to ( 476) AT3G27690 | Symbols: LHCB2.4, LHCB2.3, LHCB2 | LHCB2.3; chlorophyll binding | chr3:10256002-10256921 FORWARDhighly similar to ( 512) CB23_TOBAC Chlorophyll a-b binding protein 36, chloroplast precursor (LHCII type I CAB-36) (LHCP) - Nicotiana tabacum (Common tobacco)moderately similar to ( 469) loc_os03g39610 12003.m35304 protein chlorophyll a-b binding protein, chlor…	3.42354	3.41204	4.28656
1.1.1.1	PS.lightreaction.photosystem II.LHC-II	a_95_p179537	Transcript	moderately similar to ( 463) AT5G54270 | Symbols: LHCB3, LHCB3*1 | LHCB3 (LIGHT-HARVESTING CHLOROPHYLL B-BINDING PROTEIN 3); structural molecule | chr5:22038424-22039383 FORWARDmoderately similar to ( 443) CB23_HORVU Chlorophyll a-b binding protein of LHCII type III, chloroplast precursor (CAB) - Hordeum vulgare (Barley)moderately similar to ( 452) loc_os07g37550 12007.m079717 protein chlorophyll…	4.23613	4.21361	5.35719
1.1.1.1	PS.lightreaction.photosystem II.LHC-II	a_95_p179542	Transcript	moderately similar to ( 449) AT5G54270 | Symbols: LHCB3, LHCB3*1 | LHCB3 (LIGHT-HARVESTING CHLOROPHYLL B-BINDING PROTEIN 3); structural molecule | chr5:22038424-22039383 FORWARDmoderately similar to ( 430) CB23_HORVU Chlorophyll a-b binding protein of LHCII type III, chloroplast precursor (CAB) - Hordeum vulgare (Barley)moderately similar to ( 443) loc_os07g37550 12007.m079717 protein chlorophyll…	4.05885	4.06834	5.13996
1.1.1.1	PS.lightreaction.photosystem II.LHC-II	a_95_p179542	Transcript	moderately similar to ( 451) AT5G54270 | Symbols: LHCB3, LHCB3*1 | LHCB3 (LIGHT-HARVESTING CHLOROPHYLL B-BINDING PROTEIN 3); structural molecule | chr5:22038424-22039383 FORWARDmoderately similar to ( 432) CB23_HORVU Chlorophyll a-b binding protein of LHCII type III, chloroplast precursor (CAB) - Hordeum vulgare (Barley)moderately similar to ( 445) loc_os07g37550 12007.m079717 protein chlorophyll…	4.05885	4.06834	5.13996
1.1.1.1	PS.lightreaction.photosystem II.LHC-II	a_95_p179542	Transcript	moderately similar to ( 463) AT5G54270 | Symbols: LHCB3, LHCB3*1 | LHCB3 (LIGHT-HARVESTING CHLOROPHYLL B-BINDING PROTEIN 3); structural molecule | chr5:22038424-22039383 FORWARDmoderately similar to ( 443) CB23_HORVU Chlorophyll a-b binding protein of LHCII type III, chloroplast precursor (CAB) - Hordeum vulgare (Barley)moderately similar to ( 452) loc_os07g37550 12007.m079717 protein chlorophyll…	4.05885	4.06834	5.13996
1.1.1.1	PS.lightreaction.photosystem II.LHC-II	a_95_p247017	Transcript	moderately similar to ( 391) AT1G15820 | Symbols: LHCB6, CP24 | LHCB6 (LIGHT HARVESTING COMPLEX PSII SUBUNIT 6); chlorophyll binding | chr1:5446685-5447676 REVERSEmoderately similar to ( 372) CB4_SPIOL Chlorophyll a-b binding protein CP24, chloroplast precursor - Spinacia oleracea (Spinach)moderately similar to ( 358) loc_os04g38410 12004.m08831 protein chlorophyll a-b binding protein CP24, chlor…	2.82863	2.76006	3.72958
1.1.1.1	PS.lightreaction.photosystem II.LHC-II	a_95_p247927	Transcript	moderately similar to ( 481) AT2G05100 | Symbols: LHCB2.1, LHCB2 | LHCB2.1; chlorophyll binding | chr2:1823449-1824331 REVERSEhighly similar to ( 525) CB23_TOBAC Chlorophyll a-b binding protein 36, chloroplast precursor (LHCII type I CAB-36) (LHCP) - Nicotiana tabacum (Common tobacco)moderately similar to ( 468) loc_os03g39610 12003.m35304 protein chlorophyll a-b binding protein, chloroplast prec…	2.38108	2.64756	3.27073
1.1.1.2	PS.lightreaction.photosystem II.PSII polypeptide subunits	a_95_p000121	Transcript	moderately similar to ( 439) AT1G29930 | Symbols: CAB1, AB140, CAB140, LHCB1.3 | CAB1 (CHLOROPHYLL A/B BINDING PROTEIN 1); chlorophyll binding | chr1:10478071-10478874 FORWARDmoderately similar to ( 492) CB24_TOBAC Chlorophyll a-b binding protein 40, chloroplast precursor (LHCII type I CAB-40) (LHCP) - Nicotiana tabacum (Common tobacco)moderately similar to ( 440) loc_os01g41710 12001.m42672 prot…	2.78074	2.37698	3.70571
1.1.1.2	PS.lightreaction.photosystem II.PSII polypeptide subunits	a_95_p000121	Transcript	moderately similar to ( 460) AT1G29930 | Symbols: CAB1, AB140, CAB140, LHCB1.3 | CAB1 (CHLOROPHYLL A/B BINDING PROTEIN 1); chlorophyll binding | chr1:10478071-10478874 FORWARDhighly similar to ( 516) CB24_TOBAC Chlorophyll a-b binding protein 40, chloroplast precursor (LHCII type I CAB-40) (LHCP) - Nicotiana tabacum (Common tobacco)moderately similar to ( 453) loc_os01g41710 12001.m42672 protein …	2.78074	2.37698	3.70571
1.1.1.2	PS.lightreaction.photosystem II.PSII polypeptide subunits	a_95_p000146	Transcript	moderately similar to ( 458) AT1G29930 | Symbols: CAB1, AB140, CAB140, LHCB1.3 | CAB1 (CHLOROPHYLL A/B BINDING PROTEIN 1); chlorophyll binding | chr1:10478071-10478874 FORWARDhighly similar to ( 513) CB22_TOBAC Chlorophyll a-b binding protein 21, chloroplast precursor (LHCII type I CAB-21) (LHCP) - Nicotiana tabacum (Common tobacco)moderately similar to ( 446) loc_os01g41710 12001.m42672 protein …	1.82975	1.47423	2.30978
1.1.1.2	PS.lightreaction.photosystem II.PSII polypeptide subunits	a_95_p000301	Transcript	weakly similar to ( 115) AT2G30570 | Symbols: PSBW | PSBW (PHOTOSYSTEM II REACTION CENTER W) | chr2:13019326-13020053 REVERSEweakly similar to ( 118) PSBW_SPIOL Photosystem II reaction center W protein, chloroplast precursor (PSII 6.1 kDa protein) - Spinacia oleracea (Spinach)PsbW	0.667724	0.933783	1.15299
1.1.1.2	PS.lightreaction.photosystem II.PSII polypeptide subunits	a_95_p002581	Transcript	moderately similar to ( 403) AT1G29930 | Symbols: CAB1, AB140, CAB140, LHCB1.3 | CAB1 (CHLOROPHYLL A/B BINDING PROTEIN 1); chlorophyll binding | chr1:10478071-10478874 FORWARDmoderately similar to ( 446) CB22_TOBAC Chlorophyll a-b binding protein 21, chloroplast precursor (LHCII type I CAB-21) (LHCP) - Nicotiana tabacum (Common tobacco)moderately similar to ( 393) loc_os01g41710 12001.m42672 prot…	3.42299	3.03799	4.28378
1.1.1.2	PS.lightreaction.photosystem II.PSII polypeptide subunits	a_95_p002696	Transcript	moderately similar to ( 439) AT1G29930 | Symbols: CAB1, AB140, CAB140, LHCB1.3 | CAB1 (CHLOROPHYLL A/B BINDING PROTEIN 1); chlorophyll binding | chr1:10478071-10478874 FORWARDmoderately similar to ( 492) CB24_TOBAC Chlorophyll a-b binding protein 40, chloroplast precursor (LHCII type I CAB-40) (LHCP) - Nicotiana tabacum (Common tobacco)moderately similar to ( 440) loc_os01g41710 12001.m42672 prot…	3.95107	3.54092	4.9092
1.1.1.2	PS.lightreaction.photosystem II.PSII polypeptide subunits	a_95_p002696	Transcript	moderately similar to ( 458) AT1G29930 | Symbols: CAB1, AB140, CAB140, LHCB1.3 | CAB1 (CHLOROPHYLL A/B BINDING PROTEIN 1); chlorophyll binding | chr1:10478071-10478874 FORWARDhighly similar to ( 512) CB24_TOBAC Chlorophyll a-b binding protein 40, chloroplast precursor (LHCII type I CAB-40) (LHCP) - Nicotiana tabacum (Common tobacco)moderately similar to ( 455) loc_os01g41710 12001.m42672 protein …	3.95107	3.54092	4.9092
1.1.1.2	PS.lightreaction.photosystem II.PSII polypeptide subunits	a_95_p002901	Transcript	moderately similar to ( 457) AT1G29930 | Symbols: CAB1, AB140, CAB140, LHCB1.3 | CAB1 (CHLOROPHYLL A/B BINDING PROTEIN 1); chlorophyll binding | chr1:10478071-10478874 FORWARDhighly similar to ( 506) CB22_TOBAC Chlorophyll a-b binding protein 21, chloroplast precursor (LHCII type I CAB-21) (LHCP) - Nicotiana tabacum (Common tobacco)moderately similar to ( 443) loc_os01g41710 12001.m42672 protein …	3.76269	3.41992	4.50382
1.1.1.2	PS.lightreaction.photosystem II.PSII polypeptide subunits	a_95_p002906	Transcript	moderately similar to ( 455) AT1G29930 | Symbols: CAB1, AB140, CAB140, LHCB1.3 | CAB1 (CHLOROPHYLL A/B BINDING PROTEIN 1); chlorophyll binding | chr1:10478071-10478874 FORWARDhighly similar to ( 516) CB27_TOBAC Chlorophyll a-b binding protein 7, chloroplast precursor (LHCII type I CAB-7) (LHCP) - Nicotiana tabacum (Common tobacco)moderately similar to ( 448) loc_os01g41710 12001.m42672 protein ch…	6.67507	6.61952	7.74574
1.1.1.2	PS.lightreaction.photosystem II.PSII polypeptide subunits	a_95_p002941	Transcript	moderately similar to ( 439) AT1G29930 | Symbols: CAB1, AB140, CAB140, LHCB1.3 | CAB1 (CHLOROPHYLL A/B BINDING PROTEIN 1); chlorophyll binding | chr1:10478071-10478874 FORWARDmoderately similar to ( 492) CB24_TOBAC Chlorophyll a-b binding protein 40, chloroplast precursor (LHCII type I CAB-40) (LHCP) - Nicotiana tabacum (Common tobacco)moderately similar to ( 440) loc_os01g41710 12001.m42672 prot…	4.16343	3.85589	5.13379
1.1.1.2	PS.lightreaction.photosystem II.PSII polypeptide subunits	a_95_p003156	Transcript	moderately similar to ( 439) AT1G29930 | Symbols: CAB1, AB140, CAB140, LHCB1.3 | CAB1 (CHLOROPHYLL A/B BINDING PROTEIN 1); chlorophyll binding | chr1:10478071-10478874 FORWARDmoderately similar to ( 492) CB24_TOBAC Chlorophyll a-b binding protein 40, chloroplast precursor (LHCII type I CAB-40) (LHCP) - Nicotiana tabacum (Common tobacco)moderately similar to ( 440) loc_os01g41710 12001.m42672 prot…	3.84354	3.48778	4.83974
1.1.1.2	PS.lightreaction.photosystem II.PSII polypeptide subunits	a_95_p003156	Transcript	moderately similar to ( 458) AT1G29930 | Symbols: CAB1, AB140, CAB140, LHCB1.3 | CAB1 (CHLOROPHYLL A/B BINDING PROTEIN 1); chlorophyll binding | chr1:10478071-10478874 FORWARDhighly similar to ( 512) CB24_TOBAC Chlorophyll a-b binding protein 40, chloroplast precursor (LHCII type I CAB-40) (LHCP) - Nicotiana tabacum (Common tobacco)moderately similar to ( 455) loc_os01g41710 12001.m42672 protein …	3.84354	3.48778	4.83974
1.1.1.2	PS.lightreaction.photosystem II.PSII polypeptide subunits	a_95_p003166	Transcript	moderately similar to ( 460) AT1G29930 | Symbols: CAB1, AB140, CAB140, LHCB1.3 | CAB1 (CHLOROPHYLL A/B BINDING PROTEIN 1); chlorophyll binding | chr1:10478071-10478874 FORWARDhighly similar to ( 505) CB22_TOBAC Chlorophyll a-b binding protein 21, chloroplast precursor (LHCII type I CAB-21) (LHCP) - Nicotiana tabacum (Common tobacco)moderately similar to ( 446) loc_os01g41710 12001.m42672 protein …	2.41186	1.96023	3.58202
1.1.1.2	PS.lightreaction.photosystem II.PSII polypeptide subunits	a_95_p003176	Transcript	weakly similar to ( 115) AT2G30570 | Symbols: PSBW | PSBW (PHOTOSYSTEM II REACTION CENTER W) | chr2:13019326-13020053 REVERSEweakly similar to ( 118) PSBW_SPIOL Photosystem II reaction center W protein, chloroplast precursor (PSII 6.1 kDa protein) - Spinacia oleracea (Spinach)PsbW	1.04749	0.776163	1.09255
1.1.1.2	PS.lightreaction.photosystem II.PSII polypeptide subunits	a_95_p003176	Transcript	weakly similar to ( 118) AT2G30570 | Symbols: PSBW | PSBW (PHOTOSYSTEM II REACTION CENTER W) | chr2:13019326-13020053 REVERSEweakly similar to ( 120) PSBW_SPIOL Photosystem II reaction center W protein, chloroplast precursor (PSII 6.1 kDa protein) - Spinacia oleracea (Spinach)PsbW	1.04749	0.776163	1.09255
1.1.1.2	PS.lightreaction.photosystem II.PSII polypeptide subunits	a_95_p003181	Transcript	weakly similar to ( 115) AT2G30570 | Symbols: PSBW | PSBW (PHOTOSYSTEM II REACTION CENTER W) | chr2:13019326-13020053 REVERSEweakly similar to ( 118) PSBW_SPIOL Photosystem II reaction center W protein, chloroplast precursor (PSII 6.1 kDa protein) - Spinacia oleracea (Spinach)PsbW	1.233	0.966819	1.15049
1.1.1.2	PS.lightreaction.photosystem II.PSII polypeptide subunits	a_95_p003181	Transcript	weakly similar to ( 118) AT2G30570 | Symbols: PSBW | PSBW (PHOTOSYSTEM II REACTION CENTER W) | chr2:13019326-13020053 REVERSEweakly similar to ( 120) PSBW_SPIOL Photosystem II reaction center W protein, chloroplast precursor (PSII 6.1 kDa protein) - Spinacia oleracea (Spinach)PsbW	1.233	0.966819	1.15049
1.1.1.2	PS.lightreaction.photosystem II.PSII polypeptide subunits	a_95_p005136	Transcript	moderately similar to ( 457) AT1G29930 | Symbols: CAB1, AB140, CAB140, LHCB1.3 | CAB1 (CHLOROPHYLL A/B BINDING PROTEIN 1); chlorophyll binding | chr1:10478071-10478874 FORWARDhighly similar to ( 512) CB22_TOBAC Chlorophyll a-b binding protein 21, chloroplast precursor (LHCII type I CAB-21) (LHCP) - Nicotiana tabacum (Common tobacco)moderately similar to ( 446) loc_os01g41710 12001.m42672 protein …	2.12639	1.58462	2.92464
1.1.1.2	PS.lightreaction.photosystem II.PSII polypeptide subunits	a_95_p005261	Transcript	moderately similar to ( 439) AT1G29930 | Symbols: CAB1, AB140, CAB140, LHCB1.3 | CAB1 (CHLOROPHYLL A/B BINDING PROTEIN 1); chlorophyll binding | chr1:10478071-10478874 FORWARDmoderately similar to ( 492) CB24_TOBAC Chlorophyll a-b binding protein 40, chloroplast precursor (LHCII type I CAB-40) (LHCP) - Nicotiana tabacum (Common tobacco)moderately similar to ( 440) loc_os01g41710 12001.m42672 prot…	3.80374	3.47477	4.77276
1.1.1.2	PS.lightreaction.photosystem II.PSII polypeptide subunits	a_95_p005261	Transcript	moderately similar to ( 458) AT1G29930 | Symbols: CAB1, AB140, CAB140, LHCB1.3 | CAB1 (CHLOROPHYLL A/B BINDING PROTEIN 1); chlorophyll binding | chr1:10478071-10478874 FORWARDhighly similar to ( 512) CB24_TOBAC Chlorophyll a-b binding protein 40, chloroplast precursor (LHCII type I CAB-40) (LHCP) - Nicotiana tabacum (Common tobacco)moderately similar to ( 455) loc_os01g41710 12001.m42672 protein …	3.80374	3.47477	4.77276
1.1.1.2	PS.lightreaction.photosystem II.PSII polypeptide subunits	a_95_p006301	Transcript	moderately similar to ( 439) AT1G29930 | Symbols: CAB1, AB140, CAB140, LHCB1.3 | CAB1 (CHLOROPHYLL A/B BINDING PROTEIN 1); chlorophyll binding | chr1:10478071-10478874 FORWARDmoderately similar to ( 492) CB24_TOBAC Chlorophyll a-b binding protein 40, chloroplast precursor (LHCII type I CAB-40) (LHCP) - Nicotiana tabacum (Common tobacco)moderately similar to ( 440) loc_os01g41710 12001.m42672 prot…	2.92644	2.36912	3.7482
1.1.1.2	PS.lightreaction.photosystem II.PSII polypeptide subunits	a_95_p006301	Transcript	moderately similar to ( 460) AT1G29930 | Symbols: CAB1, AB140, CAB140, LHCB1.3 | CAB1 (CHLOROPHYLL A/B BINDING PROTEIN 1); chlorophyll binding | chr1:10478071-10478874 FORWARDhighly similar to ( 516) CB24_TOBAC Chlorophyll a-b binding protein 40, chloroplast precursor (LHCII type I CAB-40) (LHCP) - Nicotiana tabacum (Common tobacco)moderately similar to ( 453) loc_os01g41710 12001.m42672 protein …	2.92644	2.36912	3.7482
1.1.1.2	PS.lightreaction.photosystem II.PSII polypeptide subunits	a_95_p007596	Transcript	highly similar to ( 512) AT3G50820 | Symbols: PSBO2, PSBO-2, OEC33 | PSBO2 (PHOTOSYSTEM II SUBUNIT O-2); oxygen evolving/ poly(U) binding | chr3:18891008-18892311 REVERSEhighly similar to ( 592) PSBO_TOBAC Oxygen-evolving enhancer protein 1, chloroplast precursor (OEE1) (33 kDa subunit of oxygen evolving system of photosystem II) (OEC 33 kDa subunit) (33 kDa thylakoid membrane protein) - Nicotian…	0.921908	0.92945	1.03548
1.1.1.2	PS.lightreaction.photosystem II.PSII polypeptide subunits	a_95_p008521	Transcript	moderately similar to ( 317) AT1G06680 | Symbols: PSBP-1, OEE2, PSII-P | PSBP-1 (PHOTOSYSTEM II SUBUNIT P-1); poly(U) binding | chr1:2048076-2049186 FORWARDmoderately similar to ( 355) PSBP1_TOBAC Oxygen-evolving enhancer protein 2-1, chloroplast precursor (OEE2) (23 kDa subunit of oxygen evolving system of photosystem II) (OEC 23 kDa subunit) (23 kDa thylakoid membrane protein) - Nicotiana tabac…	1.19192	0.952465	1.1581
1.1.1.2	PS.lightreaction.photosystem II.PSII polypeptide subunits	a_95_p008521	Transcript	moderately similar to ( 382) AT1G06680 | Symbols: PSBP-1, OEE2, PSII-P | PSBP-1 (PHOTOSYSTEM II SUBUNIT P-1); poly(U) binding | chr1:2048076-2049186 FORWARDmoderately similar to ( 474) PSBP1_TOBAC Oxygen-evolving enhancer protein 2-1, chloroplast precursor (OEE2) (23 kDa subunit of oxygen evolving system of photosystem II) (OEC 23 kDa subunit) (23 kDa thylakoid membrane protein) - Nicotiana tabac…	1.19192	0.952465	1.1581
1.1.1.2	PS.lightreaction.photosystem II.PSII polypeptide subunits	a_95_p011261	Transcript	moderately similar to ( 376) AT1G06680 | Symbols: PSBP-1, OEE2, PSII-P | PSBP-1 (PHOTOSYSTEM II SUBUNIT P-1); poly(U) binding | chr1:2048076-2049186 FORWARDmoderately similar to ( 456) PSBP1_TOBAC Oxygen-evolving enhancer protein 2-1, chloroplast precursor (OEE2) (23 kDa subunit of oxygen evolving system of photosystem II) (OEC 23 kDa subunit) (23 kDa thylakoid membrane protein) - Nicotiana tabac…	1.75169	1.42099	1.71624
1.1.1.2	PS.lightreaction.photosystem II.PSII polypeptide subunits	a_95_p011821	Transcript	moderately similar to ( 359) AT1G06680 | Symbols: PSBP-1, OEE2, PSII-P | PSBP-1 (PHOTOSYSTEM II SUBUNIT P-1); poly(U) binding | chr1:2048076-2049186 FORWARDhighly similar to ( 513) PSBP3_TOBAC Oxygen-evolving enhancer protein 2-3, chloroplast precursor (OEE2) (23 kDa subunit of oxygen evolving system of photosystem II) (OEC 23 kDa subunit) (23 kDa thylakoid membrane protein) - Nicotiana tabacum (…	1.12701	1.1058	0.990299
1.1.1.2	PS.lightreaction.photosystem II.PSII polypeptide subunits	a_95_p043651	Transcript	very weakly similar to (80.9) AT5G66570 | Symbols: PSBO-1, OEE1, OEE33, OE33, PSBO1, MSP-1 | PSBO1 (PS II OXYGEN-EVOLVING COMPLEX 1); oxygen evolving/ poly(U) binding | chr5:26568744-26570124 FORWARDvery weakly similar to (90.5) PSBO_SOLTU Oxygen-evolving enhancer protein 1, chloroplast precursor (OEE1) (33 kDa subunit of oxygen evolving system of photosystem II) (OEC 33 kDa subunit) (33 kDa thyl…	1.25251	0.983352	1.1256
1.1.1.2	PS.lightreaction.photosystem II.PSII polypeptide subunits	a_95_p103857	Transcript	moderately similar to ( 403) AT1G29930 | Symbols: CAB1, AB140, CAB140, LHCB1.3 | CAB1 (CHLOROPHYLL A/B BINDING PROTEIN 1); chlorophyll binding | chr1:10478071-10478874 FORWARDmoderately similar to ( 446) CB22_TOBAC Chlorophyll a-b binding protein 21, chloroplast precursor (LHCII type I CAB-21) (LHCP) - Nicotiana tabacum (Common tobacco)moderately similar to ( 393) loc_os01g41710 12001.m42672 prot…	3.47867	3.03834	4.43571
1.1.1.2	PS.lightreaction.photosystem II.PSII polypeptide subunits	a_95_p103857	Transcript	moderately similar to ( 457) AT1G29930 | Symbols: CAB1, AB140, CAB140, LHCB1.3 | CAB1 (CHLOROPHYLL A/B BINDING PROTEIN 1); chlorophyll binding | chr1:10478071-10478874 FORWARDhighly similar to ( 506) CB22_TOBAC Chlorophyll a-b binding protein 21, chloroplast precursor (LHCII type I CAB-21) (LHCP) - Nicotiana tabacum (Common tobacco)moderately similar to ( 443) loc_os01g41710 12001.m42672 protein …	3.47867	3.03834	4.43571
1.1.1.2	PS.lightreaction.photosystem II.PSII polypeptide subunits	a_95_p103857	Transcript	moderately similar to ( 461) AT1G29930 | Symbols: CAB1, AB140, CAB140, LHCB1.3 | CAB1 (CHLOROPHYLL A/B BINDING PROTEIN 1); chlorophyll binding | chr1:10478071-10478874 FORWARDhighly similar to ( 508) CB22_TOBAC Chlorophyll a-b binding protein 21, chloroplast precursor (LHCII type I CAB-21) (LHCP) - Nicotiana tabacum (Common tobacco)moderately similar to ( 447) loc_os01g41710 12001.m42672 protein …	3.47867	3.03834	4.43571
1.1.1.2	PS.lightreaction.photosystem II.PSII polypeptide subunits	a_95_p105297	Transcript	moderately similar to ( 439) AT1G29930 | Symbols: CAB1, AB140, CAB140, LHCB1.3 | CAB1 (CHLOROPHYLL A/B BINDING PROTEIN 1); chlorophyll binding | chr1:10478071-10478874 FORWARDmoderately similar to ( 492) CB24_TOBAC Chlorophyll a-b binding protein 40, chloroplast precursor (LHCII type I CAB-40) (LHCP) - Nicotiana tabacum (Common tobacco)moderately similar to ( 440) loc_os01g41710 12001.m42672 prot…	2.72208	2.36946	3.51044
1.1.1.2	PS.lightreaction.photosystem II.PSII polypeptide subunits	a_95_p107552	Transcript		1.04512	0.754163	0.900711
1.1.1.2	PS.lightreaction.photosystem II.PSII polypeptide subunits	a_95_p127637	Transcript	moderately similar to ( 201) AT5G66570 | Symbols: PSBO-1, OEE1, OEE33, OE33, PSBO1, MSP-1 | PSBO1 (PS II OXYGEN-EVOLVING COMPLEX 1); oxygen evolving/ poly(U) binding | chr5:26568744-26570124 FORWARDmoderately similar to ( 234) PSBO_SOLTU Oxygen-evolving enhancer protein 1, chloroplast precursor (OEE1) (33 kDa subunit of oxygen evolving system of photosystem II) (OEC 33 kDa subunit) (33 kDa thylak…	-1.9492	-0.688908	-0.700926
1.1.1.2	PS.lightreaction.photosystem II.PSII polypeptide subunits	a_95_p128282	Transcript	moderately similar to ( 375) AT1G06680 | Symbols: PSBP-1, OEE2, PSII-P | PSBP-1 (PHOTOSYSTEM II SUBUNIT P-1); poly(U) binding | chr1:2048076-2049186 FORWARDmoderately similar to ( 455) PSBP1_TOBAC Oxygen-evolving enhancer protein 2-1, chloroplast precursor (OEE2) (23 kDa subunit of oxygen evolving system of photosystem II) (OEC 23 kDa subunit) (23 kDa thylakoid membrane protein) - Nicotiana tabac…	1.26139	0.984638	1.18188
1.1.1.2	PS.lightreaction.photosystem II.PSII polypeptide subunits	a_95_p128282	Transcript	moderately similar to ( 376) AT1G06680 | Symbols: PSBP-1, OEE2, PSII-P | PSBP-1 (PHOTOSYSTEM II SUBUNIT P-1); poly(U) binding | chr1:2048076-2049186 FORWARDmoderately similar to ( 456) PSBP1_TOBAC Oxygen-evolving enhancer protein 2-1, chloroplast precursor (OEE2) (23 kDa subunit of oxygen evolving system of photosystem II) (OEC 23 kDa subunit) (23 kDa thylakoid membrane protein) - Nicotiana tabac…	1.26139	0.984638	1.18188
1.1.1.2	PS.lightreaction.photosystem II.PSII polypeptide subunits	a_95_p176522	Transcript	moderately similar to ( 461) AT1G29930 | Symbols: CAB1, AB140, CAB140, LHCB1.3 | CAB1 (CHLOROPHYLL A/B BINDING PROTEIN 1); chlorophyll binding | chr1:10478071-10478874 FORWARDhighly similar to ( 508) CB22_TOBAC Chlorophyll a-b binding protein 21, chloroplast precursor (LHCII type I CAB-21) (LHCP) - Nicotiana tabacum (Common tobacco)moderately similar to ( 447) loc_os01g41710 12001.m42672 protein …	2.6574	2.21126	3.52534
1.1.1.2	PS.lightreaction.photosystem II.PSII polypeptide subunits	a_95_p185317	Transcript	moderately similar to ( 499) AT5G66570 | Symbols: PSBO-1, OEE1, OEE33, OE33, PSBO1, MSP-1 | PSBO1 (PS II OXYGEN-EVOLVING COMPLEX 1); oxygen evolving/ poly(U) binding | chr5:26568744-26570124 FORWARDhighly similar to ( 555) PSBO_TOBAC Oxygen-evolving enhancer protein 1, chloroplast precursor (OEE1) (33 kDa subunit of oxygen evolving system of photosystem II) (OEC 33 kDa subunit) (33 kDa thylakoid …	1.14493	0.933869	0.963926
1.1.1.2	PS.lightreaction.photosystem II.PSII polypeptide subunits	a_95_p201747	Transcript	moderately similar to ( 338) AT1G77090 | Symbols: | thylakoid lumenal 29.8 kDa protein | chr1:28960576-28961875 REVERSEmoderately similar to ( 316) loc_os12g08830 12012.m26739 protein tat pathway signal sequence family protein, expressed	-0.852428	-1.04286	-0.975881
1.1.1.2	PS.lightreaction.photosystem II.PSII polypeptide subunits	a_95_p226999	Transcript	moderately similar to ( 338) AT1G77090 | Symbols: | thylakoid lumenal 29.8 kDa protein | chr1:28960576-28961875 REVERSEmoderately similar to ( 316) loc_os12g08830 12012.m26739 protein tat pathway signal sequence family protein, expressed	-0.957689	-0.844098	-1.20334
1.1.1.2	PS.lightreaction.photosystem II.PSII polypeptide subunits	a_95_p251949	Transcript	moderately similar to ( 359) AT1G06680 | Symbols: PSBP-1, OEE2, PSII-P | PSBP-1 (PHOTOSYSTEM II SUBUNIT P-1); poly(U) binding | chr1:2048076-2049186 FORWARDhighly similar to ( 513) PSBP3_TOBAC Oxygen-evolving enhancer protein 2-3, chloroplast precursor (OEE2) (23 kDa subunit of oxygen evolving system of photosystem II) (OEC 23 kDa subunit) (23 kDa thylakoid membrane protein) - Nicotiana tabacum (…	1.18666	1.11884	1.00705
1.1.1.2	PS.lightreaction.photosystem II.PSII polypeptide subunits	a_95_p251949	Transcript	moderately similar to ( 365) AT1G06680 | Symbols: PSBP-1, OEE2, PSII-P | PSBP-1 (PHOTOSYSTEM II SUBUNIT P-1); poly(U) binding | chr1:2048076-2049186 FORWARDhighly similar to ( 516) PSBP2_TOBAC Oxygen-evolving enhancer protein 2-2, chloroplast precursor (OEE2) (23 kDa subunit of oxygen evolving system of photosystem II) (OEC 23 kDa subunit) (23 kDa thylakoid membrane protein) - Nicotiana tabacum (…	1.18666	1.11884	1.00705
1.1.1.2	PS.lightreaction.photosystem II.PSII polypeptide subunits	a_95_p260071	Transcript	moderately similar to ( 439) AT1G29930 | Symbols: CAB1, AB140, CAB140, LHCB1.3 | CAB1 (CHLOROPHYLL A/B BINDING PROTEIN 1); chlorophyll binding | chr1:10478071-10478874 FORWARDmoderately similar to ( 492) CB24_TOBAC Chlorophyll a-b binding protein 40, chloroplast precursor (LHCII type I CAB-40) (LHCP) - Nicotiana tabacum (Common tobacco)moderately similar to ( 440) loc_os01g41710 12001.m42672 prot…	2.42309	2.08955	3.21952
1.1.1.2	PS.lightreaction.photosystem II.PSII polypeptide subunits	a_95_p260071	Transcript	moderately similar to ( 459) AT1G29930 | Symbols: CAB1, AB140, CAB140, LHCB1.3 | CAB1 (CHLOROPHYLL A/B BINDING PROTEIN 1); chlorophyll binding | chr1:10478071-10478874 FORWARDhighly similar to ( 511) CB22_TOBAC Chlorophyll a-b binding protein 21, chloroplast precursor (LHCII type I CAB-21) (LHCP) - Nicotiana tabacum (Common tobacco)moderately similar to ( 446) loc_os01g41710 12001.m42672 protein …	2.42309	2.08955	3.21952
1.1.1.2	PS.lightreaction.photosystem II.PSII polypeptide subunits	a_95_p260071	Transcript	moderately similar to ( 460) AT1G29930 | Symbols: CAB1, AB140, CAB140, LHCB1.3 | CAB1 (CHLOROPHYLL A/B BINDING PROTEIN 1); chlorophyll binding | chr1:10478071-10478874 FORWARDhighly similar to ( 516) CB24_TOBAC Chlorophyll a-b binding protein 40, chloroplast precursor (LHCII type I CAB-40) (LHCP) - Nicotiana tabacum (Common tobacco)moderately similar to ( 453) loc_os01g41710 12001.m42672 protein …	2.42309	2.08955	3.21952
1.1.2.1	PS.lightreaction.photosystem I.LHC-I	a_95_p005072	Transcript	moderately similar to ( 445) AT3G47470 | Symbols: LHCA4, CAB4 | LHCA4 (LIGHT-HARVESTING CHLOROPHYLL-PROTEIN COMPLEX I SUBUNIT A4); chlorophyll binding | chr3:17493622-17494773 REVERSEmoderately similar to ( 232) CB12_PETHY Chlorophyll a-b binding protein, chloroplast precursor (LHCI type II CAB) - Petunia hybrida (Petunia)moderately similar to ( 383) loc_os08g33820 12008.m080044 protein chlorophy…	3.97847	3.34868	4.58138
1.1.2.1	PS.lightreaction.photosystem I.LHC-I	a_95_p005072	Transcript	moderately similar to ( 446) AT3G47470 | Symbols: LHCA4, CAB4 | LHCA4 (LIGHT-HARVESTING CHLOROPHYLL-PROTEIN COMPLEX I SUBUNIT A4); chlorophyll binding | chr3:17493622-17494773 REVERSEmoderately similar to ( 232) CB12_PETHY Chlorophyll a-b binding protein, chloroplast precursor (LHCI type II CAB) - Petunia hybrida (Petunia)moderately similar to ( 380) loc_os08g33820 12008.m080044 protein chlorophy…	3.97847	3.34868	4.58138
1.1.2.1	PS.lightreaction.photosystem I.LHC-I	a_95_p005072	Transcript	weakly similar to ( 179) AT3G47470 | Symbols: LHCA4, CAB4 | LHCA4 (LIGHT-HARVESTING CHLOROPHYLL-PROTEIN COMPLEX I SUBUNIT A4); chlorophyll binding | chr3:17493622-17494773 REVERSEvery weakly similar to (91.3) CB12_PETHY Chlorophyll a-b binding protein, chloroplast precursor (LHCI type II CAB) - Petunia hybrida (Petunia)weakly similar to ( 172) loc_os08g33820 12008.m080044 protein chlorophyll a-b …	3.97847	3.34868	4.58138
1.1.2.1	PS.lightreaction.photosystem I.LHC-I	a_95_p006996	Transcript	moderately similar to ( 390) AT3G54890 | Symbols: LHCA1 | LHCA1; chlorophyll binding | chr3:20339881-20340922 REVERSEweakly similar to ( 138) CB21_SINAL Chlorophyll a-b binding protein 1, chloroplast precursor (LHCII type I CAB-1) (LHCP) - Sinapis alba (White mustard) (Brassica hirta)moderately similar to ( 365) loc_os06g21590 12006.m32064 protein chlorophyll a-b binding protein 6A, chloroplast p…	3.50673	3.09588	4.30603
1.1.2.1	PS.lightreaction.photosystem I.LHC-I	a_95_p007951	Transcript	moderately similar to ( 417) AT1G61520 | Symbols: LHCA3 | LHCA3; chlorophyll binding | chr1:22700493-22701149 FORWARDweakly similar to ( 147) CB12_PETHY Chlorophyll a-b binding protein, chloroplast precursor (LHCI type II CAB) - Petunia hybrida (Petunia)moderately similar to ( 363) loc_os02g10390 12002.m33354 protein chlorophyll a-b binding protein 8, chloroplast precursor, putative, expressedChl…	1.27386	1.2931	1.84374
1.1.2.1	PS.lightreaction.photosystem I.LHC-I	a_95_p008301	Transcript	moderately similar to ( 389) AT1G61520 | Symbols: LHCA3 | LHCA3; chlorophyll binding | chr1:22700493-22701149 FORWARDweakly similar to ( 130) CB12_PETHY Chlorophyll a-b binding protein, chloroplast precursor (LHCI type II CAB) - Petunia hybrida (Petunia)moderately similar to ( 332) loc_os02g10390 12002.m33354 protein chlorophyll a-b binding protein 8, chloroplast precursor, putative, expressedChl…	2.11366	2.01787	2.36634
1.1.2.1	PS.lightreaction.photosystem I.LHC-I	a_95_p009221	Transcript	moderately similar to ( 396) AT3G54890 | Symbols: LHCA1 | LHCA1; chlorophyll binding | chr3:20339881-20340922 REVERSEweakly similar to ( 141) CB21_SINAL Chlorophyll a-b binding protein 1, chloroplast precursor (LHCII type I CAB-1) (LHCP) - Sinapis alba (White mustard) (Brassica hirta)moderately similar to ( 375) loc_os06g21590 12006.m32064 protein chlorophyll a-b binding protein 6A, chloroplast p…	2.58818	2.37603	3.13719
1.1.2.1	PS.lightreaction.photosystem I.LHC-I	a_95_p012501	Transcript	weakly similar to ( 102) AT3G54890 | Symbols: LHCA1 | LHCA1; chlorophyll binding | chr3:20339881-20340922 REVERSEvery weakly similar to (98.6) loc_os06g21590 12006.m32064 protein chlorophyll a-b binding protein 6A, chloroplast precursor, putative, expressed	2.69123	2.457	3.22422
1.1.2.1	PS.lightreaction.photosystem I.LHC-I	a_95_p017301	Transcript	moderately similar to ( 400) AT1G61520 | Symbols: LHCA3 | LHCA3; chlorophyll binding | chr1:22700493-22701149 FORWARDweakly similar to ( 147) CB12_PETHY Chlorophyll a-b binding protein, chloroplast precursor (LHCI type II CAB) - Petunia hybrida (Petunia)moderately similar to ( 340) loc_os02g10390 12002.m33354 protein chlorophyll a-b binding protein 8, chloroplast precursor, putative, expressedChl…	2.13671	1.93248	2.3547
1.1.2.1	PS.lightreaction.photosystem I.LHC-I	a_95_p017301	Transcript	weakly similar to ( 131) AT1G61520 | Symbols: LHCA3 | LHCA3; chlorophyll binding | chr1:22700493-22701149 FORWARDweakly similar to ( 104) loc_os02g10390 12002.m33354 protein chlorophyll a-b binding protein 8, chloroplast precursor, putative, expressed	2.13671	1.93248	2.3547
1.1.2.1	PS.lightreaction.photosystem I.LHC-I	a_95_p026346	Transcript	moderately similar to ( 422) AT3G47470 | Symbols: LHCA4, CAB4 | LHCA4 (LIGHT-HARVESTING CHLOROPHYLL-PROTEIN COMPLEX I SUBUNIT A4); chlorophyll binding | chr3:17493622-17494773 REVERSEmoderately similar to ( 224) CB12_PETHY Chlorophyll a-b binding protein, chloroplast precursor (LHCI type II CAB) - Petunia hybrida (Petunia)moderately similar to ( 376) loc_os08g33820 12008.m080044 protein chlorophy…	3.59946	3.12377	4.28511
1.1.2.1	PS.lightreaction.photosystem I.LHC-I	a_95_p026346	Transcript	moderately similar to ( 429) AT3G47470 | Symbols: LHCA4, CAB4 | LHCA4 (LIGHT-HARVESTING CHLOROPHYLL-PROTEIN COMPLEX I SUBUNIT A4); chlorophyll binding | chr3:17493622-17494773 REVERSEmoderately similar to ( 229) CB12_PETHY Chlorophyll a-b binding protein, chloroplast precursor (LHCI type II CAB) - Petunia hybrida (Petunia)moderately similar to ( 383) loc_os08g33820 12008.m080044 protein chlorophy…	3.59946	3.12377	4.28511
1.1.2.1	PS.lightreaction.photosystem I.LHC-I	a_95_p030181	Transcript	moderately similar to ( 249) AT3G61470 | Symbols: LHCA2 | LHCA2; chlorophyll binding | chr3:22745736-22747032 FORWARDmoderately similar to ( 260) CB12_PETHY Chlorophyll a-b binding protein, chloroplast precursor (LHCI type II CAB) - Petunia hybrida (Petunia)moderately similar to ( 250) loc_os07g38960 12007.m29236 protein chlorophyll a-b binding protein, chloroplast precursor, putative, expressedC…	1.86044	1.74478	2.23357
1.1.2.1	PS.lightreaction.photosystem I.LHC-I	a_95_p104072	Transcript	weakly similar to ( 183) AT3G47470 | Symbols: LHCA4, CAB4 | LHCA4 (LIGHT-HARVESTING CHLOROPHYLL-PROTEIN COMPLEX I SUBUNIT A4); chlorophyll binding | chr3:17493622-17494773 REVERSEweakly similar to ( 110) CB12_PETHY Chlorophyll a-b binding protein, chloroplast precursor (LHCI type II CAB) - Petunia hybrida (Petunia)weakly similar to ( 164) loc_os08g33820 12008.m080044 protein chlorophyll a-b bindi…	4.27763	3.73119	4.88216
1.1.2.1	PS.lightreaction.photosystem I.LHC-I	a_95_p105692	Transcript	weakly similar to ( 145) AT1G61520 | Symbols: LHCA3 | LHCA3; chlorophyll binding | chr1:22700493-22701149 FORWARDweakly similar to ( 120) loc_os02g10390 12002.m33354 protein chlorophyll a-b binding protein 8, chloroplast precursor, putative, expressed	1.65402	1.62073	1.89265
1.1.2.1	PS.lightreaction.photosystem I.LHC-I	a_95_p106322	Transcript	moderately similar to ( 389) AT1G61520 | Symbols: LHCA3 | LHCA3; chlorophyll binding | chr1:22700493-22701149 FORWARDweakly similar to ( 130) CB12_PETHY Chlorophyll a-b binding protein, chloroplast precursor (LHCI type II CAB) - Petunia hybrida (Petunia)moderately similar to ( 332) loc_os02g10390 12002.m33354 protein chlorophyll a-b binding protein 8, chloroplast precursor, putative, expressedChl…	2.33887	2.22166	2.54992
1.1.2.1	PS.lightreaction.photosystem I.LHC-I	a_95_p106952	Transcript	moderately similar to ( 358) AT3G54890 | Symbols: LHCA1 | LHCA1; chlorophyll binding | chr3:20339881-20340922 REVERSEweakly similar to ( 117) CB21_SINAL Chlorophyll a-b binding protein 1, chloroplast precursor (LHCII type I CAB-1) (LHCP) - Sinapis alba (White mustard) (Brassica hirta)moderately similar to ( 338) loc_os06g21590 12006.m32064 protein chlorophyll a-b binding protein 6A, chloroplast p…	3.48704	3.15426	4.17536
1.1.2.1	PS.lightreaction.photosystem I.LHC-I	a_95_p106952	Transcript	weakly similar to ( 136) AT3G54890 | Symbols: LHCA1 | LHCA1; chlorophyll binding | chr3:20339881-20340922 REVERSEweakly similar to ( 135) loc_os06g21590 12006.m32064 protein chlorophyll a-b binding protein 6A, chloroplast precursor, putative, expressed	3.48704	3.15426	4.17536
1.1.2.1	PS.lightreaction.photosystem I.LHC-I	a_95_p106982	Transcript	moderately similar to ( 358) AT3G54890 | Symbols: LHCA1 | LHCA1; chlorophyll binding | chr3:20339881-20340922 REVERSEweakly similar to ( 117) CB21_SINAL Chlorophyll a-b binding protein 1, chloroplast precursor (LHCII type I CAB-1) (LHCP) - Sinapis alba (White mustard) (Brassica hirta)moderately similar to ( 338) loc_os06g21590 12006.m32064 protein chlorophyll a-b binding protein 6A, chloroplast p…	3.03966	2.83307	3.72196
1.1.2.1	PS.lightreaction.photosystem I.LHC-I	a_95_p106982	Transcript	moderately similar to ( 382) AT3G54890 | Symbols: LHCA1 | LHCA1; chlorophyll binding | chr3:20339881-20340922 REVERSEweakly similar to ( 136) CB21_SINAL Chlorophyll a-b binding protein 1, chloroplast precursor (LHCII type I CAB-1) (LHCP) - Sinapis alba (White mustard) (Brassica hirta)moderately similar to ( 362) loc_os06g21590 12006.m32064 protein chlorophyll a-b binding protein 6A, chloroplast p…	3.03966	2.83307	3.72196
1.1.2.1	PS.lightreaction.photosystem I.LHC-I	a_95_p107182	Transcript	moderately similar to ( 358) AT3G54890 | Symbols: LHCA1 | LHCA1; chlorophyll binding | chr3:20339881-20340922 REVERSEweakly similar to ( 117) CB21_SINAL Chlorophyll a-b binding protein 1, chloroplast precursor (LHCII type I CAB-1) (LHCP) - Sinapis alba (White mustard) (Brassica hirta)moderately similar to ( 338) loc_os06g21590 12006.m32064 protein chlorophyll a-b binding protein 6A, chloroplast p…	3.53521	3.17888	4.17845
1.1.2.1	PS.lightreaction.photosystem I.LHC-I	a_95_p107182	Transcript	weakly similar to ( 136) AT3G54890 | Symbols: LHCA1 | LHCA1; chlorophyll binding | chr3:20339881-20340922 REVERSEweakly similar to ( 135) loc_os06g21590 12006.m32064 protein chlorophyll a-b binding protein 6A, chloroplast precursor, putative, expressed	3.53521	3.17888	4.17845
1.1.2.1	PS.lightreaction.photosystem I.LHC-I	a_95_p107847	Transcript	moderately similar to ( 264) AT3G47470 | Symbols: LHCA4, CAB4 | LHCA4 (LIGHT-HARVESTING CHLOROPHYLL-PROTEIN COMPLEX I SUBUNIT A4); chlorophyll binding | chr3:17493622-17494773 REVERSEweakly similar to ( 166) CB12_PETHY Chlorophyll a-b binding protein, chloroplast precursor (LHCI type II CAB) - Petunia hybrida (Petunia)moderately similar to ( 246) loc_os08g33820 12008.m080044 protein chlorophyll a…	4.27692	3.61238	4.84835
1.1.2.1	PS.lightreaction.photosystem I.LHC-I	a_95_p108792	Transcript	weakly similar to ( 102) AT3G54890 | Symbols: LHCA1 | LHCA1; chlorophyll binding | chr3:20339881-20340922 REVERSEweakly similar to ( 103) loc_os06g21590 12006.m32064 protein chlorophyll a-b binding protein 6A, chloroplast precursor, putative, expressed	3.42005	3.08144	4.21911
1.1.2.1	PS.lightreaction.photosystem I.LHC-I	a_95_p110142	Transcript	moderately similar to ( 250) AT1G61520 | Symbols: LHCA3 | LHCA3; chlorophyll binding | chr1:22700493-22701149 FORWARDvery weakly similar to (88.2) CB12_PETHY Chlorophyll a-b binding protein, chloroplast precursor (LHCI type II CAB) - Petunia hybrida (Petunia)moderately similar to ( 220) loc_os02g10390 12002.m33354 protein chlorophyll a-b binding protein 8, chloroplast precursor, putative, express…	1.94111	1.7802	1.99476
1.1.2.1	PS.lightreaction.photosystem I.LHC-I	a_95_p110142	Transcript	moderately similar to ( 417) AT1G61520 | Symbols: LHCA3 | LHCA3; chlorophyll binding | chr1:22700493-22701149 FORWARDweakly similar to ( 147) CB12_PETHY Chlorophyll a-b binding protein, chloroplast precursor (LHCI type II CAB) - Petunia hybrida (Petunia)moderately similar to ( 363) loc_os02g10390 12002.m33354 protein chlorophyll a-b binding protein 8, chloroplast precursor, putative, expressedChl…	1.94111	1.7802	1.99476
1.1.2.1	PS.lightreaction.photosystem I.LHC-I	a_95_p110747	Transcript	very weakly similar to (81.3) AT1G61520 | Symbols: LHCA3 | LHCA3; chlorophyll binding | chr1:22700493-22701149 FORWARD	2.03415	1.59906	2.1183
1.1.2.1	PS.lightreaction.photosystem I.LHC-I	a_95_p111232	Transcript	moderately similar to ( 232) AT3G47470 | Symbols: LHCA4, CAB4 | LHCA4 (LIGHT-HARVESTING CHLOROPHYLL-PROTEIN COMPLEX I SUBUNIT A4); chlorophyll binding | chr3:17493622-17494773 REVERSEweakly similar to ( 123) CB12_PETHY Chlorophyll a-b binding protein, chloroplast precursor (LHCI type II CAB) - Petunia hybrida (Petunia)weakly similar to ( 169) loc_os08g33820 12008.m080044 protein chlorophyll a-b b…	4.17539	3.57431	4.7228
1.1.2.1	PS.lightreaction.photosystem I.LHC-I	a_95_p111737	Transcript	weakly similar to ( 183) AT3G54890 | Symbols: LHCA1 | LHCA1; chlorophyll binding | chr3:20339881-20340922 REVERSEweakly similar to ( 169) loc_os06g21590 12006.m32064 protein chlorophyll a-b binding protein 6A, chloroplast precursor, putative, expressedChloroa_b-bind	2.85234	2.62749	3.37948
1.1.2.1	PS.lightreaction.photosystem I.LHC-I	a_95_p113207	Transcript	moderately similar to ( 249) AT3G61470 | Symbols: LHCA2 | LHCA2; chlorophyll binding | chr3:22745736-22747032 FORWARDmoderately similar to ( 260) CB12_PETHY Chlorophyll a-b binding protein, chloroplast precursor (LHCI type II CAB) - Petunia hybrida (Petunia)moderately similar to ( 250) loc_os07g38960 12007.m29236 protein chlorophyll a-b binding protein, chloroplast precursor, putative, expressedC…	1.5365	1.33466	1.76483
1.1.2.1	PS.lightreaction.photosystem I.LHC-I	a_95_p113207	Transcript	moderately similar to ( 387) AT3G61470 | Symbols: LHCA2 | LHCA2; chlorophyll binding | chr3:22745736-22747032 FORWARDmoderately similar to ( 432) CB12_PETHY Chlorophyll a-b binding protein, chloroplast precursor (LHCI type II CAB) - Petunia hybrida (Petunia)moderately similar to ( 392) loc_os07g38960 12007.m29236 protein chlorophyll a-b binding protein, chloroplast precursor, putative, expressedC…	1.5365	1.33466	1.76483
1.1.2.1	PS.lightreaction.photosystem I.LHC-I	a_95_p113207	Transcript	weakly similar to ( 147) AT3G61470 | Symbols: LHCA2 | LHCA2; chlorophyll binding | chr3:22745736-22747032 FORWARDweakly similar to ( 157) CB12_PETHY Chlorophyll a-b binding protein, chloroplast precursor (LHCI type II CAB) - Petunia hybrida (Petunia)weakly similar to ( 156) loc_os07g38960 12007.m29236 protein chlorophyll a-b binding protein, chloroplast precursor, putative, expressed	1.5365	1.33466	1.76483
1.1.2.1	PS.lightreaction.photosystem I.LHC-I	a_95_p114452	Transcript	moderately similar to ( 223) AT1G61520 | Symbols: LHCA3 | LHCA3; chlorophyll binding | chr1:22700493-22701149 FORWARDweakly similar to ( 194) loc_os02g10390 12002.m33354 protein chlorophyll a-b binding protein 8, chloroplast precursor, putative, expressed	2.05402	1.92521	2.22617
1.1.2.1	PS.lightreaction.photosystem I.LHC-I	a_95_p114452	Transcript	moderately similar to ( 400) AT1G61520 | Symbols: LHCA3 | LHCA3; chlorophyll binding | chr1:22700493-22701149 FORWARDweakly similar to ( 147) CB12_PETHY Chlorophyll a-b binding protein, chloroplast precursor (LHCI type II CAB) - Petunia hybrida (Petunia)moderately similar to ( 340) loc_os02g10390 12002.m33354 protein chlorophyll a-b binding protein 8, chloroplast precursor, putative, expressedChl…	2.05402	1.92521	2.22617
1.1.2.1	PS.lightreaction.photosystem I.LHC-I	a_95_p114452	Transcript	moderately similar to ( 417) AT1G61520 | Symbols: LHCA3 | LHCA3; chlorophyll binding | chr1:22700493-22701149 FORWARDweakly similar to ( 147) CB12_PETHY Chlorophyll a-b binding protein, chloroplast precursor (LHCI type II CAB) - Petunia hybrida (Petunia)moderately similar to ( 363) loc_os02g10390 12002.m33354 protein chlorophyll a-b binding protein 8, chloroplast precursor, putative, expressedChl…	2.05402	1.92521	2.22617
1.1.2.1	PS.lightreaction.photosystem I.LHC-I	a_95_p130602	Transcript	moderately similar to ( 389) AT1G61520 | Symbols: LHCA3 | LHCA3; chlorophyll binding | chr1:22700493-22701149 FORWARDweakly similar to ( 130) CB12_PETHY Chlorophyll a-b binding protein, chloroplast precursor (LHCI type II CAB) - Petunia hybrida (Petunia)moderately similar to ( 332) loc_os02g10390 12002.m33354 protein chlorophyll a-b binding protein 8, chloroplast precursor, putative, expressedChl…	1.72372	1.60438	2.03315
1.1.2.1	PS.lightreaction.photosystem I.LHC-I	a_95_p130602	Transcript	very weakly similar to (95.9) AT1G61520 | Symbols: LHCA3 | LHCA3; chlorophyll binding | chr1:22700493-22701149 FORWARD	1.72372	1.60438	2.03315
1.1.2.1	PS.lightreaction.photosystem I.LHC-I	a_95_p144672	Transcript	moderately similar to ( 382) AT3G54890 | Symbols: LHCA1 | LHCA1; chlorophyll binding | chr3:20339881-20340922 REVERSEweakly similar to ( 136) CB21_SINAL Chlorophyll a-b binding protein 1, chloroplast precursor (LHCII type I CAB-1) (LHCP) - Sinapis alba (White mustard) (Brassica hirta)moderately similar to ( 362) loc_os06g21590 12006.m32064 protein chlorophyll a-b binding protein 6A, chloroplast p…	3.05045	2.70306	3.69093
1.1.2.1	PS.lightreaction.photosystem I.LHC-I	a_95_p144672	Transcript	moderately similar to ( 382) AT3G54890 | Symbols: LHCA1 | LHCA1; chlorophyll binding | chr3:20339881-20340922 REVERSEweakly similar to ( 137) CB21_SINAL Chlorophyll a-b binding protein 1, chloroplast precursor (LHCII type I CAB-1) (LHCP) - Sinapis alba (White mustard) (Brassica hirta)moderately similar to ( 362) loc_os06g21590 12006.m32064 protein chlorophyll a-b binding protein 6A, chloroplast p…	3.05045	2.70306	3.69093
1.1.2.1	PS.lightreaction.photosystem I.LHC-I	a_95_p144672	Transcript	weakly similar to ( 102) AT3G54890 | Symbols: LHCA1 | LHCA1; chlorophyll binding | chr3:20339881-20340922 REVERSEvery weakly similar to (98.6) loc_os06g21590 12006.m32064 protein chlorophyll a-b binding protein 6A, chloroplast precursor, putative, expressed	3.05045	2.70306	3.69093
1.1.2.1	PS.lightreaction.photosystem I.LHC-I	a_95_p177822	Transcript	moderately similar to ( 389) AT1G61520 | Symbols: LHCA3 | LHCA3; chlorophyll binding | chr1:22700493-22701149 FORWARDweakly similar to ( 130) CB12_PETHY Chlorophyll a-b binding protein, chloroplast precursor (LHCI type II CAB) - Petunia hybrida (Petunia)moderately similar to ( 332) loc_os02g10390 12002.m33354 protein chlorophyll a-b binding protein 8, chloroplast precursor, putative, expressedChl…	2.18587	2.09556	2.50465
1.1.2.1	PS.lightreaction.photosystem I.LHC-I	a_95_p177962	Transcript	moderately similar to ( 387) AT3G61470 | Symbols: LHCA2 | LHCA2; chlorophyll binding | chr3:22745736-22747032 FORWARDmoderately similar to ( 432) CB12_PETHY Chlorophyll a-b binding protein, chloroplast precursor (LHCI type II CAB) - Petunia hybrida (Petunia)moderately similar to ( 392) loc_os07g38960 12007.m29236 protein chlorophyll a-b binding protein, chloroplast precursor, putative, expressedC…	0.948965	0.824059	1.12865
1.1.2.1	PS.lightreaction.photosystem I.LHC-I	a_95_p177967	Transcript	moderately similar to ( 387) AT3G61470 | Symbols: LHCA2 | LHCA2; chlorophyll binding | chr3:22745736-22747032 FORWARDmoderately similar to ( 432) CB12_PETHY Chlorophyll a-b binding protein, chloroplast precursor (LHCI type II CAB) - Petunia hybrida (Petunia)moderately similar to ( 392) loc_os07g38960 12007.m29236 protein chlorophyll a-b binding protein, chloroplast precursor, putative, expressedC…	1.28006	1.18218	1.46672
1.1.2.1	PS.lightreaction.photosystem I.LHC-I	a_95_p179347	Transcript	moderately similar to ( 396) AT3G54890 | Symbols: LHCA1 | LHCA1; chlorophyll binding | chr3:20339881-20340922 REVERSEweakly similar to ( 139) CB21_SINAL Chlorophyll a-b binding protein 1, chloroplast precursor (LHCII type I CAB-1) (LHCP) - Sinapis alba (White mustard) (Brassica hirta)moderately similar to ( 374) loc_os06g21590 12006.m32064 protein chlorophyll a-b binding protein 6A, chloroplast p…	2.76341	2.60619	3.46186
1.1.2.1	PS.lightreaction.photosystem I.LHC-I	a_95_p181697	Transcript	moderately similar to ( 358) AT3G54890 | Symbols: LHCA1 | LHCA1; chlorophyll binding | chr3:20339881-20340922 REVERSEweakly similar to ( 117) CB21_SINAL Chlorophyll a-b binding protein 1, chloroplast precursor (LHCII type I CAB-1) (LHCP) - Sinapis alba (White mustard) (Brassica hirta)moderately similar to ( 338) loc_os06g21590 12006.m32064 protein chlorophyll a-b binding protein 6A, chloroplast p…	2.93732	2.7135	3.56637
1.1.2.1	PS.lightreaction.photosystem I.LHC-I	a_95_p181702	Transcript	moderately similar to ( 382) AT3G54890 | Symbols: LHCA1 | LHCA1; chlorophyll binding | chr3:20339881-20340922 REVERSEweakly similar to ( 136) CB21_SINAL Chlorophyll a-b binding protein 1, chloroplast precursor (LHCII type I CAB-1) (LHCP) - Sinapis alba (White mustard) (Brassica hirta)moderately similar to ( 362) loc_os06g21590 12006.m32064 protein chlorophyll a-b binding protein 6A, chloroplast p…	3.1058	2.97547	3.81834
1.1.2.1	PS.lightreaction.photosystem I.LHC-I	a_95_p181702	Transcript	weakly similar to ( 102) AT3G54890 | Symbols: LHCA1 | LHCA1; chlorophyll binding | chr3:20339881-20340922 REVERSEvery weakly similar to (98.6) loc_os06g21590 12006.m32064 protein chlorophyll a-b binding protein 6A, chloroplast precursor, putative, expressed	3.1058	2.97547	3.81834
1.1.2.1	PS.lightreaction.photosystem I.LHC-I	a_95_p188122	Transcript	moderately similar to ( 429) AT3G47470 | Symbols: LHCA4, CAB4 | LHCA4 (LIGHT-HARVESTING CHLOROPHYLL-PROTEIN COMPLEX I SUBUNIT A4); chlorophyll binding | chr3:17493622-17494773 REVERSEmoderately similar to ( 229) CB12_PETHY Chlorophyll a-b binding protein, chloroplast precursor (LHCI type II CAB) - Petunia hybrida (Petunia)moderately similar to ( 383) loc_os08g33820 12008.m080044 protein chlorophy…	3.5895	3.1036	3.99007
1.1.2.1	PS.lightreaction.photosystem I.LHC-I	a_95_p227104	Transcript	moderately similar to ( 429) AT3G47470 | Symbols: LHCA4, CAB4 | LHCA4 (LIGHT-HARVESTING CHLOROPHYLL-PROTEIN COMPLEX I SUBUNIT A4); chlorophyll binding | chr3:17493622-17494773 REVERSEmoderately similar to ( 229) CB12_PETHY Chlorophyll a-b binding protein, chloroplast precursor (LHCI type II CAB) - Petunia hybrida (Petunia)moderately similar to ( 383) loc_os08g33820 12008.m080044 protein chlorophy…	3.47983	3.19511	4.06338
1.1.2.1	PS.lightreaction.photosystem I.LHC-I	a_95_p234189	Transcript	moderately similar to ( 387) AT3G61470 | Symbols: LHCA2 | LHCA2; chlorophyll binding | chr3:22745736-22747032 FORWARDmoderately similar to ( 432) CB12_PETHY Chlorophyll a-b binding protein, chloroplast precursor (LHCI type II CAB) - Petunia hybrida (Petunia)moderately similar to ( 392) loc_os07g38960 12007.m29236 protein chlorophyll a-b binding protein, chloroplast precursor, putative, expressedC…	1.34802	1.1754	1.45652
1.1.2.1	PS.lightreaction.photosystem I.LHC-I	a_95_p234784	Transcript	moderately similar to ( 417) AT1G61520 | Symbols: LHCA3 | LHCA3; chlorophyll binding | chr1:22700493-22701149 FORWARDweakly similar to ( 147) CB12_PETHY Chlorophyll a-b binding protein, chloroplast precursor (LHCI type II CAB) - Petunia hybrida (Petunia)moderately similar to ( 363) loc_os02g10390 12002.m33354 protein chlorophyll a-b binding protein 8, chloroplast precursor, putative, expressedChl…	1.62761	1.45967	1.83864
1.1.2.1	PS.lightreaction.photosystem I.LHC-I	a_95_p247242	Transcript	moderately similar to ( 358) AT3G54890 | Symbols: LHCA1 | LHCA1; chlorophyll binding | chr3:20339881-20340922 REVERSEweakly similar to ( 117) CB21_SINAL Chlorophyll a-b binding protein 1, chloroplast precursor (LHCII type I CAB-1) (LHCP) - Sinapis alba (White mustard) (Brassica hirta)moderately similar to ( 338) loc_os06g21590 12006.m32064 protein chlorophyll a-b binding protein 6A, chloroplast p…	2.84568	2.42916	3.33558
1.1.2.2	PS.lightreaction.photosystem I.PSI polypeptide subunits	a_95_p000371	Transcript	moderately similar to ( 274) AT4G12800 | Symbols: PSAL | PSAL (photosystem I subunit L) | chr4:7521469-7522493 FORWARDmoderately similar to ( 273) PSAL_SPIOL Photosystem I reaction center subunit XI, chloroplast precursor (PSI-L) (PSI subunit V) - Spinacia oleracea (Spinach)moderately similar to ( 243) loc_os12g23200 12012.m26900 protein photosystem I reaction center subunit XI, chloroplast precu…	1.38034	1.15129	1.47721
1.1.2.2	PS.lightreaction.photosystem I.PSI polypeptide subunits	a_95_p000381	Transcript	weakly similar to ( 167) AT1G30380 | Symbols: PSAK | PSAK (photosystem I subunit K) | chr1:10722325-10723013 FORWARDweakly similar to ( 153) PSAK_MEDSA Photosystem I reaction center subunit psaK, chloroplast precursor (Photosystem I subunit X) (PSI-K) - Medicago sativa (Alfalfa)weakly similar to ( 125) loc_os07g05480 12007.m079603 protein photosystem I reaction center subunit psaK, chloroplast pr…	1.62693	1.38679	1.77821
1.1.2.2	PS.lightreaction.photosystem I.PSI polypeptide subunits	a_95_p000381	Transcript	weakly similar to ( 169) AT1G30380 | Symbols: PSAK | PSAK (photosystem I subunit K) | chr1:10722325-10723013 FORWARDweakly similar to ( 154) PSAK_MEDSA Photosystem I reaction center subunit psaK, chloroplast precursor (Photosystem I subunit X) (PSI-K) - Medicago sativa (Alfalfa)weakly similar to ( 124) loc_os07g05480 12007.m079603 protein photosystem I reaction center subunit psaK, chloroplast pr…	1.62693	1.38679	1.77821
1.1.2.2	PS.lightreaction.photosystem I.PSI polypeptide subunits	a_95_p000436	Transcript	weakly similar to ( 187) AT1G08380 | Symbols: PSAO | PSAO (photosystem I subunit O) | chr1:2641004-2641739 REVERSEweakly similar to ( 158) loc_os04g33830 12004.m08478 protein 16kDa membrane protein, putative, expressed	1.49553	1.33148	1.7247
1.1.2.2	PS.lightreaction.photosystem I.PSI polypeptide subunits	a_95_p000436	Transcript	weakly similar to ( 197) AT1G08380 | Symbols: PSAO | PSAO (photosystem I subunit O) | chr1:2641004-2641739 REVERSEweakly similar to ( 159) loc_os04g33830 12004.m08478 protein 16kDa membrane protein, putative, expressed	1.49553	1.33148	1.7247
1.1.2.2	PS.lightreaction.photosystem I.PSI polypeptide subunits	a_95_p000716	Transcript	weakly similar to ( 155) AT3G16140 | Symbols: PSAH-1 | PSAH-1 (photosystem I subunit H-1) | chr3:5468670-5469415 REVERSEweakly similar to ( 157) PSAH_SPIOL Photosystem I reaction center subunit VI, chloroplast precursor (PSI-H) (Light-harvesting complex I 11 kDa protein) - Spinacia oleracea (Spinach)weakly similar to ( 132) loc_os05g48630 12005.m08934 protein expressed proteinPSI_PsaH	1.39508	1.33053	1.59685
1.1.2.2	PS.lightreaction.photosystem I.PSI polypeptide subunits	a_95_p000716	Transcript	weakly similar to ( 156) AT3G16140 | Symbols: PSAH-1 | PSAH-1 (photosystem I subunit H-1) | chr3:5468670-5469415 REVERSEweakly similar to ( 156) PSAH_BRARA Photosystem I reaction center subunit VI, chloroplast precursor (PSI-H) (Light-harvesting complex I 11 kDa protein) - Brassica rapa (Turnip)weakly similar to ( 132) loc_os05g48630 12005.m08934 protein expressed proteinPSI_PsaH	1.39508	1.33053	1.59685
1.1.2.2	PS.lightreaction.photosystem I.PSI polypeptide subunits	a_95_p002406	Transcript	moderately similar to ( 278) AT1G31330 | Symbols: PSAF | PSAF (photosystem I subunit F) | chr1:11215011-11215939 REVERSEmoderately similar to ( 286) PSAF_SPIOL Photosystem I reaction center subunit III, chloroplast precursor (Light-harvesting complex I 17 kDa protein) (PSI-F) - Spinacia oleracea (Spinach)moderately similar to ( 263) loc_os03g56670 12003.m34938 protein photosystem I reaction cente…	1.11472	1.00859	1.18626
1.1.2.2	PS.lightreaction.photosystem I.PSI polypeptide subunits	a_95_p002406	Transcript	weakly similar to ( 154) AT1G31330 | Symbols: PSAF | PSAF (photosystem I subunit F) | chr1:11215011-11215939 REVERSEweakly similar to ( 167) PSAF_SPIOL Photosystem I reaction center subunit III, chloroplast precursor (Light-harvesting complex I 17 kDa protein) (PSI-F) - Spinacia oleracea (Spinach)weakly similar to ( 140) loc_os03g56670 12003.m34938 protein photosystem I reaction center subunit II…	1.11472	1.00859	1.18626
1.1.2.2	PS.lightreaction.photosystem I.PSI polypeptide subunits	a_95_p002406	Transcript	weakly similar to ( 177) AT1G31330 | Symbols: PSAF | PSAF (photosystem I subunit F) | chr1:11215011-11215939 REVERSEweakly similar to ( 190) PSAF_SPIOL Photosystem I reaction center subunit III, chloroplast precursor (Light-harvesting complex I 17 kDa protein) (PSI-F) - Spinacia oleracea (Spinach)weakly similar to ( 162) loc_os03g56670 12003.m34938 protein photosystem I reaction center subunit II…	1.11472	1.00859	1.18626
1.1.2.2	PS.lightreaction.photosystem I.PSI polypeptide subunits	a_95_p002626	Transcript	weakly similar to ( 179) AT1G55670 | Symbols: PSAG | PSAG (PHOTOSYSTEM I SUBUNIT G) | chr1:20802874-20803356 REVERSEweakly similar to ( 177) PSAG_SPIOL Photosystem I reaction center subunit V, chloroplast precursor (PSI-G) (Photosystem I 9 kDa protein) - Spinacia oleracea (Spinach)weakly similar to ( 161) loc_os09g30340 12009.m06185 protein photosystem I reaction center subunit V, chloroplast pre…	2.47829	2.29305	3.04192
1.1.2.2	PS.lightreaction.photosystem I.PSI polypeptide subunits	a_95_p002626	Transcript	weakly similar to ( 191) AT1G55670 | Symbols: PSAG | PSAG (PHOTOSYSTEM I SUBUNIT G) | chr1:20802874-20803356 REVERSEweakly similar to ( 182) PSAG_SPIOL Photosystem I reaction center subunit V, chloroplast precursor (PSI-G) (Photosystem I 9 kDa protein) - Spinacia oleracea (Spinach)weakly similar to ( 166) loc_os09g30340 12009.m06185 protein photosystem I reaction center subunit V, chloroplast pre…	2.47829	2.29305	3.04192
1.1.2.2	PS.lightreaction.photosystem I.PSI polypeptide subunits	a_95_p002746	Transcript	weakly similar to ( 197) AT1G08380 | Symbols: PSAO | PSAO (photosystem I subunit O) | chr1:2641004-2641739 REVERSEweakly similar to ( 159) loc_os04g33830 12004.m08478 protein 16kDa membrane protein, putative, expressed	1.75637	1.49516	1.89431
1.1.2.2	PS.lightreaction.photosystem I.PSI polypeptide subunits	a_95_p002871	Transcript	moderately similar to ( 274) AT4G12800 | Symbols: PSAL | PSAL (photosystem I subunit L) | chr4:7521469-7522493 FORWARDmoderately similar to ( 273) PSAL_SPIOL Photosystem I reaction center subunit XI, chloroplast precursor (PSI-L) (PSI subunit V) - Spinacia oleracea (Spinach)moderately similar to ( 243) loc_os12g23200 12012.m26900 protein photosystem I reaction center subunit XI, chloroplast precu…	1.26354	1.01575	1.41148
1.1.2.2	PS.lightreaction.photosystem I.PSI polypeptide subunits	a_95_p002871	Transcript	moderately similar to ( 276) AT4G12800 | Symbols: PSAL | PSAL (photosystem I subunit L) | chr4:7521469-7522493 FORWARDmoderately similar to ( 275) PSAL_SPIOL Photosystem I reaction center subunit XI, chloroplast precursor (PSI-L) (PSI subunit V) - Spinacia oleracea (Spinach)moderately similar to ( 241) loc_os12g23200 12012.m26900 protein photosystem I reaction center subunit XI, chloroplast precu…	1.26354	1.01575	1.41148
1.1.2.2	PS.lightreaction.photosystem I.PSI polypeptide subunits	a_95_p003126	Transcript	weakly similar to ( 191) AT1G55670 | Symbols: PSAG | PSAG (PHOTOSYSTEM I SUBUNIT G) | chr1:20802874-20803356 REVERSEweakly similar to ( 182) PSAG_SPIOL Photosystem I reaction center subunit V, chloroplast precursor (PSI-G) (Photosystem I 9 kDa protein) - Spinacia oleracea (Spinach)weakly similar to ( 166) loc_os09g30340 12009.m06185 protein photosystem I reaction center subunit V, chloroplast pre…	1.73258	1.5061	1.8707
1.1.2.2	PS.lightreaction.photosystem I.PSI polypeptide subunits	a_95_p003241	Transcript	weakly similar to ( 187) AT1G08380 | Symbols: PSAO | PSAO (photosystem I subunit O) | chr1:2641004-2641739 REVERSEweakly similar to ( 158) loc_os04g33830 12004.m08478 protein 16kDa membrane protein, putative, expressed	1.34523	1.0924	1.49569
1.1.2.2	PS.lightreaction.photosystem I.PSI polypeptide subunits	a_95_p003241	Transcript	weakly similar to ( 197) AT1G08380 | Symbols: PSAO | PSAO (photosystem I subunit O) | chr1:2641004-2641739 REVERSEweakly similar to ( 159) loc_os04g33830 12004.m08478 protein 16kDa membrane protein, putative, expressed	1.34523	1.0924	1.49569
1.1.2.2	PS.lightreaction.photosystem I.PSI polypeptide subunits	a_95_p003621	Transcript	weakly similar to ( 187) AT1G08380 | Symbols: PSAO | PSAO (photosystem I subunit O) | chr1:2641004-2641739 REVERSEweakly similar to ( 158) loc_os04g33830 12004.m08478 protein 16kDa membrane protein, putative, expressed	1.30674	1.04734	1.48359
1.1.2.2	PS.lightreaction.photosystem I.PSI polypeptide subunits	a_95_p003621	Transcript	weakly similar to ( 197) AT1G08380 | Symbols: PSAO | PSAO (photosystem I subunit O) | chr1:2641004-2641739 REVERSEweakly similar to ( 159) loc_os04g33830 12004.m08478 protein 16kDa membrane protein, putative, expressed	1.30674	1.04734	1.48359
1.1.2.2	PS.lightreaction.photosystem I.PSI polypeptide subunits	a_95_p004106	Transcript	weakly similar to ( 155) AT3G16140 | Symbols: PSAH-1 | PSAH-1 (photosystem I subunit H-1) | chr3:5468670-5469415 REVERSEweakly similar to ( 157) PSAH_SPIOL Photosystem I reaction center subunit VI, chloroplast precursor (PSI-H) (Light-harvesting complex I 11 kDa protein) - Spinacia oleracea (Spinach)weakly similar to ( 132) loc_os05g48630 12005.m08934 protein expressed proteinPSI_PsaH	1.49389	1.40898	1.71534
1.1.2.2	PS.lightreaction.photosystem I.PSI polypeptide subunits	a_95_p004106	Transcript	weakly similar to ( 156) AT3G16140 | Symbols: PSAH-1 | PSAH-1 (photosystem I subunit H-1) | chr3:5468670-5469415 REVERSEweakly similar to ( 156) PSAH_BRARA Photosystem I reaction center subunit VI, chloroplast precursor (PSI-H) (Light-harvesting complex I 11 kDa protein) - Brassica rapa (Turnip)weakly similar to ( 132) loc_os05g48630 12005.m08934 protein expressed proteinPSI_PsaH	1.49389	1.40898	1.71534
1.1.2.2	PS.lightreaction.photosystem I.PSI polypeptide subunits	a_95_p005611	Transcript	weakly similar to ( 164) AT1G30380 | Symbols: PSAK | PSAK (photosystem I subunit K) | chr1:10722325-10723013 FORWARDweakly similar to ( 147) PSAK_MEDSA Photosystem I reaction center subunit psaK, chloroplast precursor (Photosystem I subunit X) (PSI-K) - Medicago sativa (Alfalfa)weakly similar to ( 124) loc_os07g05480 12007.m079603 protein photosystem I reaction center subunit psaK, chloroplast pr…	1.28775	1.15146	1.36295
1.1.2.2	PS.lightreaction.photosystem I.PSI polypeptide subunits	a_95_p005626	Transcript	weakly similar to ( 146) AT1G52230 | Symbols: PSAH2, PSAH-2, PSI-H | PSAH2 (PHOTOSYSTEM I SUBUNIT H2) | chr1:19454902-19455508 FORWARDweakly similar to ( 150) PSAH_SPIOL Photosystem I reaction center subunit VI, chloroplast precursor (PSI-H) (Light-harvesting complex I 11 kDa protein) - Spinacia oleracea (Spinach)weakly similar to ( 132) loc_os05g48630 12005.m08934 protein expressed proteinPSI_Ps…	1.81025	1.59382	2.29414
1.1.2.2	PS.lightreaction.photosystem I.PSI polypeptide subunits	a_95_p005626	Transcript	weakly similar to ( 156) AT1G52230 | Symbols: PSAH2, PSAH-2, PSI-H | PSAH2 (PHOTOSYSTEM I SUBUNIT H2) | chr1:19454902-19455508 FORWARDweakly similar to ( 156) PSAH_BRARA Photosystem I reaction center subunit VI, chloroplast precursor (PSI-H) (Light-harvesting complex I 11 kDa protein) - Brassica rapa (Turnip)weakly similar to ( 133) loc_os05g48630 12005.m08934 protein expressed proteinPSI_PsaH	1.81025	1.59382	2.29414
1.1.2.2	PS.lightreaction.photosystem I.PSI polypeptide subunits	a_95_p005701	Transcript	moderately similar to ( 205) AT1G08380 | Symbols: PSAO | PSAO (photosystem I subunit O) | chr1:2641004-2641739 REVERSEweakly similar to ( 165) loc_os04g33830 12004.m08478 protein 16kDa membrane protein, putative, expressed	2.11541	1.94312	2.32289
1.1.2.2	PS.lightreaction.photosystem I.PSI polypeptide subunits	a_95_p005701	Transcript	weakly similar to ( 176) AT1G08380 | Symbols: PSAO | PSAO (photosystem I subunit O) | chr1:2641004-2641739 REVERSEweakly similar to ( 140) loc_os04g33830 12004.m08478 protein 16kDa membrane protein, putative, expressed	2.11541	1.94312	2.32289
1.1.2.2	PS.lightreaction.photosystem I.PSI polypeptide subunits	a_95_p005701	Transcript	weakly similar to ( 189) AT1G08380 | Symbols: PSAO | PSAO (photosystem I subunit O) | chr1:2641004-2641739 REVERSEweakly similar to ( 154) loc_os04g33830 12004.m08478 protein 16kDa membrane protein, putative, expressed	2.11541	1.94312	2.32289
1.1.2.2	PS.lightreaction.photosystem I.PSI polypeptide subunits	a_95_p006116	Transcript	very weakly similar to (96.3) AT3G16140 | Symbols: PSAH-1 | PSAH-1 (photosystem I subunit H-1) | chr3:5468670-5469415 REVERSEvery weakly similar to (98.6) PSAH_SPIOL Photosystem I reaction center subunit VI, chloroplast precursor (PSI-H) (Light-harvesting complex I 11 kDa protein) - Spinacia oleracea (Spinach)PSI_PsaH	1.09081	0.978186	1.23694
1.1.2.2	PS.lightreaction.photosystem I.PSI polypeptide subunits	a_95_p012296	Transcript	moderately similar to ( 269) AT4G12800 | Symbols: PSAL | PSAL (photosystem I subunit L) | chr4:7521469-7522493 FORWARDmoderately similar to ( 266) PSAL_SPIOL Photosystem I reaction center subunit XI, chloroplast precursor (PSI-L) (PSI subunit V) - Spinacia oleracea (Spinach)moderately similar to ( 235) loc_os12g23200 12012.m26900 protein photosystem I reaction center subunit XI, chloroplast precu…	1.61977	1.41896	1.81316
1.1.2.2	PS.lightreaction.photosystem I.PSI polypeptide subunits	a_95_p017511	Transcript	weakly similar to ( 192) AT1G55670 | Symbols: PSAG | PSAG (PHOTOSYSTEM I SUBUNIT G) | chr1:20802874-20803356 REVERSEweakly similar to ( 182) PSAG_SPIOL Photosystem I reaction center subunit V, chloroplast precursor (PSI-G) (Photosystem I 9 kDa protein) - Spinacia oleracea (Spinach)weakly similar to ( 163) loc_os09g30340 12009.m06185 protein photosystem I reaction center subunit V, chloroplast pre…	1.21921	1.04751	1.31944
1.1.2.2	PS.lightreaction.photosystem I.PSI polypeptide subunits	a_95_p018351	Transcript	moderately similar to ( 266) AT4G02770 | Symbols: PSAD-1 | PSAD-1 (photosystem I subunit D-1) | chr4:1229247-1229873 REVERSEmoderately similar to ( 295) PSAD_NICSY Photosystem I reaction center subunit II, chloroplast precursor (Photosystem I 20 kDa subunit) (PSI-D) - Nicotiana sylvestris (Wood tobacco)moderately similar to ( 266) loc_os08g44680 12008.m08440 protein photosystem I reaction center …	1.73809	1.45096	1.61198
1.1.2.2	PS.lightreaction.photosystem I.PSI polypeptide subunits	a_95_p019776	Transcript	weakly similar to ( 110) AT2G20260 | Symbols: PSAE-2 | PSAE-2 (photosystem I subunit E-2); catalytic | chr2:8736780-8737644 FORWARDweakly similar to ( 172) PSAEA_NICSY Photosystem I reaction center subunit IV A, chloroplast precursor (PSI-E A) [Contains: Photosystem I reaction center subunit IV A isoform 2] - Nicotiana sylvestris (Wood tobacco)weakly similar to ( 109) loc_os07g25430 12007.m29150 …	1.23671	1.04859	1.25041
1.1.2.2	PS.lightreaction.photosystem I.PSI polypeptide subunits	a_95_p019876	Transcript	weakly similar to ( 154) AT3G16140 | Symbols: PSAH-1 | PSAH-1 (photosystem I subunit H-1) | chr3:5468670-5469415 REVERSEweakly similar to ( 158) PSAH_BRARA Photosystem I reaction center subunit VI, chloroplast precursor (PSI-H) (Light-harvesting complex I 11 kDa protein) - Brassica rapa (Turnip)weakly similar to ( 134) loc_os05g48630 12005.m08934 protein expressed proteinPSI_PsaH	0.818009	0.768107	1.03494
1.1.2.2	PS.lightreaction.photosystem I.PSI polypeptide subunits	a_95_p102202	Transcript	weakly similar to ( 133) AT1G30380 | Symbols: PSAK | PSAK (photosystem I subunit K) | chr1:10722325-10723013 FORWARDweakly similar to ( 122) PSAK_MEDSA Photosystem I reaction center subunit psaK, chloroplast precursor (Photosystem I subunit X) (PSI-K) - Medicago sativa (Alfalfa)very weakly similar to (89.0) loc_os07g05480 12007.m079603 protein photosystem I reaction center subunit psaK, chloropla…	2.18497	1.65604	2.45365
1.1.2.2	PS.lightreaction.photosystem I.PSI polypeptide subunits	a_95_p102947	Transcript	very weakly similar to (80.5) AT1G55670 | Symbols: PSAG | PSAG (PHOTOSYSTEM I SUBUNIT G) | chr1:20802874-20803356 REVERSE	1.03189	0.891175	1.06596
1.1.2.2	PS.lightreaction.photosystem I.PSI polypeptide subunits	a_95_p102947	Transcript	weakly similar to ( 191) AT1G55670 | Symbols: PSAG | PSAG (PHOTOSYSTEM I SUBUNIT G) | chr1:20802874-20803356 REVERSEweakly similar to ( 182) PSAG_SPIOL Photosystem I reaction center subunit V, chloroplast precursor (PSI-G) (Photosystem I 9 kDa protein) - Spinacia oleracea (Spinach)weakly similar to ( 166) loc_os09g30340 12009.m06185 protein photosystem I reaction center subunit V, chloroplast pre…	1.03189	0.891175	1.06596
1.1.2.2	PS.lightreaction.photosystem I.PSI polypeptide subunits	a_95_p103872	Transcript	weakly similar to ( 104) AT3G16140 | Symbols: PSAH-1 | PSAH-1 (photosystem I subunit H-1) | chr3:5468670-5469415 REVERSEvery weakly similar to (98.6) PSAH_BRARA Photosystem I reaction center subunit VI, chloroplast precursor (PSI-H) (Light-harvesting complex I 11 kDa protein) - Brassica rapa (Turnip)very weakly similar to (90.9) loc_os05g48630 12005.m08934 protein expressed proteinPSI_PsaH	1.82909	1.69837	2.00893
1.1.2.2	PS.lightreaction.photosystem I.PSI polypeptide subunits	a_95_p103872	Transcript	weakly similar to ( 151) AT3G16140 | Symbols: PSAH-1 | PSAH-1 (photosystem I subunit H-1) | chr3:5468670-5469415 REVERSEweakly similar to ( 153) PSAH_SPIOL Photosystem I reaction center subunit VI, chloroplast precursor (PSI-H) (Light-harvesting complex I 11 kDa protein) - Spinacia oleracea (Spinach)weakly similar to ( 128) loc_os05g48630 12005.m08934 protein expressed proteinPSI_PsaH	1.82909	1.69837	2.00893
1.1.2.2	PS.lightreaction.photosystem I.PSI polypeptide subunits	a_95_p103872	Transcript	weakly similar to ( 155) AT3G16140 | Symbols: PSAH-1 | PSAH-1 (photosystem I subunit H-1) | chr3:5468670-5469415 REVERSEweakly similar to ( 157) PSAH_SPIOL Photosystem I reaction center subunit VI, chloroplast precursor (PSI-H) (Light-harvesting complex I 11 kDa protein) - Spinacia oleracea (Spinach)weakly similar to ( 132) loc_os05g48630 12005.m08934 protein expressed proteinPSI_PsaH	1.82909	1.69837	2.00893
1.1.2.2	PS.lightreaction.photosystem I.PSI polypeptide subunits	a_95_p105257	Transcript	weakly similar to ( 191) AT1G55670 | Symbols: PSAG | PSAG (PHOTOSYSTEM I SUBUNIT G) | chr1:20802874-20803356 REVERSEweakly similar to ( 182) PSAG_SPIOL Photosystem I reaction center subunit V, chloroplast precursor (PSI-G) (Photosystem I 9 kDa protein) - Spinacia oleracea (Spinach)weakly similar to ( 166) loc_os09g30340 12009.m06185 protein photosystem I reaction center subunit V, chloroplast pre…	1.0003	0.817827	1.06805
1.1.2.2	PS.lightreaction.photosystem I.PSI polypeptide subunits	a_95_p105257	Transcript	weakly similar to ( 192) AT1G55670 | Symbols: PSAG | PSAG (PHOTOSYSTEM I SUBUNIT G) | chr1:20802874-20803356 REVERSEweakly similar to ( 182) PSAG_SPIOL Photosystem I reaction center subunit V, chloroplast precursor (PSI-G) (Photosystem I 9 kDa protein) - Spinacia oleracea (Spinach)weakly similar to ( 163) loc_os09g30340 12009.m06185 protein photosystem I reaction center subunit V, chloroplast pre…	1.0003	0.817827	1.06805
1.1.2.2	PS.lightreaction.photosystem I.PSI polypeptide subunits	a_95_p105257	Transcript	weakly similar to ( 192) AT1G55670 | Symbols: PSAG | PSAG (PHOTOSYSTEM I SUBUNIT G) | chr1:20802874-20803356 REVERSEweakly similar to ( 183) PSAG_SPIOL Photosystem I reaction center subunit V, chloroplast precursor (PSI-G) (Photosystem I 9 kDa protein) - Spinacia oleracea (Spinach)weakly similar to ( 167) loc_os09g30340 12009.m06185 protein photosystem I reaction center subunit V, chloroplast pre…	1.0003	0.817827	1.06805
1.1.2.2	PS.lightreaction.photosystem I.PSI polypeptide subunits	a_95_p105282	Transcript	weakly similar to ( 184) AT1G08380 | Symbols: PSAO | PSAO (photosystem I subunit O) | chr1:2641004-2641739 REVERSEweakly similar to ( 154) loc_os04g33830 12004.m08478 protein 16kDa membrane protein, putative, expressed	1.59855	1.30039	1.7606
1.1.2.2	PS.lightreaction.photosystem I.PSI polypeptide subunits	a_95_p106157	Transcript	moderately similar to ( 245) AT4G12800 | Symbols: PSAL | PSAL (photosystem I subunit L) | chr4:7521469-7522493 FORWARDmoderately similar to ( 242) PSAL_SPIOL Photosystem I reaction center subunit XI, chloroplast precursor (PSI-L) (PSI subunit V) - Spinacia oleracea (Spinach)moderately similar to ( 214) loc_os12g23200 12012.m26900 protein photosystem I reaction center subunit XI, chloroplast precu…	1.27973	1.07772	1.43283
1.1.2.2	PS.lightreaction.photosystem I.PSI polypeptide subunits	a_95_p106157	Transcript	moderately similar to ( 269) AT4G12800 | Symbols: PSAL | PSAL (photosystem I subunit L) | chr4:7521469-7522493 FORWARDmoderately similar to ( 266) PSAL_SPIOL Photosystem I reaction center subunit XI, chloroplast precursor (PSI-L) (PSI subunit V) - Spinacia oleracea (Spinach)moderately similar to ( 235) loc_os12g23200 12012.m26900 protein photosystem I reaction center subunit XI, chloroplast precu…	1.27973	1.07772	1.43283
1.1.2.2	PS.lightreaction.photosystem I.PSI polypeptide subunits	a_95_p106157	Transcript	moderately similar to ( 276) AT4G12800 | Symbols: PSAL | PSAL (photosystem I subunit L) | chr4:7521469-7522493 FORWARDmoderately similar to ( 275) PSAL_SPIOL Photosystem I reaction center subunit XI, chloroplast precursor (PSI-L) (PSI subunit V) - Spinacia oleracea (Spinach)moderately similar to ( 241) loc_os12g23200 12012.m26900 protein photosystem I reaction center subunit XI, chloroplast precu…	1.27973	1.07772	1.43283
1.1.2.2	PS.lightreaction.photosystem I.PSI polypeptide subunits	a_95_p106832	Transcript	weakly similar to ( 136) AT1G55670 | Symbols: PSAG | PSAG (PHOTOSYSTEM I SUBUNIT G) | chr1:20802874-20803356 REVERSEweakly similar to ( 125) PSAG_SPIOL Photosystem I reaction center subunit V, chloroplast precursor (PSI-G) (Photosystem I 9 kDa protein) - Spinacia oleracea (Spinach)weakly similar to ( 115) loc_os09g30340 12009.m06185 protein photosystem I reaction center subunit V, chloroplast pre…	1.30871	0.848911	1.11485
1.1.2.2	PS.lightreaction.photosystem I.PSI polypeptide subunits	a_95_p107422	Transcript	weakly similar to ( 135) AT4G02770 | Symbols: PSAD-1 | PSAD-1 (photosystem I subunit D-1) | chr4:1229247-1229873 REVERSEweakly similar to ( 137) PSAD_CUCSA Photosystem I reaction center subunit II, chloroplast precursor (Photosystem I 20 kDa subunit) (PSI-D) (PS I subunit 5) - Cucumis sativus (Cucumber)weakly similar to ( 132) loc_os08g44680 12008.m08440 protein photosystem I reaction center subu…	2.15979	1.68671	2.14703
1.1.2.2	PS.lightreaction.photosystem I.PSI polypeptide subunits	a_95_p107572	Transcript	weakly similar to ( 187) AT1G55670 | Symbols: PSAG | PSAG (PHOTOSYSTEM I SUBUNIT G) | chr1:20802874-20803356 REVERSEweakly similar to ( 181) PSAG_SPIOL Photosystem I reaction center subunit V, chloroplast precursor (PSI-G) (Photosystem I 9 kDa protein) - Spinacia oleracea (Spinach)weakly similar to ( 161) loc_os09g30340 12009.m06185 protein photosystem I reaction center subunit V, chloroplast pre…	1.07281	0.888917	1.05705
1.1.2.2	PS.lightreaction.photosystem I.PSI polypeptide subunits	a_95_p107572	Transcript	weakly similar to ( 192) AT1G55670 | Symbols: PSAG | PSAG (PHOTOSYSTEM I SUBUNIT G) | chr1:20802874-20803356 REVERSEweakly similar to ( 182) PSAG_SPIOL Photosystem I reaction center subunit V, chloroplast precursor (PSI-G) (Photosystem I 9 kDa protein) - Spinacia oleracea (Spinach)weakly similar to ( 163) loc_os09g30340 12009.m06185 protein photosystem I reaction center subunit V, chloroplast pre…	1.07281	0.888917	1.05705
1.1.2.2	PS.lightreaction.photosystem I.PSI polypeptide subunits	a_95_p107922	Transcript	moderately similar to ( 269) AT4G12800 | Symbols: PSAL | PSAL (photosystem I subunit L) | chr4:7521469-7522493 FORWARDmoderately similar to ( 266) PSAL_SPIOL Photosystem I reaction center subunit XI, chloroplast precursor (PSI-L) (PSI subunit V) - Spinacia oleracea (Spinach)moderately similar to ( 235) loc_os12g23200 12012.m26900 protein photosystem I reaction center subunit XI, chloroplast precu…	1.50372	1.36707	1.57834
1.1.2.2	PS.lightreaction.photosystem I.PSI polypeptide subunits	a_95_p107922	Transcript	moderately similar to ( 274) AT4G12800 | Symbols: PSAL | PSAL (photosystem I subunit L) | chr4:7521469-7522493 FORWARDmoderately similar to ( 273) PSAL_SPIOL Photosystem I reaction center subunit XI, chloroplast precursor (PSI-L) (PSI subunit V) - Spinacia oleracea (Spinach)moderately similar to ( 243) loc_os12g23200 12012.m26900 protein photosystem I reaction center subunit XI, chloroplast precu…	1.50372	1.36707	1.57834
1.1.2.2	PS.lightreaction.photosystem I.PSI polypeptide subunits	a_95_p107922	Transcript	moderately similar to ( 276) AT4G12800 | Symbols: PSAL | PSAL (photosystem I subunit L) | chr4:7521469-7522493 FORWARDmoderately similar to ( 275) PSAL_SPIOL Photosystem I reaction center subunit XI, chloroplast precursor (PSI-L) (PSI subunit V) - Spinacia oleracea (Spinach)moderately similar to ( 241) loc_os12g23200 12012.m26900 protein photosystem I reaction center subunit XI, chloroplast precu…	1.50372	1.36707	1.57834
1.1.2.2	PS.lightreaction.photosystem I.PSI polypeptide subunits	a_95_p108797	Transcript	weakly similar to ( 103) AT5G64040 | Symbols: PSAN | PSAN; calmodulin binding | chr5:25628690-25629409 REVERSEvery weakly similar to (95.5) PSAN_HORVU Photosystem I reaction center subunit N, chloroplast precursor (PSI-N) - Hordeum vulgare (Barley)very weakly similar to ( 100) loc_os12g08770 12012.m04863 protein photosystem I reaction center subunit N, chloroplast precursor, putative, expressedPs…	0.971882	0.776136	1.03669
1.1.2.2	PS.lightreaction.photosystem I.PSI polypeptide subunits	a_95_p108797	Transcript	weakly similar to ( 189) AT5G64040 | Symbols: PSAN | PSAN; calmodulin binding | chr5:25628690-25629409 REVERSEweakly similar to ( 153) PSAN_MAIZE Photosystem I reaction center subunit N, chloroplast precursor (PSI-N) (Fragment) - Zea mays (Maize)weakly similar to ( 159) loc_os12g08770 12012.m04863 protein photosystem I reaction center subunit N, chloroplast precursor, putative, expressedPsaN	0.971882	0.776136	1.03669
1.1.2.2	PS.lightreaction.photosystem I.PSI polypeptide subunits	a_95_p108797	Transcript	weakly similar to ( 191) AT5G64040 | Symbols: PSAN | PSAN; calmodulin binding | chr5:25628690-25629409 REVERSEweakly similar to ( 155) PSAN_MAIZE Photosystem I reaction center subunit N, chloroplast precursor (PSI-N) (Fragment) - Zea mays (Maize)weakly similar to ( 161) loc_os12g08770 12012.m04863 protein photosystem I reaction center subunit N, chloroplast precursor, putative, expressedPsaN	0.971882	0.776136	1.03669
1.1.2.2	PS.lightreaction.photosystem I.PSI polypeptide subunits	a_95_p109532	Transcript	weakly similar to ( 160) AT4G12800 | Symbols: PSAL | PSAL (photosystem I subunit L) | chr4:7521469-7522493 FORWARDweakly similar to ( 162) PSAL_SPIOL Photosystem I reaction center subunit XI, chloroplast precursor (PSI-L) (PSI subunit V) - Spinacia oleracea (Spinach)weakly similar to ( 142) loc_os12g23200 12012.m26900 protein photosystem I reaction center subunit XI, chloroplast precursor, putati…	1.58712	1.28521	1.6434
1.1.2.2	PS.lightreaction.photosystem I.PSI polypeptide subunits	a_95_p109852	Transcript	moderately similar to ( 245) AT4G12800 | Symbols: PSAL | PSAL (photosystem I subunit L) | chr4:7521469-7522493 FORWARDmoderately similar to ( 242) PSAL_SPIOL Photosystem I reaction center subunit XI, chloroplast precursor (PSI-L) (PSI subunit V) - Spinacia oleracea (Spinach)moderately similar to ( 214) loc_os12g23200 12012.m26900 protein photosystem I reaction center subunit XI, chloroplast precu…	1.61992	1.30671	1.60451
1.1.2.2	PS.lightreaction.photosystem I.PSI polypeptide subunits	a_95_p109852	Transcript	moderately similar to ( 269) AT4G12800 | Symbols: PSAL | PSAL (photosystem I subunit L) | chr4:7521469-7522493 FORWARDmoderately similar to ( 266) PSAL_SPIOL Photosystem I reaction center subunit XI, chloroplast precursor (PSI-L) (PSI subunit V) - Spinacia oleracea (Spinach)moderately similar to ( 235) loc_os12g23200 12012.m26900 protein photosystem I reaction center subunit XI, chloroplast precu…	1.61992	1.30671	1.60451
1.1.2.2	PS.lightreaction.photosystem I.PSI polypeptide subunits	a_95_p109852	Transcript	moderately similar to ( 274) AT4G12800 | Symbols: PSAL | PSAL (photosystem I subunit L) | chr4:7521469-7522493 FORWARDmoderately similar to ( 273) PSAL_SPIOL Photosystem I reaction center subunit XI, chloroplast precursor (PSI-L) (PSI subunit V) - Spinacia oleracea (Spinach)moderately similar to ( 243) loc_os12g23200 12012.m26900 protein photosystem I reaction center subunit XI, chloroplast precu…	1.61992	1.30671	1.60451
1.1.2.2	PS.lightreaction.photosystem I.PSI polypeptide subunits	a_95_p110047	Transcript	weakly similar to ( 163) AT1G52230 | Symbols: PSAH2, PSAH-2, PSI-H | PSAH2 (PHOTOSYSTEM I SUBUNIT H2) | chr1:19454902-19455508 FORWARDweakly similar to ( 167) PSAH_BRARA Photosystem I reaction center subunit VI, chloroplast precursor (PSI-H) (Light-harvesting complex I 11 kDa protein) - Brassica rapa (Turnip)weakly similar to ( 130) loc_os05g48630 12005.m08934 protein expressed proteinPSI_PsaH	0.941272	0.831831	1.0974
1.1.2.2	PS.lightreaction.photosystem I.PSI polypeptide subunits	a_95_p110517	Transcript	weakly similar to ( 155) AT1G08380 | Symbols: PSAO | PSAO (photosystem I subunit O) | chr1:2641004-2641739 REVERSEweakly similar to ( 124) loc_os04g33830 12004.m08478 protein 16kDa membrane protein, putative, expressed	1.56385	1.40794	1.72402
1.1.2.2	PS.lightreaction.photosystem I.PSI polypeptide subunits	a_95_p110717	Transcript	very weakly similar to (96.3) AT4G12800 | Symbols: PSAL | PSAL (photosystem I subunit L) | chr4:7521469-7522493 FORWARDvery weakly similar to (95.5) PSAL_SPIOL Photosystem I reaction center subunit XI, chloroplast precursor (PSI-L) (PSI subunit V) - Spinacia oleracea (Spinach)very weakly similar to (81.6) loc_os12g23200 12012.m26900 protein photosystem I reaction center subunit XI, chloroplast pr…	1.51922	1.28247	1.60522
1.1.2.2	PS.lightreaction.photosystem I.PSI polypeptide subunits	a_95_p110772	Transcript	weakly similar to ( 109) AT1G08380 | Symbols: PSAO | PSAO (photosystem I subunit O) | chr1:2641004-2641739 REVERSEvery weakly similar to (85.1) loc_os04g33830 12004.m08478 protein 16kDa membrane protein, putative, expressed	1.42187	1.22364	1.55737
1.1.2.2	PS.lightreaction.photosystem I.PSI polypeptide subunits	a_95_p111072	Transcript	weakly similar to ( 106) AT5G64040 | Symbols: PSAN | PSAN; calmodulin binding | chr5:25628690-25629409 REVERSEvery weakly similar to (98.6) PSAN_HORVU Photosystem I reaction center subunit N, chloroplast precursor (PSI-N) - Hordeum vulgare (Barley)weakly similar to ( 101) loc_os12g08770 12012.m04863 protein photosystem I reaction center subunit N, chloroplast precursor, putative, expressedPsaN	1.16612	0.908753	1.17079
1.1.2.2	PS.lightreaction.photosystem I.PSI polypeptide subunits	a_95_p111127	Transcript	weakly similar to ( 144) AT1G08380 | Symbols: PSAO | PSAO (photosystem I subunit O) | chr1:2641004-2641739 REVERSEweakly similar to ( 120) loc_os04g33830 12004.m08478 protein 16kDa membrane protein, putative, expressed	1.38445	1.12796	1.54917
1.1.2.2	PS.lightreaction.photosystem I.PSI polypeptide subunits	a_95_p111617	Transcript	weakly similar to ( 200) AT4G12800 | Symbols: PSAL | PSAL (photosystem I subunit L) | chr4:7521469-7522493 FORWARDmoderately similar to ( 202) PSAL_SPIOL Photosystem I reaction center subunit XI, chloroplast precursor (PSI-L) (PSI subunit V) - Spinacia oleracea (Spinach)weakly similar to ( 176) loc_os12g23200 12012.m26900 protein photosystem I reaction center subunit XI, chloroplast precursor, pu…	1.53113	1.27617	1.58303
1.1.2.2	PS.lightreaction.photosystem I.PSI polypeptide subunits	a_95_p112802	Transcript	weakly similar to ( 186) AT1G08380 | Symbols: PSAO | PSAO (photosystem I subunit O) | chr1:2641004-2641739 REVERSEweakly similar to ( 150) loc_os04g33830 12004.m08478 protein 16kDa membrane protein, putative, expressed	2.23004	1.73162	2.29038
1.1.2.2	PS.lightreaction.photosystem I.PSI polypeptide subunits	a_95_p113072	Transcript	very weakly similar to (92.0) AT1G30380 | Symbols: PSAK | PSAK (photosystem I subunit K) | chr1:10722325-10723013 FORWARD	1.58409	1.33048	1.73374
1.1.2.2	PS.lightreaction.photosystem I.PSI polypeptide subunits	a_95_p113417	Transcript	weakly similar to ( 157) AT4G12800 | Symbols: PSAL | PSAL (photosystem I subunit L) | chr4:7521469-7522493 FORWARDweakly similar to ( 163) PSAL_SPIOL Photosystem I reaction center subunit XI, chloroplast precursor (PSI-L) (PSI subunit V) - Spinacia oleracea (Spinach)weakly similar to ( 142) loc_os12g23200 12012.m26900 protein photosystem I reaction center subunit XI, chloroplast precursor, putati…	1.92332	1.48348	1.89741
1.1.2.2	PS.lightreaction.photosystem I.PSI polypeptide subunits	a_95_p113557	Transcript	weakly similar to ( 154) AT3G16140 | Symbols: PSAH-1 | PSAH-1 (photosystem I subunit H-1) | chr3:5468670-5469415 REVERSEweakly similar to ( 158) PSAH_BRARA Photosystem I reaction center subunit VI, chloroplast precursor (PSI-H) (Light-harvesting complex I 11 kDa protein) - Brassica rapa (Turnip)weakly similar to ( 134) loc_os05g48630 12005.m08934 protein expressed proteinPSI_PsaH	1.05203	0.854842	1.16487
1.1.2.2	PS.lightreaction.photosystem I.PSI polypeptide subunits	a_95_p113557	Transcript	weakly similar to ( 161) AT1G52230 | Symbols: PSAH2, PSAH-2, PSI-H | PSAH2 (PHOTOSYSTEM I SUBUNIT H2) | chr1:19454902-19455508 FORWARDweakly similar to ( 166) PSAH_BRARA Photosystem I reaction center subunit VI, chloroplast precursor (PSI-H) (Light-harvesting complex I 11 kDa protein) - Brassica rapa (Turnip)weakly similar to ( 147) loc_os05g48630 12005.m08934 protein expressed proteinPSI_PsaH	1.05203	0.854842	1.16487
1.1.2.2	PS.lightreaction.photosystem I.PSI polypeptide subunits	a_95_p113692	Transcript	weakly similar to ( 167) AT4G12800 | Symbols: PSAL | PSAL (photosystem I subunit L) | chr4:7521469-7522493 FORWARDweakly similar to ( 177) PSAL_SPIOL Photosystem I reaction center subunit XI, chloroplast precursor (PSI-L) (PSI subunit V) - Spinacia oleracea (Spinach)weakly similar to ( 148) loc_os12g23200 12012.m26900 protein photosystem I reaction center subunit XI, chloroplast precursor, putati…	1.46315	1.26099	1.53583
1.1.2.2	PS.lightreaction.photosystem I.PSI polypeptide subunits	a_95_p113802	Transcript	weakly similar to ( 108) AT4G12800 | Symbols: PSAL | PSAL (photosystem I subunit L) | chr4:7521469-7522493 FORWARDweakly similar to ( 106) PSAL_HORVU Photosystem I reaction center subunit XI, chloroplast precursor (PSI-L) (PSI subunit V) - Hordeum vulgare (Barley)weakly similar to ( 107) loc_os12g23200 12012.m26900 protein photosystem I reaction center subunit XI, chloroplast precursor, putative,…	1.44664	1.25816	1.54509
1.1.2.2	PS.lightreaction.photosystem I.PSI polypeptide subunits	a_95_p114402	Transcript	weakly similar to ( 152) AT1G52230 | Symbols: PSAH2, PSAH-2, PSI-H | PSAH2 (PHOTOSYSTEM I SUBUNIT H2) | chr1:19454902-19455508 FORWARDweakly similar to ( 148) PSAH_BRARA Photosystem I reaction center subunit VI, chloroplast precursor (PSI-H) (Light-harvesting complex I 11 kDa protein) - Brassica rapa (Turnip)weakly similar to ( 129) loc_os05g48630 12005.m08934 protein expressed proteinPSI_PsaH	1.86027	2.07291	2.55554
1.1.2.2	PS.lightreaction.photosystem I.PSI polypeptide subunits	a_95_p119697	Transcript	very weakly similar to (94.4) AT2G20260 | Symbols: PSAE-2 | PSAE-2 (photosystem I subunit E-2); catalytic | chr2:8736780-8737644 FORWARDweakly similar to ( 158) PSAEA_NICSY Photosystem I reaction center subunit IV A, chloroplast precursor (PSI-E A) [Contains: Photosystem I reaction center subunit IV A isoform 2] - Nicotiana sylvestris (Wood tobacco)very weakly similar to (93.6) loc_os07g25430 120…	1.29114	1.07072	1.35801
1.1.2.2	PS.lightreaction.photosystem I.PSI polypeptide subunits	a_95_p119697	Transcript	weakly similar to ( 110) AT2G20260 | Symbols: PSAE-2 | PSAE-2 (photosystem I subunit E-2); catalytic | chr2:8736780-8737644 FORWARDweakly similar to ( 172) PSAEA_NICSY Photosystem I reaction center subunit IV A, chloroplast precursor (PSI-E A) [Contains: Photosystem I reaction center subunit IV A isoform 2] - Nicotiana sylvestris (Wood tobacco)weakly similar to ( 109) loc_os07g25430 12007.m29150 …	1.29114	1.07072	1.35801
1.1.2.2	PS.lightreaction.photosystem I.PSI polypeptide subunits	a_95_p177207	Transcript	moderately similar to ( 245) AT4G12800 | Symbols: PSAL | PSAL (photosystem I subunit L) | chr4:7521469-7522493 FORWARDmoderately similar to ( 242) PSAL_SPIOL Photosystem I reaction center subunit XI, chloroplast precursor (PSI-L) (PSI subunit V) - Spinacia oleracea (Spinach)moderately similar to ( 214) loc_os12g23200 12012.m26900 protein photosystem I reaction center subunit XI, chloroplast precu…	1.28707	1.09435	1.41097
1.1.2.2	PS.lightreaction.photosystem I.PSI polypeptide subunits	a_95_p178392	Transcript	PSI_PsaH	0.972043	0.764493	1.10617
1.1.2.2	PS.lightreaction.photosystem I.PSI polypeptide subunits	a_95_p178392	Transcript	weakly similar to ( 151) AT3G16140 | Symbols: PSAH-1 | PSAH-1 (photosystem I subunit H-1) | chr3:5468670-5469415 REVERSEweakly similar to ( 155) PSAH_BRARA Photosystem I reaction center subunit VI, chloroplast precursor (PSI-H) (Light-harvesting complex I 11 kDa protein) - Brassica rapa (Turnip)weakly similar to ( 129) loc_os05g48630 12005.m08934 protein expressed proteinPSI_PsaH	0.972043	0.764493	1.10617
1.1.2.2	PS.lightreaction.photosystem I.PSI polypeptide subunits	a_95_p178392	Transcript	weakly similar to ( 168) AT1G52230 | Symbols: PSAH2, PSAH-2, PSI-H | PSAH2 (PHOTOSYSTEM I SUBUNIT H2) | chr1:19454902-19455508 FORWARDweakly similar to ( 174) PSAH_BRARA Photosystem I reaction center subunit VI, chloroplast precursor (PSI-H) (Light-harvesting complex I 11 kDa protein) - Brassica rapa (Turnip)weakly similar to ( 132) loc_os05g48630 12005.m08934 protein expressed proteinPSI_PsaH	0.972043	0.764493	1.10617
1.1.2.2	PS.lightreaction.photosystem I.PSI polypeptide subunits	a_95_p181452	Transcript	weakly similar to ( 146) AT1G52230 | Symbols: PSAH2, PSAH-2, PSI-H | PSAH2 (PHOTOSYSTEM I SUBUNIT H2) | chr1:19454902-19455508 FORWARDweakly similar to ( 150) PSAH_SPIOL Photosystem I reaction center subunit VI, chloroplast precursor (PSI-H) (Light-harvesting complex I 11 kDa protein) - Spinacia oleracea (Spinach)weakly similar to ( 132) loc_os05g48630 12005.m08934 protein expressed proteinPSI_Ps…	1.66027	1.64822	2.31675
1.1.2.2	PS.lightreaction.photosystem I.PSI polypeptide subunits	a_95_p181452	Transcript	weakly similar to ( 156) AT1G52230 | Symbols: PSAH2, PSAH-2, PSI-H | PSAH2 (PHOTOSYSTEM I SUBUNIT H2) | chr1:19454902-19455508 FORWARDweakly similar to ( 156) PSAH_BRARA Photosystem I reaction center subunit VI, chloroplast precursor (PSI-H) (Light-harvesting complex I 11 kDa protein) - Brassica rapa (Turnip)weakly similar to ( 133) loc_os05g48630 12005.m08934 protein expressed proteinPSI_PsaH	1.66027	1.64822	2.31675
1.1.2.2	PS.lightreaction.photosystem I.PSI polypeptide subunits	a_95_p181452	Transcript	weakly similar to ( 172) AT1G52230 | Symbols: PSAH2, PSAH-2, PSI-H | PSAH2 (PHOTOSYSTEM I SUBUNIT H2) | chr1:19454902-19455508 FORWARDweakly similar to ( 177) PSAH_SPIOL Photosystem I reaction center subunit VI, chloroplast precursor (PSI-H) (Light-harvesting complex I 11 kDa protein) - Spinacia oleracea (Spinach)weakly similar to ( 157) loc_os05g48630 12005.m08934 protein expressed proteinPSI_Ps…	1.66027	1.64822	2.31675
1.1.2.2	PS.lightreaction.photosystem I.PSI polypeptide subunits	a_95_p181457	Transcript	weakly similar to ( 140) AT1G52230 | Symbols: PSAH2, PSAH-2, PSI-H | PSAH2 (PHOTOSYSTEM I SUBUNIT H2) | chr1:19454902-19455508 FORWARDweakly similar to ( 140) PSAH_BRARA Photosystem I reaction center subunit VI, chloroplast precursor (PSI-H) (Light-harvesting complex I 11 kDa protein) - Brassica rapa (Turnip)weakly similar to ( 117) loc_os05g48630 12005.m08934 protein expressed proteinPSI_PsaH	1.71331	1.65113	2.3007
1.1.2.2	PS.lightreaction.photosystem I.PSI polypeptide subunits	a_95_p183757	Transcript	weakly similar to ( 110) AT2G20260 | Symbols: PSAE-2 | PSAE-2 (photosystem I subunit E-2); catalytic | chr2:8736780-8737644 FORWARDweakly similar to ( 172) PSAEA_NICSY Photosystem I reaction center subunit IV A, chloroplast precursor (PSI-E A) [Contains: Photosystem I reaction center subunit IV A isoform 2] - Nicotiana sylvestris (Wood tobacco)weakly similar to ( 109) loc_os07g25430 12007.m29150 …	1.44907	1.3367	1.53547
1.1.2.2	PS.lightreaction.photosystem I.PSI polypeptide subunits	a_95_p233904	Transcript	moderately similar to ( 269) AT4G12800 | Symbols: PSAL | PSAL (photosystem I subunit L) | chr4:7521469-7522493 FORWARDmoderately similar to ( 266) PSAL_SPIOL Photosystem I reaction center subunit XI, chloroplast precursor (PSI-L) (PSI subunit V) - Spinacia oleracea (Spinach)moderately similar to ( 235) loc_os12g23200 12012.m26900 protein photosystem I reaction center subunit XI, chloroplast precu…	1.44989	1.16148	1.5641
1.1.2.2	PS.lightreaction.photosystem I.PSI polypeptide subunits	a_95_p243307	Transcript	weakly similar to ( 192) AT1G55670 | Symbols: PSAG | PSAG (PHOTOSYSTEM I SUBUNIT G) | chr1:20802874-20803356 REVERSEweakly similar to ( 182) PSAG_SPIOL Photosystem I reaction center subunit V, chloroplast precursor (PSI-G) (Photosystem I 9 kDa protein) - Spinacia oleracea (Spinach)weakly similar to ( 163) loc_os09g30340 12009.m06185 protein photosystem I reaction center subunit V, chloroplast pre…	1.18383	1.10669	1.24711
1.1.4	PS.lightreaction.ATP synthase	a_95_p272936	Transcript	moderately similar to ( 290) AT2G31040 | Symbols: | ATP synthase protein I -related | chr2:13209094-13211012 REVERSEmoderately similar to ( 251) loc_os01g48300 12001.m43139 protein expressed protein	1.46022	1.40284	1.24109
1.1.4.9	PS.lightreaction.ATP synthase.subunit B_ (ATPX)	a_95_p159077	Transcript	weakly similar to ( 159) AT4G32260 | Symbols: | ATP synthase family | chr4:15573859-15574586 REVERSEweakly similar to ( 177) ATPX_SPIOL ATP synthase B' chain, chloroplast precursor (EC 3.6.3.14) (Subunit II) - Spinacia oleracea (Spinach)weakly similar to ( 150) loc_os03g17070 12003.m07139 protein ATP synthase B chain, chloroplast precursor, putative, expressedPRK07353 atpG ATP-synt_B	1.86132	1.77841	1.82724
1.1.5.1	PS.lightreaction.other electron carrier (ox/red).plastocyanin	a_95_p000271	Transcript	weakly similar to ( 169) AT1G20340 | Symbols: DRT112, PETE2 | DRT112; copper ion binding / electron carrier | chr1:7042770-7043273 REVERSEweakly similar to ( 184) PLAS2_TOBAC Plastocyanin B'/B'' - Nicotiana tabacum (Common tobacco)weakly similar to ( 130) loc_os06g01210 12006.m04861 protein plastocyanin, chloroplast precursor, putative, expressedCopper-bind PRK02710 PetE	-0.68869	-0.837964	-1.12819
1.1.5.1	PS.lightreaction.other electron carrier (ox/red).plastocyanin	a_95_p000271	Transcript	weakly similar to ( 182) AT1G20340 | Symbols: DRT112, PETE2 | DRT112; copper ion binding / electron carrier | chr1:7042770-7043273 REVERSEweakly similar to ( 192) PLAS_PEA Plastocyanin, chloroplast precursor - Pisum sativum (Garden pea)weakly similar to ( 134) loc_os06g01210 12006.m04861 protein plastocyanin, chloroplast precursor, putative, expressedCopper-bind PRK02710	-0.68869	-0.837964	-1.12819
1.1.5.2	PS.lightreaction.other electron carrier (ox/red).ferredoxin	a_95_p010781	Transcript	weakly similar to ( 137) AT1G02180 | Symbols: | ferredoxin-related | chr1:413619-414505 REVERSEmoderately similar to ( 207) loc_os08g35710 12008.m07560 protein expressed protein	-1.20997	-0.832928	-0.718939
1.1.5.2	PS.lightreaction.other electron carrier (ox/red).ferredoxin	a_95_p014781	Transcript	weakly similar to ( 166) AT2G27510 | Symbols: ATFD3 | ATFD3 (ferredoxin 3); 2 iron, 2 sulfur cluster binding / electron carrier/ iron-sulfur cluster binding | chr2:11758281-11758748 REVERSEweakly similar to ( 154) FER3_MAIZE Ferredoxin-3, chloroplast precursor (Ferredoxin III) (Fd III) - Zea mays (Maize)weakly similar to ( 162) loc_os05g37140 12005.m28058 protein ferredoxin-6, chloroplast precurs…	-1.38881	-0.856593	-1.22802
1.1.5.2	PS.lightreaction.other electron carrier (ox/red).ferredoxin	a_95_p016841	Transcript	weakly similar to ( 181) AT4G32590 | Symbols: | ferredoxin-related | chr4:15721417-15722781 FORWARDweakly similar to ( 185) loc_os05g48160 12005.m27636 protein electron carrier/ electron transporter/ iron ion binding protein, putative, expressed	-1.13736	-1.25013	-1.33235
1.1.5.2	PS.lightreaction.other electron carrier (ox/red).ferredoxin	a_95_p022296	Transcript	weakly similar to ( 180) AT2G27510 | Symbols: ATFD3 | ATFD3 (ferredoxin 3); 2 iron, 2 sulfur cluster binding / electron carrier/ iron-sulfur cluster binding | chr2:11758281-11758748 REVERSEweakly similar to ( 184) FER3_MAIZE Ferredoxin-3, chloroplast precursor (Ferredoxin III) (Fd III) - Zea mays (Maize)weakly similar to ( 186) loc_os05g37140 12005.m28058 protein ferredoxin-6, chloroplast precurs…	-1.97765	-1.03716	-1.0398
1.1.5.2	PS.lightreaction.other electron carrier (ox/red).ferredoxin	a_95_p195017	Transcript	weakly similar to ( 172) AT2G27510 | Symbols: ATFD3 | ATFD3 (ferredoxin 3); 2 iron, 2 sulfur cluster binding / electron carrier/ iron-sulfur cluster binding | chr2:11758281-11758748 REVERSEweakly similar to ( 176) FER3_MAIZE Ferredoxin-3, chloroplast precursor (Ferredoxin III) (Fd III) - Zea mays (Maize)weakly similar to ( 171) loc_os03g61960 12003.m11075 protein ferredoxin-3, chloroplast precurs…	-1.20862	-0.974837	-0.972662
1.1.5.2	PS.lightreaction.other electron carrier (ox/red).ferredoxin	a_95_p195302	Transcript	weakly similar to ( 181) AT4G32590 | Symbols: | ferredoxin-related | chr4:15721417-15722781 FORWARDweakly similar to ( 185) loc_os05g48160 12005.m27636 protein electron carrier/ electron transporter/ iron ion binding protein, putative, expressed	-1.19322	-1.27227	-1.30023
1.1.5.2	PS.lightreaction.other electron carrier (ox/red).ferredoxin	a_95_p224592	Transcript	weakly similar to ( 184) AT4G32590 | Symbols: | ferredoxin-related | chr4:15721417-15722781 FORWARDweakly similar to ( 187) loc_os05g48160 12005.m27636 protein electron carrier/ electron transporter/ iron ion binding protein, putative, expressed	-1.06151	-1.14077	-1.2214
1.1.5.2	PS.lightreaction.other electron carrier (ox/red).ferredoxin	a_95_p231779	Transcript	weakly similar to ( 180) AT2G27510 | Symbols: ATFD3 | ATFD3 (ferredoxin 3); 2 iron, 2 sulfur cluster binding / electron carrier/ iron-sulfur cluster binding | chr2:11758281-11758748 REVERSEweakly similar to ( 184) FER3_MAIZE Ferredoxin-3, chloroplast precursor (Ferredoxin III) (Fd III) - Zea mays (Maize)weakly similar to ( 186) loc_os05g37140 12005.m28058 protein ferredoxin-6, chloroplast precurs…	-2.28914	-1.58614	-1.54254
1.1.5.2	PS.lightreaction.other electron carrier (ox/red).ferredoxin	a_95_p251082	Transcript	weakly similar to ( 163) AT2G27510 | Symbols: ATFD3 | ATFD3 (ferredoxin 3); 2 iron, 2 sulfur cluster binding / electron carrier/ iron-sulfur cluster binding | chr2:11758281-11758748 REVERSEweakly similar to ( 152) FER3_MAIZE Ferredoxin-3, chloroplast precursor (Ferredoxin III) (Fd III) - Zea mays (Maize)weakly similar to ( 163) loc_os01g64120 12001.m12527 protein ferredoxin-6, chloroplast precurs…	-1.09491	-1.01391	-0.845146
1.1.40	PS.lightreaction.cyclic electron flow-chlororespiration	a_95_p000446	Transcript	weakly similar to ( 146) AT2G05620 | Symbols: PGR5 | PGR5 (proton gradient regulation 5); electron carrier | chr2:2081204-2081687 REVERSEweakly similar to ( 127) loc_os08g45190 12008.m08489 protein PGR5, putative, expressed	-1.54747	-1.71173	-1.79859
1.1.40	PS.lightreaction.cyclic electron flow-chlororespiration	a_95_p005351	Transcript	weakly similar to ( 145) AT2G05620 | Symbols: PGR5 | PGR5 (proton gradient regulation 5); electron carrier | chr2:2081204-2081687 REVERSEweakly similar to ( 127) loc_os08g45190 12008.m08489 protein PGR5, putative, expressed	-1.52999	-1.51602	-1.62311
1.1.40	PS.lightreaction.cyclic electron flow-chlororespiration	a_95_p022991	Transcript	weakly similar to ( 158) AT3G15840 | Symbols: PIFI | PIFI (post-illumination chlorophyll fluorescence increase) | chr3:5356782-5358070 REVERSEweakly similar to ( 135) loc_os03g38950 12003.m35300 protein expressed protein	2.02788	1.76578	1.45599
1.1.40	PS.lightreaction.cyclic electron flow-chlororespiration	a_95_p126337	Transcript	moderately similar to ( 423) AT4G22260 | Symbols: IM, IM1 | IM (IMMUTANS); alternative oxidase | chr4:11769967-11772350 REVERSEmoderately similar to ( 387) loc_os04g57320 12004.m79006 protein immutans protein, putative, expressedAOX	1.16723	0.787493	0.630558
1.1.40	PS.lightreaction.cyclic electron flow-chlororespiration	a_95_p181252	Transcript	moderately similar to ( 343) AT4G22890 | Symbols: PGR5-LIKE A | PGR5-LIKE A | chr4:12007157-12009175 FORWARDmoderately similar to ( 315) loc_os08g41460 12008.m080214 protein expressed protein	1.29653	1.15027	1.06483
1.1.40	PS.lightreaction.cyclic electron flow-chlororespiration	a_95_p181252	Transcript	moderately similar to ( 461) AT4G22890 | Symbols: PGR5-LIKE A | PGR5-LIKE A | chr4:12007157-12009175 FORWARDmoderately similar to ( 418) loc_os03g64020 12003.m11268 protein expressed protein	1.29653	1.15027	1.06483
1.1.40	PS.lightreaction.cyclic electron flow-chlororespiration	a_95_p181257	Transcript	moderately similar to ( 461) AT4G22890 | Symbols: PGR5-LIKE A | PGR5-LIKE A | chr4:12007157-12009175 FORWARDmoderately similar to ( 418) loc_os03g64020 12003.m11268 protein expressed protein	1.3204	1.10361	1.02881
1.1.40	PS.lightreaction.cyclic electron flow-chlororespiration	a_95_p181262	Transcript	moderately similar to ( 461) AT4G22890 | Symbols: PGR5-LIKE A | PGR5-LIKE A | chr4:12007157-12009175 FORWARDmoderately similar to ( 418) loc_os03g64020 12003.m11268 protein expressed protein	1.31539	1.07887	1.10229
1.1.40	PS.lightreaction.cyclic electron flow-chlororespiration	a_95_p181262	Transcript	very weakly similar to (98.6) AT4G22890 | Symbols: PGR5-LIKE A | PGR5-LIKE A | chr4:12007157-12009175 FORWARDvery weakly similar to (90.1) loc_os03g64020 12003.m11268 protein expressed protein	1.31539	1.07887	1.10229
1.1.40	PS.lightreaction.cyclic electron flow-chlororespiration	a_95_p195147	Transcript	moderately similar to ( 356) AT3G15840 | Symbols: PIFI | PIFI (post-illumination chlorophyll fluorescence increase) | chr3:5356782-5358070 REVERSEmoderately similar to ( 311) loc_os03g38950 12003.m35300 protein expressed protein	1.75804	1.50916	1.27889
1.1.40	PS.lightreaction.cyclic electron flow-chlororespiration	a_95_p258952	Transcript	moderately similar to ( 461) AT4G22890 | Symbols: PGR5-LIKE A | PGR5-LIKE A | chr4:12007157-12009175 FORWARDmoderately similar to ( 418) loc_os03g64020 12003.m11268 protein expressed protein	1.39236	1.18895	1.09782
1.2.2	PS.photorespiration.glycolate oxydase	a_95_p144957	Transcript	moderately similar to ( 345) AT3G14130 | Symbols: | (S)-2-hydroxy-acid oxidase, peroxisomal, putative / glycolate oxidase, putative / short chain alpha-hydroxy acid oxidase, putative | chr3:4685844-4687852 REVERSEmoderately similar to ( 265) GOX_SPIOL Peroxisomal (S)-2-hydroxy-acid oxidase (EC 1.1.3.15) (Glycolate oxidase) (GOX) (Short chain alpha-hydroxy acid oxidase) - Spinacia oleracea (Spinac…	1.15326	1.01216	0.830437
1.2.7	PS.photorespiration.glycerate kinase	a_95_p028046	Transcript	highly similar to ( 569) AT1G80380 | Symbols: | phosphoribulokinase/uridine kinase-related | chr1:30217895-30219784 FORWARDhighly similar to ( 543) loc_os01g48990 12001.m150688 protein protein Kinase C630.09c, putative, expressed COG4240	1.01684	0.987677	0.816314
1.2.7	PS.photorespiration.glycerate kinase	a_95_p028046	Transcript	very weakly similar to (96.3) AT1G80380 | Symbols: | phosphoribulokinase/uridine kinase-related | chr1:30217895-30219784 FORWARDvery weakly similar to (95.9) loc_os01g48990 12001.m150688 protein protein Kinase C630.09c, putative, expressed	1.01684	0.987677	0.816314
1.2.7	PS.photorespiration.glycerate kinase	a_95_p121027	Transcript	highly similar to ( 569) AT1G80380 | Symbols: | phosphoribulokinase/uridine kinase-related | chr1:30217895-30219784 FORWARDhighly similar to ( 543) loc_os01g48990 12001.m150688 protein protein Kinase C630.09c, putative, expressed COG4240	1.01408	1.05518	0.875042
1.2.7	PS.photorespiration.glycerate kinase	a_95_p121027	Transcript	moderately similar to ( 262) AT1G80380 | Symbols: | phosphoribulokinase/uridine kinase-related | chr1:30217895-30219784 FORWARDmoderately similar to ( 240) loc_os01g48990 12001.m150688 protein protein Kinase C630.09c, putative, expressed	1.01408	1.05518	0.875042
1.2.7	PS.photorespiration.glycerate kinase	a_95_p121027	Transcript	moderately similar to ( 269) AT1G80380 | Symbols: | phosphoribulokinase/uridine kinase-related | chr1:30217895-30219784 FORWARDmoderately similar to ( 247) loc_os01g48990 12001.m150688 protein protein Kinase C630.09c, putative, expressed	1.01408	1.05518	0.875042
1.2.7	PS.photorespiration.glycerate kinase	a_95_p185152	Transcript	highly similar to ( 569) AT1G80380 | Symbols: | phosphoribulokinase/uridine kinase-related | chr1:30217895-30219784 FORWARDhighly similar to ( 543) loc_os01g48990 12001.m150688 protein protein Kinase C630.09c, putative, expressed COG4240	0.969507	1.04021	0.82114
1.2.7	PS.photorespiration.glycerate kinase	a_95_p185152	Transcript	moderately similar to ( 269) AT1G80380 | Symbols: | phosphoribulokinase/uridine kinase-related | chr1:30217895-30219784 FORWARDmoderately similar to ( 247) loc_os01g48990 12001.m150688 protein protein Kinase C630.09c, putative, expressed	0.969507	1.04021	0.82114
1.3	PS.calvin cycle	a_95_p000630	Transcript	very weakly similar to (87.4) AT3G62410 | Symbols: CP12-2, CP12 | CP12-2; protein binding | chr3:23091006-23091401 FORWARDvery weakly similar to (80.5) loc_os01g19740 12001.m08511 protein CP12-1, putative, expressedCP12	1.06154	0.894084	0.979956
1.3	PS.calvin cycle	a_95_p000630	Transcript	very weakly similar to (89.7) AT3G62410 | Symbols: CP12-2, CP12 | CP12-2; protein binding | chr3:23091006-23091401 FORWARDCP12	1.06154	0.894084	0.979956
1.3.2	PS.calvin cycle.rubisco small subunit	a_95_p103687	Transcript	very weakly similar to (89.7) AT5G38410 | Symbols: | ribulose bisphosphate carboxylase small chain 3B / RuBisCO small subunit 3B (RBCS-3B) (ATS3B) | chr5:15377501-15378306 REVERSEweakly similar to ( 102) RBS1_PETHY Ribulose bisphosphate carboxylase small chain SSU8, chloroplast precursor (EC 4.1.1.39) (RuBisCO small subunit SSU8) - Petunia hybrida (Petunia)	1.06064	0.926947	1.00552
1.3.2	PS.calvin cycle.rubisco small subunit	a_95_p106697	Transcript	very weakly similar to (96.3) AT5G38410 | Symbols: | ribulose bisphosphate carboxylase small chain 3B / RuBisCO small subunit 3B (RBCS-3B) (ATS3B) | chr5:15377501-15378306 REVERSEweakly similar to ( 116) RBS8_NICPL Ribulose bisphosphate carboxylase small chain 8B, chloroplast precursor (EC 4.1.1.39) (RuBisCO small subunit 8B) - Nicotiana plumbaginifolia (Leadwort-leaved tobacco)	1.15075	1.1674	1.01035
1.3.2	PS.calvin cycle.rubisco small subunit	a_95_p113359	Transcript	very weakly similar to (90.5) AT5G38410 | Symbols: | ribulose bisphosphate carboxylase small chain 3B / RuBisCO small subunit 3B (RBCS-3B) (ATS3B) | chr5:15377501-15378306 REVERSEweakly similar to ( 112) RBS_TOBAC Ribulose bisphosphate carboxylase small chain, chloroplast precursor (EC 4.1.1.39) (RuBisCO small subunit) (TSSU3-8) - Nicotiana tabacum (Common tobacco)	1.5247	0.849854	1.23732
1.3.4	PS.calvin cycle.GAP	a_95_p013531	Transcript	highly similar to ( 508) AT2G24270 | Symbols: ALDH11A3 | ALDH11A3; 3-chloroallyl aldehyde dehydrogenase/ glyceraldehyde-3-phosphate dehydrogenase (NADP+) | chr2:10327325-10329601 REVERSEhighly similar to ( 556) GAPN_NICPL NADP-dependent glyceraldehyde-3-phosphate dehydrogenase (EC 1.2.1.9) (Non-phosphorylating glyceraldehyde 3-phosphate dehydrogenase) (Glyceraldehyde-3-phosphate dehydrogenase [NA…	-1.26902	-1.21346	-1.79097
1.3.4	PS.calvin cycle.GAP	a_95_p013531	Transcript	highly similar to ( 919) AT2G24270 | Symbols: ALDH11A3 | ALDH11A3; 3-chloroallyl aldehyde dehydrogenase/ glyceraldehyde-3-phosphate dehydrogenase (NADP+) | chr2:10327325-10329601 REVERSEhighly similar to ( 999) GAPN_NICPL NADP-dependent glyceraldehyde-3-phosphate dehydrogenase (EC 1.2.1.9) (Non-phosphorylating glyceraldehyde 3-phosphate dehydrogenase) (Glyceraldehyde-3-phosphate dehydrogenase [NA…	-1.26902	-1.21346	-1.79097
1.3.4	PS.calvin cycle.GAP	a_95_p133327	Transcript	highly similar to ( 919) AT2G24270 | Symbols: ALDH11A3 | ALDH11A3; 3-chloroallyl aldehyde dehydrogenase/ glyceraldehyde-3-phosphate dehydrogenase (NADP+) | chr2:10327325-10329601 REVERSEhighly similar to ( 999) GAPN_NICPL NADP-dependent glyceraldehyde-3-phosphate dehydrogenase (EC 1.2.1.9) (Non-phosphorylating glyceraldehyde 3-phosphate dehydrogenase) (Glyceraldehyde-3-phosphate dehydrogenase [NA…	-1.28956	-1.20919	-1.79913
1.3.4	PS.calvin cycle.GAP	a_95_p145097	Transcript	highly similar to ( 508) AT2G24270 | Symbols: ALDH11A3 | ALDH11A3; 3-chloroallyl aldehyde dehydrogenase/ glyceraldehyde-3-phosphate dehydrogenase (NADP+) | chr2:10327325-10329601 REVERSEhighly similar to ( 556) GAPN_NICPL NADP-dependent glyceraldehyde-3-phosphate dehydrogenase (EC 1.2.1.9) (Non-phosphorylating glyceraldehyde 3-phosphate dehydrogenase) (Glyceraldehyde-3-phosphate dehydrogenase [NA…	-1.32937	-1.21706	-1.78552
1.3.4	PS.calvin cycle.GAP	a_95_p145097	Transcript	highly similar to ( 919) AT2G24270 | Symbols: ALDH11A3 | ALDH11A3; 3-chloroallyl aldehyde dehydrogenase/ glyceraldehyde-3-phosphate dehydrogenase (NADP+) | chr2:10327325-10329601 REVERSEhighly similar to ( 999) GAPN_NICPL NADP-dependent glyceraldehyde-3-phosphate dehydrogenase (EC 1.2.1.9) (Non-phosphorylating glyceraldehyde 3-phosphate dehydrogenase) (Glyceraldehyde-3-phosphate dehydrogenase [NA…	-1.32937	-1.21706	-1.78552
1.3.4	PS.calvin cycle.GAP	a_95_p145097	Transcript	moderately similar to ( 394) AT2G24270 | Symbols: ALDH11A3 | ALDH11A3; 3-chloroallyl aldehyde dehydrogenase/ glyceraldehyde-3-phosphate dehydrogenase (NADP+) | chr2:10327325-10329601 REVERSEmoderately similar to ( 434) GAPN_NICPL NADP-dependent glyceraldehyde-3-phosphate dehydrogenase (EC 1.2.1.9) (Non-phosphorylating glyceraldehyde 3-phosphate dehydrogenase) (Glyceraldehyde-3-phosphate dehydroge…	-1.32937	-1.21706	-1.78552
1.3.4	PS.calvin cycle.GAP	a_95_p181372	Transcript	highly similar to ( 919) AT2G24270 | Symbols: ALDH11A3 | ALDH11A3; 3-chloroallyl aldehyde dehydrogenase/ glyceraldehyde-3-phosphate dehydrogenase (NADP+) | chr2:10327325-10329601 REVERSEhighly similar to ( 999) GAPN_NICPL NADP-dependent glyceraldehyde-3-phosphate dehydrogenase (EC 1.2.1.9) (Non-phosphorylating glyceraldehyde 3-phosphate dehydrogenase) (Glyceraldehyde-3-phosphate dehydrogenase [NA…	-1.27482	-1.19737	-1.72795
1.3.5	PS.calvin cycle.TPI	a_95_p105077	Transcript	moderately similar to ( 447) AT2G21170 | Symbols: TIM | TIM (TRIOSEPHOSPHATE ISOMERASE); catalytic/ triose-phosphate isomerase | chr2:9071047-9073106 REVERSEmoderately similar to ( 479) TPIC_SPIOL Triosephosphate isomerase, chloroplast precursor (EC 5.3.1.1) (TIM) (Triose-phosphate isomerase) - Spinacia oleracea (Spinach)moderately similar to ( 451) loc_os09g36450 12009.m060049 protein triosephos…	0.920382	1.00683	0.738744
1.3.6	PS.calvin cycle.aldolase	a_95_p008651	Transcript	highly similar to ( 653) AT2G01140 | Symbols: | fructose-bisphosphate aldolase, putative | chr2:95006-96491 REVERSEhighly similar to ( 604) ALFC_PEA Fructose-bisphosphate aldolase 1, chloroplast precursor (EC 4.1.2.13) (Fragment) - Pisum sativum (Garden pea)highly similar to ( 643) loc_os01g02880 12001.m06927 protein fructose-bisphosphate aldolase, chloroplast precursor, putative, expressed Glyco…	-1.29179	-0.916714	-0.730954
1.3.6	PS.calvin cycle.aldolase	a_95_p016606	Transcript	highly similar to ( 672) AT4G38970 | Symbols: | fructose-bisphosphate aldolase, putative | chr4:18163769-18165659 REVERSEhighly similar to ( 654) ALFC_ORYSA Fructose-bisphosphate aldolase, chloroplast precursor (EC 4.1.2.13) (ALDP) - Oryza sativa (Rice)highly similar to ( 654) loc_os11g07020 12011.m28744 protein fructose-bisphosphate aldolase, chloroplast precursor, putative, expressed Glycolytic…	-1.51909	-1.68455	-1.6985
1.3.6	PS.calvin cycle.aldolase	a_95_p107332	Transcript	moderately similar to ( 225) AT4G38970 | Symbols: | fructose-bisphosphate aldolase, putative | chr4:18163769-18165659 REVERSEmoderately similar to ( 234) ALFC_SPIOL Fructose-bisphosphate aldolase, chloroplast precursor (EC 4.1.2.13) - Spinacia oleracea (Spinach)moderately similar to ( 201) loc_os11g07020 12011.m28744 protein fructose-bisphosphate aldolase, chloroplast precursor, putative, express…	-1.56201	-1.40421	-1.69971
1.3.13	PS.calvin cycle.rubisco interacting	a_95_p133687	Transcript	highly similar to ( 743) AT2G39730 | Symbols: RCA | RCA (RUBISCO ACTIVASE); ADP binding / ATP binding / enzyme regulator/ ribulose-1,5-bisphosphate carboxylase/oxygenase activator | chr2:16571174-16573345 REVERSEhighly similar to ( 902) RCA1_TOBAC Ribulose bisphosphate carboxylase/oxygenase activase 1, chloroplast precursor (RuBisCO activase 1) (RA 1) - Nicotiana tabacum (Common tobacco)highly si…	-2.24123	-1.77861	-1.78227
1.3.13	PS.calvin cycle.rubisco interacting	a_95_p133687	Transcript	highly similar to ( 756) AT2G39730 | Symbols: RCA | RCA (RUBISCO ACTIVASE); ADP binding / ATP binding / enzyme regulator/ ribulose-1,5-bisphosphate carboxylase/oxygenase activator | chr2:16571174-16573345 REVERSEhighly similar to ( 884) RCA1_TOBAC Ribulose bisphosphate carboxylase/oxygenase activase 1, chloroplast precursor (RuBisCO activase 1) (RA 1) - Nicotiana tabacum (Common tobacco)highly si…	-2.24123	-1.77861	-1.78227
2.1.1.3	major CHO metabolism.synthesis.sucrose.FBPase	a_95_p052571	Transcript	very weakly similar to (85.9) AT1G43670 | Symbols: | fructose-1,6-bisphosphatase, putative / D-fructose-1,6-bisphosphate 1-phosphohydrolase, putative / FBPase, putative | chr1:16468184-16470347 FORWARDvery weakly similar to (86.7) F16P2_ORYSA Fructose-1,6-bisphosphatase, cytosolic (EC 3.1.3.11) (D-fructose-1,6-bisphosphate 1-phosphohydrolase) (FBPase) - Oryza sativa (Rice)very weakly similar to (…	1.2015	1.7598	1.03345
2.1.1.3	major CHO metabolism.synthesis.sucrose.FBPase	a_95_p134497	Transcript	moderately similar to ( 238) AT1G43670 | Symbols: | fructose-1,6-bisphosphatase, putative / D-fructose-1,6-bisphosphate 1-phosphohydrolase, putative / FBPase, putative | chr1:16468184-16470347 FORWARDmoderately similar to ( 247) F16P2_SOLTU Fructose-1,6-bisphosphatase, cytosolic (EC 3.1.3.11) (D-fructose-1,6-bisphosphate 1-phosphohydrolase) (FBPase) (CY-F1) - Solanum tuberosum (Potato)moderately …	1.85025	1.76207	1.30724
2.1.1.3	major CHO metabolism.synthesis.sucrose.FBPase	a_95_p134497	Transcript	moderately similar to ( 461) AT1G43670 | Symbols: | fructose-1,6-bisphosphatase, putative / D-fructose-1,6-bisphosphate 1-phosphohydrolase, putative / FBPase, putative | chr1:16468184-16470347 FORWARDhighly similar to ( 511) F16P2_SOLTU Fructose-1,6-bisphosphatase, cytosolic (EC 3.1.3.11) (D-fructose-1,6-bisphosphate 1-phosphohydrolase) (FBPase) (CY-F1) - Solanum tuberosum (Potato)moderately simi…	1.85025	1.76207	1.30724
2.1.2.1	major CHO metabolism.synthesis.starch.AGPase	a_95_p198152	Transcript	moderately similar to ( 472) AT5G19220 | Symbols: ADG2, APL1 | APL1 (ADP GLUCOSE PYROPHOSPHORYLASE LARGE SUBUNIT 1); glucose-1-phosphate adenylyltransferase | chr5:6463931-6466775 REVERSEmoderately similar to ( 500) GLGL3_SOLTU Glucose-1-phosphate adenylyltransferase large subunit 3, chloroplast precursor (EC 2.7.7.27) (ADP-glucose synthase) (ADP-glucose pyrophosphorylase) (AGPase S) (Alpha-D-glu…	1.02569	1.16685	0.952922
2.1.2.2	major CHO metabolism.synthesis.starch.starch synthase	a_95_p016776	Transcript	highly similar to ( 505) AT1G32900 | Symbols: | starch synthase, putative | chr1:11920582-11923506 REVERSEhighly similar to ( 617) SSG1_SOLTU Granule-bound starch synthase 1, chloroplast precursor (EC 2.4.1.242) (Granule-bound starch synthase I) (GBSS-I) - Solanum tuberosum (Potato)moderately similar to ( 453) loc_os07g22930 12007.m29139 protein granule-bound starch synthase 1b, chloroplast precu…	-3.41112	-2.89065	-2.83205
2.1.2.2	major CHO metabolism.synthesis.starch.starch synthase	a_95_p136752	Transcript	moderately similar to ( 204) AT1G32900 | Symbols: | starch synthase, putative | chr1:11920582-11923506 REVERSEmoderately similar to ( 281) SSG1_SOLTU Granule-bound starch synthase 1, chloroplast precursor (EC 2.4.1.242) (Granule-bound starch synthase I) (GBSS-I) - Solanum tuberosum (Potato)weakly similar to ( 173) loc_os07g22930 12007.m29139 protein granule-bound starch synthase 1b, chloroplast p…	-1.6125	-0.950996	-1.14947
2.1.2.2	major CHO metabolism.synthesis.starch.starch synthase	a_95_p136752	Transcript	moderately similar to ( 235) AT1G32900 | Symbols: | starch synthase, putative | chr1:11920582-11923506 REVERSEmoderately similar to ( 320) SSG1_SOLTU Granule-bound starch synthase 1, chloroplast precursor (EC 2.4.1.242) (Granule-bound starch synthase I) (GBSS-I) - Solanum tuberosum (Potato)weakly similar to ( 199) loc_os07g22930 12007.m29139 protein granule-bound starch synthase 1b, chloroplast p…	-1.6125	-0.950996	-1.14947
2.1.2.2	major CHO metabolism.synthesis.starch.starch synthase	a_95_p136752	Transcript	moderately similar to ( 324) AT1G32900 | Symbols: | starch synthase, putative | chr1:11920582-11923506 REVERSEmoderately similar to ( 405) SSG1_SOLTU Granule-bound starch synthase 1, chloroplast precursor (EC 2.4.1.242) (Granule-bound starch synthase I) (GBSS-I) - Solanum tuberosum (Potato)moderately similar to ( 283) loc_os07g22930 12007.m29139 protein granule-bound starch synthase 1b, chloropla…	-1.6125	-0.950996	-1.14947
2.1.2.2	major CHO metabolism.synthesis.starch.starch synthase	a_95_p138762	Transcript	moderately similar to ( 235) AT1G32900 | Symbols: | starch synthase, putative | chr1:11920582-11923506 REVERSEmoderately similar to ( 320) SSG1_SOLTU Granule-bound starch synthase 1, chloroplast precursor (EC 2.4.1.242) (Granule-bound starch synthase I) (GBSS-I) - Solanum tuberosum (Potato)weakly similar to ( 199) loc_os07g22930 12007.m29139 protein granule-bound starch synthase 1b, chloroplast p…	-1.03702	-0.415855	-0.545743
2.1.2.2	major CHO metabolism.synthesis.starch.starch synthase	a_95_p138762	Transcript	moderately similar to ( 324) AT1G32900 | Symbols: | starch synthase, putative | chr1:11920582-11923506 REVERSEmoderately similar to ( 405) SSG1_SOLTU Granule-bound starch synthase 1, chloroplast precursor (EC 2.4.1.242) (Granule-bound starch synthase I) (GBSS-I) - Solanum tuberosum (Potato)moderately similar to ( 283) loc_os07g22930 12007.m29139 protein granule-bound starch synthase 1b, chloropla…	-1.03702	-0.415855	-0.545743
2.1.2.2	major CHO metabolism.synthesis.starch.starch synthase	a_95_p245082	Transcript	moderately similar to ( 324) AT1G32900 | Symbols: | starch synthase, putative | chr1:11920582-11923506 REVERSEmoderately similar to ( 405) SSG1_SOLTU Granule-bound starch synthase 1, chloroplast precursor (EC 2.4.1.242) (Granule-bound starch synthase I) (GBSS-I) - Solanum tuberosum (Potato)moderately similar to ( 283) loc_os07g22930 12007.m29139 protein granule-bound starch synthase 1b, chloropla…	-1.32294	-0.523087	-0.680934
2.1.2.2	major CHO metabolism.synthesis.starch.starch synthase	a_95_p289963	Transcript	highly similar to ( 520) AT5G24300 | Symbols: SSI1, SSI, ATSS1 | SSI1 (SUPPRESSOR OF SALICYLIC ACID INSENSITIVITY 1); starch synthase/ transferase, transferring glycosyl groups | chr5:8266934-8270860 FORWARDhighly similar to ( 614) SSY1_SOLTU Soluble starch synthase 1, chloroplast precursor (EC 2.4.1.21) (SS I) (Soluble starch synthase I) - Solanum tuberosum (Potato)moderately similar to ( 484) l…	1.84997	1.65314	1.396
2.1.2.4	major CHO metabolism.synthesis.starch.debranching	a_95_p043331	Transcript	very weakly similar to (85.9) AT1G03310 | Symbols: ATISA2, ISA2, DBE1, BE2 | isoamylase, putative / starch debranching enzyme, putative | chr1:813975-816623 FORWARD	1.97195	1.38061	1.41279
2.2.1.1	major CHO metabolism.degradation.sucrose.fructokinase	a_95_p013771	Transcript	highly similar to ( 556) AT3G59480 | Symbols: | pfkB-type carbohydrate kinase family protein | chr3:21983103-21984440 FORWARDhighly similar to ( 577) SCRK_SOLTU Fructokinase (EC 2.7.1.4) - Solanum tuberosum (Potato)moderately similar to ( 472) loc_os01g66940 12001.m12799 protein fructokinase-1, putative, expressed bac_FRK PRK09434 PfkB KdgK RbsK ribokinase PRK11142 ribokinase_group_A adenosine_ki…	1.98246	1.99933	2.0617
2.2.1.3.1	major CHO metabolism.degradation.sucrose.invertases.neutral	a_95_p018721	Transcript	highly similar to ( 762) AT1G56560 | Symbols: | beta-fructofuranosidase, putative / invertase, putative / saccharase, putative / beta-fructosidase, putative | chr1:21192593-21194948 FORWARDhighly similar to ( 726) loc_os03g20020 12003.m07415 protein beta-fructofuranosidase, putative, expressedInvertase_neut	2.65174	2.19661	1.65017
2.2.1.3.1	major CHO metabolism.degradation.sucrose.invertases.neutral	a_95_p164947	Transcript	highly similar to ( 762) AT1G56560 | Symbols: | beta-fructofuranosidase, putative / invertase, putative / saccharase, putative / beta-fructosidase, putative | chr1:21192593-21194948 FORWARDhighly similar to ( 726) loc_os03g20020 12003.m07415 protein beta-fructofuranosidase, putative, expressedInvertase_neut	2.72233	2.23276	1.69163
2.2.1.3.1	major CHO metabolism.degradation.sucrose.invertases.neutral	a_95_p164947	Transcript	moderately similar to ( 432) AT1G56560 | Symbols: | beta-fructofuranosidase, putative / invertase, putative / saccharase, putative / beta-fructosidase, putative | chr1:21192593-21194948 FORWARDmoderately similar to ( 423) loc_os01g22900 12001.m42995 protein beta-fructofuranosidase, putative, expressedInvertase_neut	2.72233	2.23276	1.69163
2.2.1.3.2	major CHO metabolism.degradation.sucrose.invertases.cell wall	a_95_p238509	Transcript	highly similar to ( 733) AT2G36190 | Symbols: AtcwINV4 | AtcwINV4 (Arabidopsis thaliana cell wall invertase 4); hydrolase, hydrolyzing O-glycosyl compounds | chr2:15174951-15177785 REVERSEhighly similar to ( 849) INV1_DAUCA Beta-fructofuranosidase, insoluble isoenzyme 1 precursor (EC 3.2.1.26) (Sucrose hydrolase 1) (Invertase 1) (Cell wall beta-fructosidase 1) - Daucus carota (Carrot)highly simil…	1.24424	1.33063	0.604243
2.2.1.3.2	major CHO metabolism.degradation.sucrose.invertases.cell wall	a_95_p238509	Transcript	moderately similar to ( 321) AT2G36190 | Symbols: AtcwINV4 | AtcwINV4 (Arabidopsis thaliana cell wall invertase 4); hydrolase, hydrolyzing O-glycosyl compounds | chr2:15174951-15177785 REVERSEmoderately similar to ( 370) INV1_DAUCA Beta-fructofuranosidase, insoluble isoenzyme 1 precursor (EC 3.2.1.26) (Sucrose hydrolase 1) (Invertase 1) (Cell wall beta-fructosidase 1) - Daucus carota (Carrot)mode…	1.24424	1.33063	0.604243
2.2.1.4	major CHO metabolism.degradation.sucrose.hexokinase	a_95_p007456	Transcript	highly similar to ( 734) AT2G19860 | Symbols: ATHXK2, HXK2 | HXK2 (HEXOKINASE 2); ATP binding / fructokinase/ glucokinase/ hexokinase | chr2:8571949-8573762 FORWARDhighly similar to ( 716) HXK1_SPIOL Hexokinase-1 (EC 2.7.1.1) (SoHxK1) - Spinacia oleracea (Spinach)highly similar to ( 669) loc_os05g45590 12005.m08684 protein hexokinase-2, putative, expressed COG5026 Hexokinase_2 Hexokinase_1	1.18972	0.701607	0.785118
2.2.1.4	major CHO metabolism.degradation.sucrose.hexokinase	a_95_p019981	Transcript	weakly similar to ( 113) AT1G50460 | Symbols: HKL1 | HKL1 (HEXOKINASE-LIKE 1); ATP binding / fructokinase/ glucokinase/ hexokinase | chr1:18694031-18697429 FORWARDvery weakly similar to ( 100) HXK3_ORYSA Hexokinase-3 (EC 2.7.1.1) (Hexokinase-8) - Oryza sativa (Rice)very weakly similar to ( 100) loc_os01g71320 12001.m13175 protein hexokinase-1, putative, expressed	1.81598	1.09708	0.851335
2.2.1.4	major CHO metabolism.degradation.sucrose.hexokinase	a_95_p203677	Transcript	weakly similar to ( 113) AT1G50460 | Symbols: HKL1 | HKL1 (HEXOKINASE-LIKE 1); ATP binding / fructokinase/ glucokinase/ hexokinase | chr1:18694031-18697429 FORWARDvery weakly similar to ( 100) HXK3_ORYSA Hexokinase-3 (EC 2.7.1.1) (Hexokinase-8) - Oryza sativa (Rice)very weakly similar to ( 100) loc_os01g71320 12001.m13175 protein hexokinase-1, putative, expressed	1.77111	1.04629	0.927358
2.2.1.4	major CHO metabolism.degradation.sucrose.hexokinase	a_95_p239254	Transcript	highly similar to ( 734) AT2G19860 | Symbols: ATHXK2, HXK2 | HXK2 (HEXOKINASE 2); ATP binding / fructokinase/ glucokinase/ hexokinase | chr2:8571949-8573762 FORWARDhighly similar to ( 716) HXK1_SPIOL Hexokinase-1 (EC 2.7.1.1) (SoHxK1) - Spinacia oleracea (Spinach)highly similar to ( 669) loc_os05g45590 12005.m08684 protein hexokinase-2, putative, expressed COG5026 Hexokinase_2 Hexokinase_1	1.39577	0.687094	0.759933
2.2.2.1	major CHO metabolism.degradation.starch.starch cleavage	a_95_p014381	Transcript	moderately similar to ( 346) AT1G76130 | Symbols: ATAMY2, AMY2 | AMY2 (ALPHA-AMYLASE-LIKE 2); alpha-amylase/ calcium ion binding / catalytic/ cation binding | chr1:28561647-28563914 FORWARDmoderately similar to ( 220) AMY6_HORVU Alpha-amylase type B isozyme precursor (EC 3.2.1.1) (1,4-alpha-D-glucan glucanohydrolase) (Clones GRAMY56 and 963) - Hordeum vulgare (Barley)moderately similar to ( 306) …	-2.05431	-1.30284	-0.78015
2.2.2.1	major CHO metabolism.degradation.starch.starch cleavage	a_95_p176682	Transcript	moderately similar to ( 346) AT1G76130 | Symbols: ATAMY2, AMY2 | AMY2 (ALPHA-AMYLASE-LIKE 2); alpha-amylase/ calcium ion binding / catalytic/ cation binding | chr1:28561647-28563914 FORWARDmoderately similar to ( 220) AMY6_HORVU Alpha-amylase type B isozyme precursor (EC 3.2.1.1) (1,4-alpha-D-glucan glucanohydrolase) (Clones GRAMY56 and 963) - Hordeum vulgare (Barley)moderately similar to ( 306) …	-2.11685	-1.29269	-0.855418
2.2.2.1	major CHO metabolism.degradation.starch.starch cleavage	a_95_p176692	Transcript	moderately similar to ( 346) AT1G76130 | Symbols: ATAMY2, AMY2 | AMY2 (ALPHA-AMYLASE-LIKE 2); alpha-amylase/ calcium ion binding / catalytic/ cation binding | chr1:28561647-28563914 FORWARDmoderately similar to ( 220) AMY6_HORVU Alpha-amylase type B isozyme precursor (EC 3.2.1.1) (1,4-alpha-D-glucan glucanohydrolase) (Clones GRAMY56 and 963) - Hordeum vulgare (Barley)moderately similar to ( 306) …	-2.00601	-1.26936	-0.802966
2.2.2.1	major CHO metabolism.degradation.starch.starch cleavage	a_95_p259351	Transcript	moderately similar to ( 346) AT1G76130 | Symbols: ATAMY2, AMY2 | AMY2 (ALPHA-AMYLASE-LIKE 2); alpha-amylase/ calcium ion binding / catalytic/ cation binding | chr1:28561647-28563914 FORWARDmoderately similar to ( 220) AMY6_HORVU Alpha-amylase type B isozyme precursor (EC 3.2.1.1) (1,4-alpha-D-glucan glucanohydrolase) (Clones GRAMY56 and 963) - Hordeum vulgare (Barley)moderately similar to ( 306) …	-2.72944	-2.23532	-1.8726
2.2.2.1	major CHO metabolism.degradation.starch.starch cleavage	a_95_p273391	Transcript	moderately similar to ( 338) AT1G69830 | Symbols: ATAMY3, AMY3 | AMY3 (ALPHA-AMYLASE-LIKE 3); alpha-amylase | chr1:26288518-26293003 REVERSEweakly similar to ( 196) AMY2A_ORYSA Alpha-amylase isozyme 2A precursor (EC 3.2.1.1) (1,4-alpha-D-glucan glucanohydrolase) (Alpha-amylase isozyme C2) - Oryza sativa (Rice)moderately similar to ( 305) loc_os01g51754 12001.m97454 protein alpha-amylase isozyme C…	1.19749	0.838272	0.579754
2.2.2.1	major CHO metabolism.degradation.starch.starch cleavage	a_95_p289578	Transcript	moderately similar to ( 373) AT3G23640 | Symbols: HGL1 | HGL1 (heteroglycan glucosidase 1); hydrolase, hydrolyzing O-glycosyl compounds | chr3:8502355-8509358 FORWARDmoderately similar to ( 364) loc_os07g23880 12007.m06666 protein alpha-glucosidase 2, putative, expressed	-1.08841	-1.03782	-1.26656
2.2.2.1.1	major CHO metabolism.degradation.starch.starch cleavage.alpha amylase	a_95_p176692	Transcript	highly similar to ( 688) AT1G76130 | Symbols: ATAMY2, AMY2 | AMY2 (ALPHA-AMYLASE-LIKE 2); alpha-amylase/ calcium ion binding / catalytic/ cation binding | chr1:28561647-28563914 FORWARDmoderately similar to ( 371) AMY2_HORVU Alpha-amylase type B isozyme precursor (EC 3.2.1.1) (1,4-alpha-D-glucan glucanohydrolase) (AMY2-2) (High pI alpha-amylase) - Hordeum vulgare (Barley)highly similar to ( 618) …	-2.00601	-1.26936	-0.802966
2.2.2.1.1	major CHO metabolism.degradation.starch.starch cleavage.alpha amylase	a_95_p259351	Transcript	highly similar to ( 688) AT1G76130 | Symbols: ATAMY2, AMY2 | AMY2 (ALPHA-AMYLASE-LIKE 2); alpha-amylase/ calcium ion binding / catalytic/ cation binding | chr1:28561647-28563914 FORWARDmoderately similar to ( 371) AMY2_HORVU Alpha-amylase type B isozyme precursor (EC 3.2.1.1) (1,4-alpha-D-glucan glucanohydrolase) (AMY2-2) (High pI alpha-amylase) - Hordeum vulgare (Barley)highly similar to ( 618) …	-2.72944	-2.23532	-1.8726
2.2.2.1.2	major CHO metabolism.degradation.starch.starch cleavage.beta amylase	a_95_p024336	Transcript	weakly similar to ( 132) AT5G18670 | Symbols: BMY3, BAM9 | BMY3; beta-amylase/ catalytic/ cation binding | chr5:6226138-6227999 FORWARDvery weakly similar to (97.4) loc_os07g47120 12007.m08929 protein beta-amylase, putative, expressed	-2.36488	-2.09922	-2.48726
2.2.2.1.2	major CHO metabolism.degradation.starch.starch cleavage.beta amylase	a_95_p026826	Transcript	highly similar to ( 875) AT3G23920 | Symbols: BAM1, BMY7, TR-BAMY | BAM1 (BETA-AMYLASE 1); beta-amylase | chr3:8641722-8644199 FORWARDmoderately similar to ( 456) AMYB_MEDSA Beta-amylase (EC 3.2.1.2) (1,4-alpha-D-glucan maltohydrolase) - Medicago sativa (Alfalfa)highly similar to ( 715) loc_os03g04770 12003.m06004 protein beta-amylase, putative, expressedGlyco_hydro_14	0.859851	1.35401	0.666344
2.2.2.1.2	major CHO metabolism.degradation.starch.starch cleavage.beta amylase	a_95_p034304	Transcript	weakly similar to ( 108) AT2G45880 | Symbols: BMY4, BAM7 | BAM7 (BETA-AMYLASE 7); beta-amylase/ catalytic/ cation binding | chr2:18878674-18881824 REVERSE	-0.34816	-1.13367	-0.93687
2.2.2.1.2	major CHO metabolism.degradation.starch.starch cleavage.beta amylase	a_95_p162012	Transcript	highly similar to ( 875) AT3G23920 | Symbols: BAM1, BMY7, TR-BAMY | BAM1 (BETA-AMYLASE 1); beta-amylase | chr3:8641722-8644199 FORWARDmoderately similar to ( 456) AMYB_MEDSA Beta-amylase (EC 3.2.1.2) (1,4-alpha-D-glucan maltohydrolase) - Medicago sativa (Alfalfa)highly similar to ( 715) loc_os03g04770 12003.m06004 protein beta-amylase, putative, expressedGlyco_hydro_14	1.15734	1.51346	0.914384
2.2.2.1.2	major CHO metabolism.degradation.starch.starch cleavage.beta amylase	a_95_p162012	Transcript	moderately similar to ( 267) AT3G23920 | Symbols: BAM1, BMY7, TR-BAMY | BAM1 (BETA-AMYLASE 1); beta-amylase | chr3:8641722-8644199 FORWARDweakly similar to ( 114) AMYB_IPOBA Beta-amylase (EC 3.2.1.2) (1,4-alpha-D-glucan maltohydrolase) - Ipomoea batatas (Sweet potato) (Batate)weakly similar to ( 196) loc_os03g04770 12003.m06004 protein beta-amylase, putative, expressed	1.15734	1.51346	0.914384
2.2.2.1.2	major CHO metabolism.degradation.starch.starch cleavage.beta amylase	a_95_p162012	Transcript	moderately similar to ( 457) AT3G23920 | Symbols: BAM1, BMY7, TR-BAMY | BAM1 (BETA-AMYLASE 1); beta-amylase | chr3:8641722-8644199 FORWARDmoderately similar to ( 264) AMYB_MEDSA Beta-amylase (EC 3.2.1.2) (1,4-alpha-D-glucan maltohydrolase) - Medicago sativa (Alfalfa)moderately similar to ( 409) loc_os10g32810 12010.m06117 protein beta-amylase, putative, expressedGlyco_hydro_14	1.15734	1.51346	0.914384
2.2.2.1.2	major CHO metabolism.degradation.starch.starch cleavage.beta amylase	a_95_p163282	Transcript	weakly similar to ( 185) AT3G23920 | Symbols: BAM1, BMY7, TR-BAMY | BAM1 (BETA-AMYLASE 1); beta-amylase | chr3:8641722-8644199 FORWARDweakly similar to ( 116) AMYB_HORVU Beta-amylase (EC 3.2.1.2) (1,4-alpha-D-glucan maltohydrolase) - Hordeum vulgare (Barley)weakly similar to ( 157) loc_os03g04770 12003.m06004 protein beta-amylase, putative, expressedGlyco_hydro_14	-0.344102	1.2514	0.665617
2.2.2.1.2	major CHO metabolism.degradation.starch.starch cleavage.beta amylase	a_95_p184747	Transcript	weakly similar to ( 199) AT5G18670 | Symbols: BMY3, BAM9 | BMY3; beta-amylase/ catalytic/ cation binding | chr5:6226138-6227999 FORWARDweakly similar to ( 101) AMYB_VIGUN Beta-amylase (EC 3.2.1.2) (1,4-alpha-D-glucan maltohydrolase) - Vigna unguiculata (Cowpea)weakly similar to ( 123) loc_os07g47120 12007.m08929 protein beta-amylase, putative, expressedGlyco_hydro_14	-2.56676	-2.17814	-2.75761
2.2.2.1.2	major CHO metabolism.degradation.starch.starch cleavage.beta amylase	a_95_p184752	Transcript	highly similar to ( 543) AT5G18670 | Symbols: BMY3, BAM9 | BMY3; beta-amylase/ catalytic/ cation binding | chr5:6226138-6227999 FORWARDmoderately similar to ( 268) AMYB_VIGUN Beta-amylase (EC 3.2.1.2) (1,4-alpha-D-glucan maltohydrolase) - Vigna unguiculata (Cowpea)moderately similar to ( 411) loc_os07g47120 12007.m08929 protein beta-amylase, putative, expressedGlyco_hydro_14	-3.94543	-3.32187	-3.67445
2.2.2.1.2	major CHO metabolism.degradation.starch.starch cleavage.beta amylase	a_95_p247742	Transcript	highly similar to ( 875) AT3G23920 | Symbols: BAM1, BMY7, TR-BAMY | BAM1 (BETA-AMYLASE 1); beta-amylase | chr3:8641722-8644199 FORWARDmoderately similar to ( 456) AMYB_MEDSA Beta-amylase (EC 3.2.1.2) (1,4-alpha-D-glucan maltohydrolase) - Medicago sativa (Alfalfa)highly similar to ( 715) loc_os03g04770 12003.m06004 protein beta-amylase, putative, expressedGlyco_hydro_14	1.09152	1.40323	0.785861
2.2.2.1.2	major CHO metabolism.degradation.starch.starch cleavage.beta amylase	a_95_p247742	Transcript	moderately similar to ( 417) AT3G23920 | Symbols: BAM1, BMY7, TR-BAMY | BAM1 (BETA-AMYLASE 1); beta-amylase | chr3:8641722-8644199 FORWARDmoderately similar to ( 235) AMYB_MEDSA Beta-amylase (EC 3.2.1.2) (1,4-alpha-D-glucan maltohydrolase) - Medicago sativa (Alfalfa)moderately similar to ( 376) loc_os10g32810 12010.m06117 protein beta-amylase, putative, expressedGlyco_hydro_14	1.09152	1.40323	0.785861
2.2.2.1.2	major CHO metabolism.degradation.starch.starch cleavage.beta amylase	a_95_p247742	Transcript	moderately similar to ( 457) AT3G23920 | Symbols: BAM1, BMY7, TR-BAMY | BAM1 (BETA-AMYLASE 1); beta-amylase | chr3:8641722-8644199 FORWARDmoderately similar to ( 264) AMYB_MEDSA Beta-amylase (EC 3.2.1.2) (1,4-alpha-D-glucan maltohydrolase) - Medicago sativa (Alfalfa)moderately similar to ( 409) loc_os10g32810 12010.m06117 protein beta-amylase, putative, expressedGlyco_hydro_14	1.09152	1.40323	0.785861
2.2.2.1.2	major CHO metabolism.degradation.starch.starch cleavage.beta amylase	a_95_p267841	Transcript	moderately similar to ( 369) AT4G17090 | Symbols: CT-BMY, BAM3, BMY8 | CT-BMY (CHLOROPLAST BETA-AMYLASE); beta-amylase | chr4:9605266-9607250 REVERSEmoderately similar to ( 229) AMYB_MEDSA Beta-amylase (EC 3.2.1.2) (1,4-alpha-D-glucan maltohydrolase) - Medicago sativa (Alfalfa)moderately similar to ( 343) loc_os10g41550 12010.m06918 protein beta-amylase, putative, expressedGlyco_hydro_14	1.28807	0.555784	0.444605
2.2.2.2	major CHO metabolism.degradation.starch.starch phosphorylase	a_95_p023936	Transcript	highly similar to ( 508) AT3G46970 | Symbols: ATPHS2, PHS2 | PHS2 (ALPHA-GLUCAN PHOSPHORYLASE 2); phosphorylase/ transferase, transferring glycosyl groups | chr3:17301625-17306111 REVERSEhighly similar to ( 541) PHSH_SOLTU Alpha-glucan phosphorylase, H isozyme (EC 2.4.1.1) (Starch phosphorylase H) - Solanum tuberosum (Potato)moderately similar to ( 477) loc_os01g63270 12001.m43279 protein alpha-g…	1.39774	1.41568	1.27768
2.2.2.3	major CHO metabolism.degradation.starch.glucan water dikinase	a_95_p009251	Transcript	moderately similar to ( 354) AT5G26570 | Symbols: PWD, OK1, ATGWD3 | ATGWD3; carbohydrate kinase/ catalytic/ phosphoglucan, water dikinase | chr5:9261580-9266463 FORWARDmoderately similar to ( 348) PWD_ORYSA Phosphoglucan, water dikinase, chloroplast precursor (EC 2.7.9.5) - Oryza sativa (Rice)moderately similar to ( 348) loc_os12g20150 12012.m26895 protein chloroplast alpha-glucan water dikinase…	1.16071	0.832631	0.678493
2.2.2.3	major CHO metabolism.degradation.starch.glucan water dikinase	a_95_p050261	Transcript	moderately similar to ( 228) AT1G10760 | Symbols: SEX1, SOP1, SOP, GWD1, GWD | SEX1 (STARCH EXCESS 1); alpha-glucan, water dikinase | chr1:3581210-3590043 REVERSEmoderately similar to ( 243) GWD1_SOLTU Alpha-glucan water dikinase, chloroplast precursor (EC 2.7.9.4) (EC 2.7.13.3) (Starch-related R1 protein) - Solanum tuberosum (Potato)moderately similar to ( 209) loc_os06g30310 12006.m07575 protei…	2.40937	2.12659	2.19078
2.2.2.3	major CHO metabolism.degradation.starch.glucan water dikinase	a_95_p201352	Transcript	moderately similar to ( 369) AT5G26570 | Symbols: PWD, OK1, ATGWD3 | ATGWD3; carbohydrate kinase/ catalytic/ phosphoglucan, water dikinase | chr5:9261580-9266463 FORWARDmoderately similar to ( 360) PWD_ORYSA Phosphoglucan, water dikinase, chloroplast precursor (EC 2.7.9.5) - Oryza sativa (Rice)moderately similar to ( 360) loc_os12g20150 12012.m26895 protein chloroplast alpha-glucan water dikinase…	1.20598	0.880611	0.702328
2.2.2.3	major CHO metabolism.degradation.starch.glucan water dikinase	a_95_p207287	Transcript	moderately similar to ( 441) AT1G10760 | Symbols: SEX1, SOP1, SOP, GWD1, GWD | SEX1 (STARCH EXCESS 1); alpha-glucan, water dikinase | chr1:3581210-3590043 REVERSEhighly similar to ( 507) GWD1_SOLTU Alpha-glucan water dikinase, chloroplast precursor (EC 2.7.9.4) (EC 2.7.13.3) (Starch-related R1 protein) - Solanum tuberosum (Potato)moderately similar to ( 456) loc_os06g30310 12006.m07575 protein al…	2.3512	2.17803	2.14008
2.2.2.3	major CHO metabolism.degradation.starch.glucan water dikinase	a_95_p212662	Transcript	weakly similar to ( 168) AT1G10760 | Symbols: SEX1, SOP1, SOP, GWD1, GWD | SEX1 (STARCH EXCESS 1); alpha-glucan, water dikinase | chr1:3581210-3590043 REVERSEmoderately similar to ( 311) GWD1_SOLTU Alpha-glucan water dikinase, chloroplast precursor (EC 2.7.9.4) (EC 2.7.13.3) (Starch-related R1 protein) - Solanum tuberosum (Potato)weakly similar to ( 114) loc_os06g30310 12006.m07575 protein alpha-…	2.7528	1.76537	2.8154
2.2.2.4	major CHO metabolism.degradation.starch.D enzyme	a_95_p137077	Transcript	weakly similar to ( 116) AT5G01260 | Symbols: | glycoside hydrolase starch-binding domain-containing protein | chr5:105367-106488 FORWARDweakly similar to ( 103) loc_os05g37450 12005.m07925 protein starch binding domain containing protein, expressed	-1.70588	-1.49543	-2.35665
2.2.2.4	major CHO metabolism.degradation.starch.D enzyme	a_95_p137077	Transcript	weakly similar to ( 130) AT5G01260 | Symbols: | glycoside hydrolase starch-binding domain-containing protein | chr5:105367-106488 FORWARDweakly similar to ( 128) loc_os05g37450 12005.m07925 protein starch binding domain containing protein, expressed	-1.70588	-1.49543	-2.35665
2.2.2.4	major CHO metabolism.degradation.starch.D enzyme	a_95_p137077	Transcript	weakly similar to ( 145) AT5G01260 | Symbols: | glycoside hydrolase starch-binding domain-containing protein | chr5:105367-106488 FORWARDweakly similar to ( 139) loc_os05g37450 12005.m07925 protein starch binding domain containing protein, expressed	-1.70588	-1.49543	-2.35665
2.2.2.4	major CHO metabolism.degradation.starch.D enzyme	a_95_p219072	Transcript	weakly similar to ( 116) AT5G01260 | Symbols: | glycoside hydrolase starch-binding domain-containing protein | chr5:105367-106488 FORWARDweakly similar to ( 103) loc_os05g37450 12005.m07925 protein starch binding domain containing protein, expressed	-1.77803	-1.72438	-2.12274
2.2.2.4	major CHO metabolism.degradation.starch.D enzyme	a_95_p219072	Transcript	weakly similar to ( 145) AT5G01260 | Symbols: | glycoside hydrolase starch-binding domain-containing protein | chr5:105367-106488 FORWARDweakly similar to ( 139) loc_os05g37450 12005.m07925 protein starch binding domain containing protein, expressed	-1.77803	-1.72438	-2.12274
2.2.2.4	major CHO metabolism.degradation.starch.D enzyme	a_95_p227329	Transcript	weakly similar to ( 116) AT5G01260 | Symbols: | glycoside hydrolase starch-binding domain-containing protein | chr5:105367-106488 FORWARDweakly similar to ( 103) loc_os05g37450 12005.m07925 protein starch binding domain containing protein, expressed	-1.83391	-1.5391	-2.37383
2.2.2.10	major CHO metabolism.degradation.starch.laforin like phosphoglucan phosphatase (SEX4)	a_95_p207642	Transcript	moderately similar to ( 493) AT3G52180 | Symbols: ATPTPKIS1, DSP4, SEX4 | SEX4 (STARCH-EXCESS 4); polysaccharide binding / protein tyrosine/serine/threonine phosphatase | chr3:19350574-19353459 REVERSEmoderately similar to ( 474) loc_os03g01750 12003.m101148 protein protein tyrosine phosphatase, putative, expressed	1.21799	0.931485	0.840396
3.1.1.1	minor CHO metabolism.raffinose family.galactinol synthases.known	a_95_p131972	Transcript	very weakly similar to (80.5) AT1G56600 | Symbols: AtGolS2 | AtGolS2 (Arabidopsis thaliana galactinol synthase 2); transferase, transferring glycosyl groups / transferase, transferring hexosyl groups | chr1:21207620-21209291 FORWARD	-1.26737	-1.10375	-0.538895
3.1.1.2	minor CHO metabolism.raffinose family.galactinol synthases.putative	a_95_p202337	Transcript	highly similar to ( 526) AT2G47180 | Symbols: AtGolS1 | AtGolS1 (Arabidopsis thaliana galactinol synthase 1); transferase, transferring glycosyl groups / transferase, transferring hexosyl groups | chr2:19369049-19370372 REVERSEmoderately similar to ( 488) loc_os03g20120 12003.m07424 protein galactinol synthase 3, putative, expressed Glyco_transf_8	-1.06685	-0.936916	-0.724165
3.1.2.2	minor CHO metabolism.raffinose family.raffinose synthases.putative	a_95_p004746	Transcript	moderately similar to ( 202) AT5G20250 | Symbols: DIN10 | DIN10 (DARK INDUCIBLE 10); hydrolase, hydrolyzing O-glycosyl compounds | chr5:6834207-6836635 FORWARDmoderately similar to ( 201) loc_os06g07600 12006.m05483 protein alkaline alpha galactosidase 2, putative, expressedRaffinose_syn	2.48592	1.9808	1.37819
3.1.2.2	minor CHO metabolism.raffinose family.raffinose synthases.putative	a_95_p034748	Transcript	moderately similar to ( 301) AT5G20250 | Symbols: DIN10 | DIN10 (DARK INDUCIBLE 10); hydrolase, hydrolyzing O-glycosyl compounds | chr5:6834207-6836635 FORWARDweakly similar to ( 119) STSYN_PEA Stachyose synthase precursor (EC 2.4.1.67) (Galactinol--raffinose galactosyltransferase) - Pisum sativum (Garden pea)moderately similar to ( 297) loc_os06g07600 12006.m05483 protein alkaline alpha galactos…	2.5212	2.00676	1.2949
3.1.2.2	minor CHO metabolism.raffinose family.raffinose synthases.putative	a_95_p209247	Transcript	highly similar to ( 692) AT1G55740 | Symbols: AtSIP1 | AtSIP1 (Arabidopsis thaliana seed imbibition 1); hydrolase, hydrolyzing O-glycosyl compounds | chr1:20835507-20838707 REVERSEmoderately similar to ( 274) STSYN_PEA Stachyose synthase precursor (EC 2.4.1.67) (Galactinol--raffinose galactosyltransferase) - Pisum sativum (Garden pea)highly similar to ( 734) loc_os08g38710 12008.m26519 protein st…	3.81518	3.85149	3.5058
3.1.2.2	minor CHO metabolism.raffinose family.raffinose synthases.putative	a_95_p272416	Transcript	weakly similar to ( 187) AT5G20250 | Symbols: DIN10 | DIN10 (DARK INDUCIBLE 10); hydrolase, hydrolyzing O-glycosyl compounds | chr5:6834207-6836635 FORWARDweakly similar to ( 193) loc_os06g07600 12006.m05483 protein alkaline alpha galactosidase 2, putative, expressedRaffinose_syn	1.29497	0.849367	0.474128
3.1.2.2	minor CHO metabolism.raffinose family.raffinose synthases.putative	a_95_p291608	Transcript	weakly similar to ( 110) AT5G20250 | Symbols: DIN10 | DIN10 (DARK INDUCIBLE 10); hydrolase, hydrolyzing O-glycosyl compounds | chr5:6834207-6836635 FORWARDweakly similar to ( 121) loc_os06g07600 12006.m05483 protein alkaline alpha galactosidase 2, putative, expressedRaffinose_syn	2.66562	2.08309	1.75707
3.1.3	minor CHO metabolism.raffinose family.stachyose synthases	a_95_p052471	Transcript	very weakly similar to (94.7) AT4G01970 | Symbols: AtSTS | AtSTS (Arabidopsis thaliana stachyose synthase); galactinol-raffinose galactosyltransferase/ hydrolase, hydrolyzing O-glycosyl compounds | chr4:854073-856953 REVERSEweakly similar to ( 135) STSYN_PEA Stachyose synthase precursor (EC 2.4.1.67) (Galactinol--raffinose galactosyltransferase) - Pisum sativum (Garden pea)Raffinose_syn	2.22754	2.53484	1.47881
3.2.1	minor CHO metabolism.trehalose.TPS	a_95_p058121	Transcript	moderately similar to ( 383) AT1G70290 | Symbols: ATTPS8, TPS8, ATTPSC | ATTPS8; alpha,alpha-trehalose-phosphate synthase (UDP-forming)/ transferase, transferring glycosyl groups / trehalose-phosphatase | chr1:26471286-26474078 REVERSEmoderately similar to ( 319) loc_os03g12360 12003.m101250 protein trehalose-6-phosphate synthase, putative, expressed Glyco_transf_20 OtsA PRK10117	1.00784	0.738235	0.521522
3.2.2	minor CHO metabolism.trehalose.TPP	a_95_p023101	Transcript	moderately similar to ( 317) AT4G39770 | Symbols: | trehalose-6-phosphate phosphatase, putative | chr4:18449138-18451218 REVERSEmoderately similar to ( 318) loc_os02g51680 12002.m10199 protein expressed protein Trehalose_PPase OtsB	1.44338	1.10784	1.34842
3.2.2	minor CHO metabolism.trehalose.TPP	a_95_p205707	Transcript	moderately similar to ( 489) AT5G10100 | Symbols: | trehalose-6-phosphate phosphatase, putative | chr5:3157980-3160275 FORWARDmoderately similar to ( 463) loc_os08g31630 12008.m26845 protein expressed protein Trehalose_PPase OtsB	1.7029	1.20942	1.64869
3.2.3	minor CHO metabolism.trehalose.potential TPS/TPP	a_95_p084280	Transcript	very weakly similar to (92.8) AT1G06410 | Symbols: ATTPS7, TPS7, ATTPSA | ATTPS7; alpha,alpha-trehalose-phosphate synthase (UDP-forming)/ transferase, transferring glycosyl groups / trehalose-phosphatase | chr1:1955413-1958153 FORWARDvery weakly similar to (87.4) loc_os01g54560 12001.m150713 protein trehalose synthase, putative, expressed	1.36025	0.81348	0.857006
3.2.3	minor CHO metabolism.trehalose.potential TPS/TPP	a_95_p114802	Transcript	very weakly similar to (87.0) AT4G17770 | Symbols: ATTPS5, TPS5 | ATTPS5; protein binding / transferase, transferring glycosyl groups / trehalose-phosphatase | chr4:9877055-9880084 FORWARDvery weakly similar to (86.7) loc_os03g12360 12003.m101250 protein trehalose-6-phosphate synthase, putative, expressed	-1.38627	-0.436757	-0.413703
3.4.3	minor CHO metabolism.myo-inositol.InsP Synthases	a_95_p163832	Transcript	moderately similar to ( 439) AT5G10170 | Symbols: ATMIPS3, MIPS3 | MIPS3 (MYO-INOSITOL-1-PHOSTPATE SYNTHASE 3); binding / catalytic/ inositol-3-phosphate synthase | chr5:3187538-3190161 REVERSEmoderately similar to ( 466) INO1_TOBAC Inositol-3-phosphate synthase (EC 5.5.1.4) (Myo-inositol-1-phosphate synthase) (MI-1-P synthase) (IPS) - Nicotiana tabacum (Common tobacco)moderately similar to ( 409…	-1.58426	-1.04515	-0.86806
3.4.3	minor CHO metabolism.myo-inositol.InsP Synthases	a_95_p176887	Transcript	highly similar to ( 943) AT5G10170 | Symbols: ATMIPS3, MIPS3 | MIPS3 (MYO-INOSITOL-1-PHOSTPATE SYNTHASE 3); binding / catalytic/ inositol-3-phosphate synthase | chr5:3187538-3190161 REVERSEhighly similar to ( 998) INO1_TOBAC Inositol-3-phosphate synthase (EC 5.5.1.4) (Myo-inositol-1-phosphate synthase) (MI-1-P synthase) (IPS) - Nicotiana tabacum (Common tobacco)highly similar to ( 919) loc_os03g0…	-1.75574	-1.24557	-0.946062
3.4.3	minor CHO metabolism.myo-inositol.InsP Synthases	a_95_p176892	Transcript	highly similar to ( 706) AT5G10170 | Symbols: ATMIPS3, MIPS3 | MIPS3 (MYO-INOSITOL-1-PHOSTPATE SYNTHASE 3); binding / catalytic/ inositol-3-phosphate synthase | chr5:3187538-3190161 REVERSEhighly similar to ( 746) INO1_TOBAC Inositol-3-phosphate synthase (EC 5.5.1.4) (Myo-inositol-1-phosphate synthase) (MI-1-P synthase) (IPS) - Nicotiana tabacum (Common tobacco)highly similar to ( 677) loc_os03g0…	-1.03908	-1.1296	-1.18013
3.4.3	minor CHO metabolism.myo-inositol.InsP Synthases	a_95_p176892	Transcript	moderately similar to ( 458) AT2G22240 | Symbols: ATMIPS2, MIPS2 | MIPS2 (MYO-INOSITOL-1-PHOSTPATE SYNTHASE 2); binding / catalytic/ inositol-3-phosphate synthase | chr2:9451901-9453375 REVERSEmoderately similar to ( 478) INO1_TOBAC Inositol-3-phosphate synthase (EC 5.5.1.4) (Myo-inositol-1-phosphate synthase) (MI-1-P synthase) (IPS) - Nicotiana tabacum (Common tobacco)moderately similar to ( 460…	-1.03908	-1.1296	-1.18013
3.4.3	minor CHO metabolism.myo-inositol.InsP Synthases	a_95_p176897	Transcript	moderately similar to ( 458) AT2G22240 | Symbols: ATMIPS2, MIPS2 | MIPS2 (MYO-INOSITOL-1-PHOSTPATE SYNTHASE 2); binding / catalytic/ inositol-3-phosphate synthase | chr2:9451901-9453375 REVERSEmoderately similar to ( 478) INO1_TOBAC Inositol-3-phosphate synthase (EC 5.5.1.4) (Myo-inositol-1-phosphate synthase) (MI-1-P synthase) (IPS) - Nicotiana tabacum (Common tobacco)moderately similar to ( 460…	-1.56908	-1.06328	-1.35603
3.4.4	minor CHO metabolism.myo-inositol.myo inositol oxygenases	a_95_p028086	Transcript	moderately similar to ( 259) AT1G14520 | Symbols: MIOX1 | MIOX1 (MYO-INISITOL OXYGENASE); inositol oxygenase/ oxidoreductase | chr1:4968376-4969954 REVERSEmoderately similar to ( 242) MIOX_ORYSA Probable inositol oxygenase (EC 1.13.99.1) (Myo-inositol oxygenase) - Oryza sativa (Rice)moderately similar to ( 242) loc_os06g36560 12006.m32098 protein inositol oxygenase, putative, expressed DUF706	1.58827	1.38047	0.469772
3.4.4	minor CHO metabolism.myo-inositol.myo inositol oxygenases	a_95_p147947	Transcript	very weakly similar to (90.9) AT1G14520 | Symbols: MIOX1 | MIOX1 (MYO-INISITOL OXYGENASE); inositol oxygenase/ oxidoreductase | chr1:4968376-4969954 REVERSEvery weakly similar to (87.0) MIOX_ORYSA Probable inositol oxygenase (EC 1.13.99.1) (Myo-inositol oxygenase) - Oryza sativa (Rice)very weakly similar to (88.2) loc_os06g36560 12006.m32098 protein inositol oxygenase, putative, expressed DUF706	1.11771	1.29668	0.341366
3.5	minor CHO metabolism.others	a_95_p032336	Transcript	moderately similar to ( 325) AT1G49350 | Symbols: | pfkB-type carbohydrate kinase family protein | chr1:18265070-18267034 FORWARDmoderately similar to ( 295) loc_os05g09370 12005.m27729 protein carbohydrate kinase, PfkB, putative, expressed YeiC_kinase_like PfkB ribokinase RbsK	-1.54559	-0.808846	-1.60969
3.5	minor CHO metabolism.others	a_95_p150272	Transcript	moderately similar to ( 399) AT5G53850 | Symbols: | haloacid dehalogenase-like hydrolase family protein | chr5:21861617-21864817 REVERSEmoderately similar to ( 402) loc_os11g29370 12011.m06847 protein hydrolase, putative, expressed Aldolase_II AraD Aldolase_II mtnB	1.26712	0.921521	0.385332
3.5	minor CHO metabolism.others	a_95_p162182	Transcript	moderately similar to ( 239) AT5G15140 | Symbols: | aldose 1-epimerase family protein | chr5:4908686-4910670 FORWARDmoderately similar to ( 240) loc_os10g06720 12010.m21832 protein aldose 1-epimerase, putative, expressed Aldose_epim galM GalM	1.9698	1.77286	1.68113
3.5	minor CHO metabolism.others	a_95_p214407	Transcript	weakly similar to ( 184) AT3G47800 | Symbols: | aldose 1-epimerase family protein | chr3:17634971-17636998 FORWARDweakly similar to ( 150) loc_os10g06720 12010.m21832 protein aldose 1-epimerase, putative, expressed Aldose_epim galM	2.56191	2.25349	2.20192
3.5	minor CHO metabolism.others	a_95_p229549	Transcript	moderately similar to ( 352) AT3G47800 | Symbols: | aldose 1-epimerase family protein | chr3:17634971-17636998 FORWARDmoderately similar to ( 261) loc_os10g06720 12010.m21832 protein aldose 1-epimerase, putative, expressed galM Aldose_epim GalM	1.4786	1.5638	1.38226
3.5	minor CHO metabolism.others	a_95_p230484	Transcript	highly similar to ( 508) AT3G17940 | Symbols: | aldose 1-epimerase family protein | chr3:6143707-6145244 REVERSEmoderately similar to ( 486) loc_os10g06720 12010.m21832 protein aldose 1-epimerase, putative, expressed Aldose_epim galM GalM	1.00227	0.958942	0.755925
3.5	minor CHO metabolism.others	a_95_p230484	Transcript	moderately similar to ( 413) AT3G17940 | Symbols: | aldose 1-epimerase family protein | chr3:6143707-6145244 REVERSEmoderately similar to ( 386) loc_os10g06720 12010.m21832 protein aldose 1-epimerase, putative, expressed Aldose_epim galM GalM	1.00227	0.958942	0.755925
3.5	minor CHO metabolism.others	a_95_p269776	Transcript	moderately similar to ( 235) AT5G52190 | Symbols: | sugar isomerase (SIS) domain-containing protein | chr5:21201817-21202443 REVERSEweakly similar to ( 189) loc_os04g48020 12004.m09742 protein 6-phospho 3-hexuloisomerase, putative, expressedGutQ	1.81223	1.75377	1.50795
3.5.1	minor CHO metabolism.others.Xylose isomerase	a_95_p009126	Transcript	highly similar to ( 799) AT5G57655 | Symbols: | xylose isomerase family protein | chr5:23347030-23349805 FORWARDhighly similar to ( 786) XYLA_HORVU Xylose isomerase (EC 5.3.1.5) - Hordeum vulgare (Barley)highly similar to ( 806) loc_os07g47290 12007.m29315 protein xylose isomerase, putative, expressedPRK05474 XylA PRK12465 PRK12677	1.23962	1.08339	0.792152
4.1.8	glycolysis.cytosolic branch.glyceraldehyde 3-phosphate dehydrogenase (GAP-DH)	a_95_p016216	Transcript	moderately similar to ( 380) AT1G16300 | Symbols: GAPCP-2 | GAPCP-2; NAD or NADH binding / binding / catalytic/ glyceraldehyde-3-phosphate dehydrogenase (phosphorylating)/ glyceraldehyde-3-phosphate dehydrogenase | chr1:5574433-5577406 FORWARDmoderately similar to ( 331) G3PC_TOBAC Glyceraldehyde-3-phosphate dehydrogenase, cytosolic (EC 1.2.1.12) (Fragment) - Nicotiana tabacum (Common tobacco)mod…	-1.3371	-0.89396	-0.640948
4.1.8	glycolysis.cytosolic branch.glyceraldehyde 3-phosphate dehydrogenase (GAP-DH)	a_95_p095303	Transcript	highly similar to ( 567) AT1G16300 | Symbols: GAPCP-2 | GAPCP-2; NAD or NADH binding / binding / catalytic/ glyceraldehyde-3-phosphate dehydrogenase (phosphorylating)/ glyceraldehyde-3-phosphate dehydrogenase | chr1:5574433-5577406 FORWARDmoderately similar to ( 443) G3PC_GINBI Glyceraldehyde-3-phosphate dehydrogenase, cytosolic (EC 1.2.1.12) - Ginkgo biloba (Ginkgo)highly similar to ( 551) loc_o…	-1.27254	-0.612704	-0.462325
4.1.8	glycolysis.cytosolic branch.glyceraldehyde 3-phosphate dehydrogenase (GAP-DH)	a_95_p095303	Transcript	moderately similar to ( 250) AT1G16300 | Symbols: GAPCP-2 | GAPCP-2; NAD or NADH binding / binding / catalytic/ glyceraldehyde-3-phosphate dehydrogenase (phosphorylating)/ glyceraldehyde-3-phosphate dehydrogenase | chr1:5574433-5577406 FORWARDweakly similar to ( 193) G3PC_GINBI Glyceraldehyde-3-phosphate dehydrogenase, cytosolic (EC 1.2.1.12) - Ginkgo biloba (Ginkgo)moderately similar to ( 252) l…	-1.27254	-0.612704	-0.462325
4.1.8	glycolysis.cytosolic branch.glyceraldehyde 3-phosphate dehydrogenase (GAP-DH)	a_95_p095303	Transcript	moderately similar to ( 257) AT1G16300 | Symbols: GAPCP-2 | GAPCP-2; NAD or NADH binding / binding / catalytic/ glyceraldehyde-3-phosphate dehydrogenase (phosphorylating)/ glyceraldehyde-3-phosphate dehydrogenase | chr1:5574433-5577406 FORWARDweakly similar to ( 170) G3PC_PINSY Glyceraldehyde-3-phosphate dehydrogenase, cytosolic (EC 1.2.1.12) - Pinus sylvestris (Scots pine)moderately similar to (…	-1.27254	-0.612704	-0.462325
4.1.8	glycolysis.cytosolic branch.glyceraldehyde 3-phosphate dehydrogenase (GAP-DH)	a_95_p182917	Transcript	moderately similar to ( 380) AT1G16300 | Symbols: GAPCP-2 | GAPCP-2; NAD or NADH binding / binding / catalytic/ glyceraldehyde-3-phosphate dehydrogenase (phosphorylating)/ glyceraldehyde-3-phosphate dehydrogenase | chr1:5574433-5577406 FORWARDmoderately similar to ( 331) G3PC_TOBAC Glyceraldehyde-3-phosphate dehydrogenase, cytosolic (EC 1.2.1.12) (Fragment) - Nicotiana tabacum (Common tobacco)mod…	-1.51456	-0.906723	-0.757101
4.1.8	glycolysis.cytosolic branch.glyceraldehyde 3-phosphate dehydrogenase (GAP-DH)	a_95_p182917	Transcript	moderately similar to ( 387) AT1G16300 | Symbols: GAPCP-2 | GAPCP-2; NAD or NADH binding / binding / catalytic/ glyceraldehyde-3-phosphate dehydrogenase (phosphorylating)/ glyceraldehyde-3-phosphate dehydrogenase | chr1:5574433-5577406 FORWARDmoderately similar to ( 340) G3PC_TOBAC Glyceraldehyde-3-phosphate dehydrogenase, cytosolic (EC 1.2.1.12) (Fragment) - Nicotiana tabacum (Common tobacco)mod…	-1.51456	-0.906723	-0.757101
4.1.8	glycolysis.cytosolic branch.glyceraldehyde 3-phosphate dehydrogenase (GAP-DH)	a_95_p245137	Transcript	highly similar to ( 567) AT1G16300 | Symbols: GAPCP-2 | GAPCP-2; NAD or NADH binding / binding / catalytic/ glyceraldehyde-3-phosphate dehydrogenase (phosphorylating)/ glyceraldehyde-3-phosphate dehydrogenase | chr1:5574433-5577406 FORWARDmoderately similar to ( 443) G3PC_GINBI Glyceraldehyde-3-phosphate dehydrogenase, cytosolic (EC 1.2.1.12) - Ginkgo biloba (Ginkgo)highly similar to ( 551) loc_o…	-1.24707	-0.681283	-0.421407
4.1.12	glycolysis.cytosolic branch.phosphoglycerate mutase	a_95_p101443	Transcript	very weakly similar to (97.4) AT3G05170 | Symbols: | phosphoglycerate/bisphosphoglycerate mutase family protein | chr3:1466738-1468219 FORWARDvery weakly similar to (94.0) loc_os05g04960 12005.m05025 protein glycerolphosphate mutase, putative, expressed	1.2996	1.47605	1.74002
4.1.13	glycolysis.cytosolic branch.enolase	a_95_p022366	Transcript	moderately similar to ( 367) AT2G36530 | Symbols: LOS2 | LOS2; copper ion binding / phosphopyruvate hydratase | chr2:15321081-15323786 REVERSEmoderately similar to ( 357) ENO1_HEVBR Enolase 1 (EC 4.2.1.11) (2-phosphoglycerate dehydratase 1) (2-phospho-D-glycerate hydro-lyase 1) (Allergen Hev b 9) - Hevea brasiliensis (Para rubber tree)moderately similar to ( 357) loc_os10g08550 12010.m065231 prot…	-1.25692	-0.748705	-0.761123
4.1.13	glycolysis.cytosolic branch.enolase	a_95_p122322	Transcript	moderately similar to ( 382) AT1G74030 | Symbols: | enolase, putative | chr1:27839465-27841901 REVERSEmoderately similar to ( 294) ENO_RICCO Enolase (EC 4.2.1.11) (2-phosphoglycerate dehydratase) (2-phospho-D-glycerate hydro-lyase) - Ricinus communis (Castor bean)moderately similar to ( 385) loc_os09g20820 12009.m05289 protein enolase, putative, expressed Enolase_C enolase eno Eno enolase_like	-1.22984	-0.981722	-0.932993
4.1.13	glycolysis.cytosolic branch.enolase	a_95_p157847	Transcript	weakly similar to ( 193) AT1G74030 | Symbols: | enolase, putative | chr1:27839465-27841901 REVERSEweakly similar to ( 125) ENO_MESCR Enolase (EC 4.2.1.11) (2-phosphoglycerate dehydratase) (2-phospho-D-glycerate hydro-lyase) - Mesembryanthemum crystallinum (Common ice plant)weakly similar to ( 191) loc_os09g20820 12009.m05289 protein enolase, putative, expressed enolase eno Enolase_N Eno	-1.44031	-0.821862	-1.00697
4.1.13	glycolysis.cytosolic branch.enolase	a_95_p164237	Transcript	moderately similar to ( 239) AT2G36530 | Symbols: LOS2 | LOS2; copper ion binding / phosphopyruvate hydratase | chr2:15321081-15323786 REVERSEmoderately similar to ( 235) ENO_ORYSA Enolase (EC 4.2.1.11) (2-phosphoglycerate dehydratase) (2-phospho-D-glycerate hydro-lyase) (OSE1) - Oryza sativa (Rice)moderately similar to ( 238) loc_os10g08550 12010.m065231 protein enolase, putative, expressed Enol…	-1.00427	-0.544382	-0.699596
4.1.13	glycolysis.cytosolic branch.enolase	a_95_p176942	Transcript	moderately similar to ( 367) AT2G36530 | Symbols: LOS2 | LOS2; copper ion binding / phosphopyruvate hydratase | chr2:15321081-15323786 REVERSEmoderately similar to ( 357) ENO1_HEVBR Enolase 1 (EC 4.2.1.11) (2-phosphoglycerate dehydratase 1) (2-phospho-D-glycerate hydro-lyase 1) (Allergen Hev b 9) - Hevea brasiliensis (Para rubber tree)moderately similar to ( 357) loc_os10g08550 12010.m065231 prot…	-1.32636	-0.60249	-0.580239
4.2.8	glycolysis.plastid branch.glyceraldehyde 3-phosphate dehydrogenase (GAP-DH)	a_95_p095303	Transcript	weakly similar to ( 151) AT1G16300 | Symbols: GAPCP-2 | GAPCP-2; NAD or NADH binding / binding / catalytic/ glyceraldehyde-3-phosphate dehydrogenase (phosphorylating)/ glyceraldehyde-3-phosphate dehydrogenase | chr1:5574433-5577406 FORWARDweakly similar to ( 132) loc_os02g07490 12002.m06096 protein glyceraldehyde-3-phosphate dehydrogenase, cytosolic, putative, expressed Gp_dh_N GapA PRK07729 PRK0…	-1.27254	-0.612704	-0.462325
4.2.14	glycolysis.plastid branch.pyruvate kinase (PK)	a_95_p014931	Transcript	highly similar to ( 523) AT5G52920 | Symbols: PKP1, PKP-BETA1, PKP2 | PKP-BETA1 (PLASTIDIC PYRUVATE KINASE BETA SUBUNIT 1); pyruvate kinase | chr5:21463680-21466612 FORWARDmoderately similar to ( 490) KPYG_TOBAC Pyruvate kinase isozyme G, chloroplast precursor (EC 2.7.1.40) - Nicotiana tabacum (Common tobacco)highly similar to ( 530) loc_os01g47080 12001.m10904 protein pyruvate kinase isozyme G, …	-0.655317	-0.65325	-1.02009
4.2.14	glycolysis.plastid branch.pyruvate kinase (PK)	a_95_p206647	Transcript	highly similar to ( 523) AT5G52920 | Symbols: PKP1, PKP-BETA1, PKP2 | PKP-BETA1 (PLASTIDIC PYRUVATE KINASE BETA SUBUNIT 1); pyruvate kinase | chr5:21463680-21466612 FORWARDmoderately similar to ( 490) KPYG_TOBAC Pyruvate kinase isozyme G, chloroplast precursor (EC 2.7.1.40) - Nicotiana tabacum (Common tobacco)highly similar to ( 530) loc_os01g47080 12001.m10904 protein pyruvate kinase isozyme G, …	-0.67976	-0.658174	-1.05394
4.3.1	glycolysis.unclear/dually targeted.UGPase	a_95_p157192	Transcript	moderately similar to ( 343) AT5G17310 | Symbols: | UTP--glucose-1-phosphate uridylyltransferase, putative / UDP-glucose pyrophosphorylase, putative / UGPase, putative | chr5:5696955-5700845 REVERSEmoderately similar to ( 406) UGPA_SOLTU UTP--glucose-1-phosphate uridylyltransferase (EC 2.7.7.9) (UDP-glucose pyrophosphorylase) (UDPGP) (UGPase) - Solanum tuberosum (Potato)moderately similar to ( 34…	-1.00106	-0.373054	-1.42188
5.2	fermentation.PDC	a_95_p239999	Transcript	highly similar to ( 759) AT5G54960 | Symbols: PDC2 | PDC2 (pyruvate decarboxylase-2); carboxy-lyase/ catalytic/ magnesium ion binding / pyruvate decarboxylase/ thiamin pyrophosphate binding | chr5:22310858-22312681 REVERSEhighly similar to ( 851) PDC1_TOBAC Pyruvate decarboxylase isozyme 1 (EC 4.1.1.1) (PDC) (Fragment) - Nicotiana tabacum (Common tobacco)highly similar to ( 727) loc_os03g18220 12…	-1.26523	0.223126	-0.701244
5.3	fermentation.ADH	a_95_p144057	Transcript	weakly similar to ( 187) AT1G77120 | Symbols: ADH1, ADH, ATADH, ATADH1 | ADH1 (ALCOHOL DEHYDROGENASE 1); alcohol dehydrogenase | chr1:28975509-28977216 FORWARDmoderately similar to ( 217) ADH1_SOLTU Alcohol dehydrogenase 1 (EC 1.1.1.1) - Solanum tuberosum (Potato)weakly similar to ( 191) loc_os11g10480 12011.m28756 protein alcohol dehydrogenase 1, putative, expressed AdhC	-2.81953	-1.26054	-0.384463
5.1	fermentation.aldehyde dehydrogenase	a_95_p031441	Transcript	moderately similar to ( 397) AT3G24503 | Symbols: ALDH2C4, ALDH1A, REF1 | ALDH2C4; 3-chloroallyl aldehyde dehydrogenase/ aldehyde dehydrogenase (NAD)/ coniferyl-aldehyde dehydrogenase | chr3:8919732-8923029 REVERSEmoderately similar to ( 208) BADH_SPIOL Betaine-aldehyde dehydrogenase, chloroplast precursor (EC 1.2.1.8) (BADH) - Spinacia oleracea (Spinach)moderately similar to ( 420) loc_os01g4086…	1.65802	1.3065	1.36744
5.1	fermentation.aldehyde dehydrogenase	a_95_p159537	Transcript	highly similar to ( 624) AT1G54100 | Symbols: ALDH7B4 | ALDH7B4 (Aldehyde Dehydrogenase 7B4); 3-chloroallyl aldehyde dehydrogenase/ oxidoreductase | chr1:20195435-20198853 REVERSEhighly similar to ( 613) AL7A1_MALDO Aldehyde dehydrogenase family 7 member A1 (EC 1.2.1.3) (Antiquitin-1) (Matured fruit 60 kDa protein) (MF-60) - Malus domestica (Apple) (Malus sylvestris)highly similar to ( 619) loc_o…	1.00326	0.877247	0.0259737
5.1	fermentation.aldehyde dehydrogenase	a_95_p200117	Transcript	highly similar to ( 624) AT1G54100 | Symbols: ALDH7B4 | ALDH7B4 (Aldehyde Dehydrogenase 7B4); 3-chloroallyl aldehyde dehydrogenase/ oxidoreductase | chr1:20195435-20198853 REVERSEhighly similar to ( 613) AL7A1_MALDO Aldehyde dehydrogenase family 7 member A1 (EC 1.2.1.3) (Antiquitin-1) (Matured fruit 60 kDa protein) (MF-60) - Malus domestica (Apple) (Malus sylvestris)highly similar to ( 619) loc_o…	0.992441	1.09325	0.492924
5.1	fermentation.aldehyde dehydrogenase	a_95_p201977	Transcript	moderately similar to ( 205) AT3G24503 | Symbols: ALDH2C4, ALDH1A, REF1 | ALDH2C4; 3-chloroallyl aldehyde dehydrogenase/ aldehyde dehydrogenase (NAD)/ coniferyl-aldehyde dehydrogenase | chr3:8919732-8923029 REVERSEweakly similar to ( 126) BADH_SPIOL Betaine-aldehyde dehydrogenase, chloroplast precursor (EC 1.2.1.8) (BADH) - Spinacia oleracea (Spinach)moderately similar to ( 216) loc_os01g40870 12…	1.35513	1.24228	1.24717
5.1	fermentation.aldehyde dehydrogenase	a_95_p227619	Transcript	highly similar to ( 624) AT1G54100 | Symbols: ALDH7B4 | ALDH7B4 (Aldehyde Dehydrogenase 7B4); 3-chloroallyl aldehyde dehydrogenase/ oxidoreductase | chr1:20195435-20198853 REVERSEhighly similar to ( 613) AL7A1_MALDO Aldehyde dehydrogenase family 7 member A1 (EC 1.2.1.3) (Antiquitin-1) (Matured fruit 60 kDa protein) (MF-60) - Malus domestica (Apple) (Malus sylvestris)highly similar to ( 619) loc_o…	1.08877	1.07617	0.202005
6.2	gluconeogenese/ glyoxylate cycle.malate synthase	a_95_p216952	Transcript	moderately similar to ( 362) AT5G03860 | Symbols: MLS | MLS (MALATE SYNTHASE); malate synthase | chr5:1032276-1034527 REVERSEmoderately similar to ( 405) MASY_RICCO Malate synthase, glyoxysomal (EC 2.3.3.9) - Ricinus communis (Castor bean)moderately similar to ( 287) loc_os04g40990 12004.m09079 protein malate synthase, glyoxysomal, putative, expressed malate_synt_A Malate_synthase PRK09255 malate…	-1.15903	-1.54672	-1.27863
6.9	gluconeogenese/ glyoxylate cycle.isocitrate lyase	a_95_p016431	Transcript	highly similar to ( 901) AT3G21720 | Symbols: ICL | ICL (ISOCITRATE LYASE); catalytic/ isocitrate lyase | chr3:7652789-7655873 REVERSEhighly similar to ( 953) ACEA_GOSHI Isocitrate lyase (EC 4.1.3.1) (Isocitrase) (Isocitratase) (ICL) - Gossypium hirsutum (Upland cotton)highly similar to ( 841) loc_os07g34520 12007.m29200 protein isocitrate lyase, putative, expressed ICL AceA PRK06498	-2.26584	-1.96473	-1.5868
6.9	gluconeogenese/ glyoxylate cycle.isocitrate lyase	a_95_p183537	Transcript	moderately similar to ( 400) AT3G21720 | Symbols: ICL | ICL (ISOCITRATE LYASE); catalytic/ isocitrate lyase | chr3:7652789-7655873 REVERSEmoderately similar to ( 419) ACEA_GOSHI Isocitrate lyase (EC 4.1.3.1) (Isocitrase) (Isocitratase) (ICL) - Gossypium hirsutum (Upland cotton)moderately similar to ( 356) loc_os07g34520 12007.m29200 protein isocitrate lyase, putative, expressed ICL AceA PRK06498	-1.96622	-1.3843	-1.74063
6.9	gluconeogenese/ glyoxylate cycle.isocitrate lyase	a_95_p249012	Transcript	highly similar to ( 901) AT3G21720 | Symbols: ICL | ICL (ISOCITRATE LYASE); catalytic/ isocitrate lyase | chr3:7652789-7655873 REVERSEhighly similar to ( 953) ACEA_GOSHI Isocitrate lyase (EC 4.1.3.1) (Isocitrase) (Isocitratase) (ICL) - Gossypium hirsutum (Upland cotton)highly similar to ( 841) loc_os07g34520 12007.m29200 protein isocitrate lyase, putative, expressed ICL AceA PRK06498	-2.46671	-2.38322	-2.19605
7.2.2	OPP.non-reductive PP.transaldolase	a_95_p025801	Transcript	highly similar to ( 631) AT5G13420 | Symbols: | transaldolase, putative | chr5:4302080-4304212 REVERSEhighly similar to ( 611) loc_os01g70170 12001.m13065 protein transaldolase 2, putative, expressed PRK03343 Transaldolase_like PRK09533 Transaldolase PRK03903 Transaldolase MipB	-1.07609	-0.379465	-0.191787
7.2.4	OPP.non-reductive PP.ribose 5-phosphate isomerase	a_95_p164887	Transcript	weakly similar to ( 195) AT1G71100 | Symbols: RSW10 | RSW10 (RADIAL SWELLING 10); ribose-5-phosphate isomerase | chr1:26814726-26815529 FORWARDweakly similar to ( 161) loc_os07g08030 12007.m05261 protein ribose-5-phosphate isomerase, putative, expressed RPI_A PRK00702 RpiA Rib_5-P_isom_A	0.988614	1.10316	0.703276
7.2.4	OPP.non-reductive PP.ribose 5-phosphate isomerase	a_95_p192587	Transcript	moderately similar to ( 227) AT1G71100 | Symbols: RSW10 | RSW10 (RADIAL SWELLING 10); ribose-5-phosphate isomerase | chr1:26814726-26815529 FORWARDweakly similar to ( 190) loc_os07g08030 12007.m05261 protein ribose-5-phosphate isomerase, putative, expressed RPI_A PRK00702 RpiA Rib_5-P_isom_A	0.979424	1.23961	0.660241
7.2.4	OPP.non-reductive PP.ribose 5-phosphate isomerase	a_95_p254419	Transcript	moderately similar to ( 227) AT1G71100 | Symbols: RSW10 | RSW10 (RADIAL SWELLING 10); ribose-5-phosphate isomerase | chr1:26814726-26815529 FORWARDweakly similar to ( 190) loc_os07g08030 12007.m05261 protein ribose-5-phosphate isomerase, putative, expressed RPI_A PRK00702 RpiA Rib_5-P_isom_A	1.0207	1.26394	0.882467
8.1.1.1	TCA / org. transformation.TCA.pyruvate DH.E1	a_95_p176012	Transcript	moderately similar to ( 257) AT1G01090 | Symbols: PDH-E1 ALPHA | PDH-E1 ALPHA (PYRUVATE DEHYDROGENASE E1 ALPHA); pyruvate dehydrogenase (acetyl-transferring) | chr1:47705-49166 REVERSEweakly similar to ( 101) ODPA_SOLTU Pyruvate dehydrogenase E1 component subunit alpha, mitochondrial precursor (EC 1.2.4.1) (PDHE1-A) - Solanum tuberosum (Potato)moderately similar to ( 242) loc_os04g02900 12004.m10…	1.13794	0.947181	0.660296
8.2.9	TCA / org. transformation.other organic acid transformaitons.cyt MDH	a_95_p203137	Transcript	highly similar to ( 540) AT3G47520 | Symbols: MDH | MDH (MALATE DEHYDROGENASE); L-malate dehydrogenase/ binding / catalytic/ malate dehydrogenase/ oxidoreductase/ oxidoreductase, acting on the CH-OH group of donors, NAD or NADP as acceptor | chr3:17513657-17514868 FORWARDmoderately similar to ( 394) MDHG_SOYBN Malate dehydrogenase, glyoxysomal precursor (EC 1.1.1.37) - Glycine max (Soybean)highly…	-1.66056	-1.00209	-1.41135
8.2.10	TCA / org. transformation.other organic acid transformaitons.malic	a_95_p164577	Transcript	moderately similar to ( 354) AT5G11670 | Symbols: ATNADP-ME2 | ATNADP-ME2 (NADP-malic enzyme 2); malate dehydrogenase (oxaloacetate-decarboxylating) (NADP+)/ malic enzyme/ oxidoreductase, acting on NADH or NADPH, NAD or NADP as acceptor | chr5:3754456-3758040 FORWARDmoderately similar to ( 394) MAOX_VITVI NADP-dependent malic enzyme (EC 1.1.1.40) (NADP-ME) - Vitis vinifera (Grape)moderately simil…	1.1041	0.537487	0.899754
8.2.10	TCA / org. transformation.other organic acid transformaitons.malic	a_95_p179207	Transcript	moderately similar to ( 271) AT1G79750 | Symbols: ATNADP-ME4 | ATNADP-ME4 (NADP-malic enzyme 4); malate dehydrogenase (oxaloacetate-decarboxylating) (NADP+)/ malic enzyme/ oxidoreductase, acting on NADH or NADPH, NAD or NADP as acceptor | chr1:30007655-30011179 REVERSEmoderately similar to ( 289) MAOC_FLAPR NADP-dependent malic enzyme, chloroplast precursor (EC 1.1.1.40) (NADP-ME) - Flaveria prin…	-1.24968	-1.03279	-1.3855
8.2.10	TCA / org. transformation.other organic acid transformaitons.malic	a_95_p252079	Transcript	highly similar to ( 971) AT1G79750 | Symbols: ATNADP-ME4 | ATNADP-ME4 (NADP-malic enzyme 4); malate dehydrogenase (oxaloacetate-decarboxylating) (NADP+)/ malic enzyme/ oxidoreductase, acting on NADH or NADPH, NAD or NADP as acceptor | chr1:30007655-30011179 REVERSEnearly identical (1033) MAOC_FLAPR NADP-dependent malic enzyme, chloroplast precursor (EC 1.1.1.40) (NADP-ME) - Flaveria pringleihighl…	-1.37162	-0.908336	-1.21595
8.2.10	TCA / org. transformation.other organic acid transformaitons.malic	a_95_p252079	Transcript	moderately similar to ( 278) AT5G25880 | Symbols: ATNADP-ME3 | ATNADP-ME3 (NADP-malic enzyme 3); malate dehydrogenase (oxaloacetate-decarboxylating) (NADP+)/ malic enzyme/ oxidoreductase, acting on NADH or NADPH, NAD or NADP as acceptor | chr5:9024549-9028260 FORWARDmoderately similar to ( 313) MAOC_FLAPR NADP-dependent malic enzyme, chloroplast precursor (EC 1.1.1.40) (NADP-ME) - Flaveria pringl…	-1.37162	-0.908336	-1.21595
8.2.10	TCA / org. transformation.other organic acid transformaitons.malic	a_95_p259856	Transcript	highly similar to ( 971) AT1G79750 | Symbols: ATNADP-ME4 | ATNADP-ME4 (NADP-malic enzyme 4); malate dehydrogenase (oxaloacetate-decarboxylating) (NADP+)/ malic enzyme/ oxidoreductase, acting on NADH or NADPH, NAD or NADP as acceptor | chr1:30007655-30011179 REVERSEnearly identical (1033) MAOC_FLAPR NADP-dependent malic enzyme, chloroplast precursor (EC 1.1.1.40) (NADP-ME) - Flaveria pringleihighl…	-1.33539	-1.00106	-1.23277
8.2.11	TCA / org. transformation.other organic acid transformaitons.atp-citrate lyase	a_95_p148972	Transcript	moderately similar to ( 394) AT3G06650 | Symbols: ACLB-1 | ACLB-1; ATP citrate synthase | chr3:2079247-2082633 REVERSEmoderately similar to ( 393) loc_os01g19450 12001.m42644 protein ATP-citrate synthase subunit 1, putative, expressed GltA	-0.903885	-0.828408	-1.06422
8.3	TCA / org. transformation.carbonic anhydrases	a_95_p251022	Transcript	moderately similar to ( 262) AT3G52720 | Symbols: ATACA1, ACA1 | ACA1 (ALPHA CARBONIC ANHYDRASE 1); carbonate dehydratase/ zinc ion binding | chr3:19539617-19541116 REVERSEmoderately similar to ( 240) loc_os04g33660 12004.m35307 protein carbonic anhydrase precursor, putative, expressed alpha_CA_prokaryotic_like alpha_CA Cah Carb_anhydrase alpha_CA_I_II_III_XIII alpha_CA_VI_IX_XII_XIV alpha_CA_IV_…	-2.01448	-1.13831	-1.49738
9.1.2	mitochondrial electron transport / ATP synthesis.NADH-DH.localisation not clear	a_95_p015191	Transcript	moderately similar to ( 320) AT4G29330 | Symbols: DER1 | DER1 (DERLIN-1) | chr4:14444937-14446952 FORWARDmoderately similar to ( 286) DERL1_ORYSA Derlin-1 (DER1-like protein 1) (OsDerlin 1-1) (18 kDa cold-induced protein) - Oryza sativa (Rice)moderately similar to ( 286) loc_os05g09550 12005.m28038 protein derlin-3, putative, expressed DER1 COG5291	1.24612	0.936864	1.00291
9.4	mitochondrial electron transport / ATP synthesis.alternative oxidase	a_95_p034070	Transcript	moderately similar to ( 286) AT3G22370 | Symbols: AOX1A, ATAOX1A | AOX1A (ALTERNATIVE OXIDASE 1A); alternative oxidase | chr3:7906890-7908416 FORWARDmoderately similar to ( 303) AOX1_TOBAC Alternative oxidase 1, mitochondrial precursor (EC 1.-.-.-) - Nicotiana tabacum (Common tobacco)moderately similar to ( 272) loc_os02g47200 12002.m09755 protein transposon protein, putative, unclassified, expre…	1.25383	1.25291	1.18442
9.4	mitochondrial electron transport / ATP synthesis.alternative oxidase	a_95_p153047	Transcript	moderately similar to ( 214) AT5G64210 | Symbols: AOX2 | AOX2; alternative oxidase | chr5:25683965-25685664 REVERSEmoderately similar to ( 215) AOX2_SOYBN Alternative oxidase 2, mitochondrial precursor (EC 1.-.-.-) - Glycine max (Soybean)weakly similar to ( 194) loc_os04g51150 12004.m10011 protein transposon protein, putative, unclassified, expressedAOX AOX	-1.21305	-1.55185	-0.535675
9.7	mitochondrial electron transport / ATP synthesis.cytochrome c oxidase	a_95_p286493	Transcript	moderately similar to ( 240) AT3G08950 | Symbols: | electron transport SCO1/SenC family protein | chr3:2727285-2729289 FORWARDmoderately similar to ( 241) loc_os02g06480 12002.m33562 protein protein SCO1, mitochondrial precursor, putative, expressed SCO SCO1-SenC COG1999	-0.98443	-0.193143	-1.21836
9.8	mitochondrial electron transport / ATP synthesis.uncoupling protein	a_95_p000456	Transcript	moderately similar to ( 222) AT2G22500 | Symbols: UCP5, ATPUMP5, DIC1 | UCP5 (UNCOUPLING PROTEIN 5); binding | chr2:9563531-9564472 REVERSEmoderately similar to ( 204) loc_os08g37370 12008.m07723 protein mitochondrial 2-oxoglutarate/malate carrier protein, putative, expressed	0.37023	1.37235	0.973477
10.1.1.1	cell wall.precursor synthesis.NDP sugar pyrophosphorylase.GDP mannose	a_95_p044726	Transcript	weakly similar to ( 192) AT2G39770 | Symbols: CYT1, VTC1, SOZ1, EMB101, GMP1 | CYT1 (CYTOKINESIS DEFECTIVE 1); mannose-1-phosphate guanylyltransferase/ nucleotidyltransferase | chr2:16589401-16590741 FORWARDweakly similar to ( 192) loc_os03g16150 12003.m07052 protein mannose-1-phosphate guanyltransferase, putative, expressed GCD1 NTP_transferase RfbA	-1.2358	-0.916287	-1.07541
10.1.2	cell wall.precursor synthesis.UGE	a_95_p194092	Transcript	highly similar to ( 618) AT1G12780 | Symbols: UGE1 | UGE1 (UDP-D-glucose/UDP-D-galactose 4-epimerase 1); UDP-glucose 4-epimerase/ protein dimerization | chr1:4356124-4358120 REVERSEhighly similar to ( 613) GALE1_PEA UDP-glucose 4-epimerase (EC 5.1.3.2) (Galactowaldenase) (UDP-galactose 4-epimerase) - Pisum sativum (Garden pea)highly similar to ( 527) loc_os09g35800 12009.m06531 protein UDP-glucos…	2.52593	2.53398	2.38833
10.1.4	cell wall.precursor synthesis.UGD	a_95_p185447	Transcript	highly similar to ( 926) AT5G15490 | Symbols: | UDP-glucose 6-dehydrogenase, putative | chr5:5027872-5029314 REVERSEhighly similar to ( 920) UGDH_SOYBN UDP-glucose 6-dehydrogenase (EC 1.1.1.22) (UDP-Glc dehydrogenase) (UDP-GlcDH) (UDPGDH) - Glycine max (Soybean)highly similar to ( 923) loc_os12g25700 12012.m26903 protein UDP-glucose 6-dehydrogenase, putative, expressed Ugd UDPG_MGDP_dh_N WecC wec…	-1.14004	-0.572606	-0.737298
10.1.30.2	ell wall.precursor synthesis.sugar kinases.arabinose-1-kinase	a_95_p206457	Transcript	moderately similar to ( 419) AT4G16130 | Symbols: ARA1, ISA1, ATISA1 | ARA1 (ARABINOSE KINASE); ATP binding / L-arabinokinase/ galactokinase | chr4:9120875-9127656 FORWARDmoderately similar to ( 360) loc_os02g04840 12002.m05832 protein ARA1, putative, expressed	1.524	1.27125	0.641729
10.2	cell wall.cellulose synthesis	a_95_p012721	Transcript	moderately similar to ( 391) AT5G49720 | Symbols: ATGH9A1, DEC, KOR, RSW2, IRX2, KOR1 | ATGH9A1 (ARABIDOPSIS THALIANA GLYCOSYL HYDROLASE 9A1); cellulase/ hydrolase, hydrolyzing O-glycosyl compounds | chr5:20197765-20200168 REVERSEmoderately similar to ( 397) GUN9_ORYSA Endoglucanase 9 (EC 3.2.1.4) (Endo-1,4-beta glucanase 9) (OsGLU1) - Oryza sativa (Rice)moderately similar to ( 397) loc_os03g2121…	-1.12509	-0.734716	-0.322521
10.2	cell wall.cellulose synthesis	a_95_p152497	Transcript	moderately similar to ( 384) AT5G03760 | Symbols: ATCSLA09, CSLA09, ATCSLA9, CSLA9, RAT4 | ATCSLA09; mannan synthase/ transferase, transferring glycosyl groups | chr5:985910-990087 REVERSEmoderately similar to ( 345) loc_os06g42020 12006.m08734 protein CSLA9 - cellulose synthase-like family A, expressed	-1.28346	-0.928894	-1.04295
10.2.1	cell wall.cellulose synthesis.cellulose synthase	a_95_p016131	Transcript	highly similar to ( 701) AT2G21770 | Symbols: CESA9, CESA09 | CESA9 (CELLULOSE SYNTHASE A9); cellulose synthase/ transferase, transferring glycosyl groups | chr2:9284837-9289495 FORWARDhighly similar to ( 641) loc_os07g14850 12007.m05929 protein CESA6 - cellulose synthase, expressedCellulose_synt	-1.17611	-0.994192	-1.08373
10.2.1	cell wall.cellulose synthesis.cellulose synthase	a_95_p087278	Transcript	weakly similar to ( 176) AT5G64740 | Symbols: CESA6, IXR2, E112, PRC1 | CESA6 (CELLULOSE SYNTHASE 6); cellulose synthase/ transferase, transferring glycosyl groups | chr5:25881555-25886333 FORWARDweakly similar to ( 140) loc_os03g62090 12003.m11087 protein CESA5 - cellulose synthase, expressed	-1.20517	-1.21807	-0.96212
10.2.1	cell wall.cellulose synthesis.cellulose synthase	a_95_p212112	Transcript	moderately similar to ( 259) AT2G32540 | Symbols: ATCSLB04, CSLB04, ATCSLB4 | ATCSLB04; cellulose synthase/ transferase/ transferase, transferring glycosyl groups | chr2:13814686-13818289 FORWARDmoderately similar to ( 270) loc_os04g35020 12004.m08594 protein CSLH2 - cellulose synthase-like family H, expressedCellulose_synt	-3.10665	-3.26509	-4.4608
10.2.1	cell wall.cellulose synthesis.cellulose synthase	a_95_p218402	Transcript	highly similar to ( 801) AT5G64740 | Symbols: CESA6, IXR2, E112, PRC1 | CESA6 (CELLULOSE SYNTHASE 6); cellulose synthase/ transferase, transferring glycosyl groups | chr5:25881555-25886333 FORWARDhighly similar to ( 762) loc_os07g14850 12007.m05929 protein CESA6 - cellulose synthase, expressedCellulose_synt	-1.08962	-1.04833	-0.833725
10.2.1	cell wall.cellulose synthesis.cellulose synthase	a_95_p240364	Transcript	highly similar to ( 826) AT4G23990 | Symbols: ATCSLG3, CSLG3 | ATCSLG3; cellulose synthase/ transferase/ transferase, transferring glycosyl groups | chr4:12456491-12460498 FORWARDhighly similar to ( 511) loc_os09g30120 12009.m22001 protein CSLE1 - cellulose synthase-like family E, expressedCellulose_synt	1.42771	1.35523	0.826859
10.2.1	cell wall.cellulose synthesis.cellulose synthase	a_95_p303508	Transcript	highly similar to ( 701) AT2G21770 | Symbols: CESA9, CESA09 | CESA9 (CELLULOSE SYNTHASE A9); cellulose synthase/ transferase, transferring glycosyl groups | chr2:9284837-9289495 FORWARDhighly similar to ( 641) loc_os07g14850 12007.m05929 protein CESA6 - cellulose synthase, expressedCellulose_synt	-1.23996	-0.974043	-1.12827
10.2.2	cell wall.cellulose synthesis.COBRA	a_95_p017016	Transcript	moderately similar to ( 427) AT4G16120 | Symbols: ATSEB1, COBL7, SEB1 | COBL7 (COBRA-LIKE 7) | chr4:9116591-9119138 REVERSEvery weakly similar to (97.4) COBL1_ORYSA COBRA-like 1 protein precursor (BRITTLE CULM1-like 6 protein) - Oryza sativa (Rice)moderately similar to ( 362) loc_os03g18910 12003.m07310 protein COBRA-like protein 7 precursor, putative, expressedPhytochel_synth	0.653753	1.07902	0.705937
10.2.2	cell wall.cellulose synthesis.COBRA	a_95_p196912	Transcript	moderately similar to ( 427) AT4G16120 | Symbols: ATSEB1, COBL7, SEB1 | COBL7 (COBRA-LIKE 7) | chr4:9116591-9119138 REVERSEvery weakly similar to (97.4) COBL1_ORYSA COBRA-like 1 protein precursor (BRITTLE CULM1-like 6 protein) - Oryza sativa (Rice)moderately similar to ( 362) loc_os03g18910 12003.m07310 protein COBRA-like protein 7 precursor, putative, expressedPhytochel_synth	0.517279	1.1039	0.631674
10.5	cell wall.cell wall proteins	a_95_p016396	Transcript	moderately similar to ( 322) AT3G48530 | Symbols: KING1 | KING1 (SNF1-RELATED PROTEIN KINASE REGULATORY SUBUNIT GAMMA 1) | chr3:17987559-17989592 FORWARDmoderately similar to ( 313) loc_os04g31340 12004.m08236 protein AKIN gamma, putative, expressed	1.40651	1.08333	0.565928
10.5	cell wall.cell wall proteins	a_95_p127552	Transcript	moderately similar to ( 262) AT3G48530 | Symbols: KING1 | KING1 (SNF1-RELATED PROTEIN KINASE REGULATORY SUBUNIT GAMMA 1) | chr3:17987559-17989592 FORWARDmoderately similar to ( 243) loc_os04g31340 12004.m08236 protein AKIN gamma, putative, expressed	1.41122	1.00838	0.455549
10.5	cell wall.cell wall proteins	a_95_p127552	Transcript	moderately similar to ( 288) AT3G48530 | Symbols: KING1 | KING1 (SNF1-RELATED PROTEIN KINASE REGULATORY SUBUNIT GAMMA 1) | chr3:17987559-17989592 FORWARDmoderately similar to ( 269) loc_os04g31340 12004.m08236 protein AKIN gamma, putative, expressed	1.41122	1.00838	0.455549
10.5	cell wall.cell wall proteins	a_95_p127552	Transcript	moderately similar to ( 322) AT3G48530 | Symbols: KING1 | KING1 (SNF1-RELATED PROTEIN KINASE REGULATORY SUBUNIT GAMMA 1) | chr3:17987559-17989592 FORWARDmoderately similar to ( 313) loc_os04g31340 12004.m08236 protein AKIN gamma, putative, expressed	1.41122	1.00838	0.455549
10.5	cell wall.cell wall proteins	a_95_p189267	Transcript	moderately similar to ( 219) AT3G48530 | Symbols: KING1 | KING1 (SNF1-RELATED PROTEIN KINASE REGULATORY SUBUNIT GAMMA 1) | chr3:17987559-17989592 FORWARDmoderately similar to ( 204) loc_os04g31340 12004.m08236 protein AKIN gamma, putative, expressed	1.47384	1.01455	0.594184
10.5	cell wall.cell wall proteins	a_95_p189267	Transcript	moderately similar to ( 322) AT3G48530 | Symbols: KING1 | KING1 (SNF1-RELATED PROTEIN KINASE REGULATORY SUBUNIT GAMMA 1) | chr3:17987559-17989592 FORWARDmoderately similar to ( 313) loc_os04g31340 12004.m08236 protein AKIN gamma, putative, expressed	1.47384	1.01455	0.594184
10.5	cell wall.cell wall proteins	a_95_p189272	Transcript	moderately similar to ( 288) AT3G48530 | Symbols: KING1 | KING1 (SNF1-RELATED PROTEIN KINASE REGULATORY SUBUNIT GAMMA 1) | chr3:17987559-17989592 FORWARDmoderately similar to ( 269) loc_os04g31340 12004.m08236 protein AKIN gamma, putative, expressed	1.50526	1.08706	0.629074
10.5	cell wall.cell wall proteins	a_95_p189272	Transcript	moderately similar to ( 322) AT3G48530 | Symbols: KING1 | KING1 (SNF1-RELATED PROTEIN KINASE REGULATORY SUBUNIT GAMMA 1) | chr3:17987559-17989592 FORWARDmoderately similar to ( 313) loc_os04g31340 12004.m08236 protein AKIN gamma, putative, expressed	1.50526	1.08706	0.629074
10.5.1.1	cell wall.cell wall proteins.AGPs.AGP	a_95_p003451	Transcript	moderately similar to ( 208) AT2G04780 | Symbols: FLA7 | FLA7 (FASCICLIN-LIKE ARABINOOGALACTAN 7) | chr2:1677488-1678252 FORWARDweakly similar to ( 196) loc_os09g30486 12009.m06208 protein fasciclin-like arabinogalactan protein 7 precursor, putative, expressed	-1.95756	-1.22067	-1.04023
10.5.1.1	cell wall.cell wall proteins.AGPs.AGP	a_95_p003451	Transcript	moderately similar to ( 209) AT2G04780 | Symbols: FLA7 | FLA7 (FASCICLIN-LIKE ARABINOOGALACTAN 7) | chr2:1677488-1678252 FORWARDweakly similar to ( 197) loc_os09g30486 12009.m06208 protein fasciclin-like arabinogalactan protein 7 precursor, putative, expressed	-1.95756	-1.22067	-1.04023
10.5.1.1	cell wall.cell wall proteins.AGPs.AGP	a_95_p013011	Transcript	weakly similar to ( 185) AT5G55730 | Symbols: FLA1 | FLA1 (FASCICLIN-LIKE ARAB INOGALACTAN 1) | chr5:22558375-22560392 REVERSEweakly similar to ( 164) loc_os09g30010 12009.m06152 protein fasciclin-like arabinogalactan protein 8 precursor, putative, expressed	-1.09355	-0.0435619	-0.539041
10.5.1.1	cell wall.cell wall proteins.AGPs.AGP	a_95_p017076	Transcript	moderately similar to ( 214) AT5G55730 | Symbols: FLA1 | FLA1 (FASCICLIN-LIKE ARAB INOGALACTAN 1) | chr5:22558375-22560392 REVERSEweakly similar to ( 155) loc_os08g23180 12008.m06339 protein fasciclin-like arabinogalactan protein 8 precursor, putative, expressed	-0.725962	-0.630427	-1.08726
10.5.1.1	cell wall.cell wall proteins.AGPs.AGP	a_95_p135547	Transcript	moderately similar to ( 214) AT5G55730 | Symbols: FLA1 | FLA1 (FASCICLIN-LIKE ARAB INOGALACTAN 1) | chr5:22558375-22560392 REVERSEweakly similar to ( 155) loc_os08g23180 12008.m06339 protein fasciclin-like arabinogalactan protein 8 precursor, putative, expressed	-0.975419	-0.74412	-1.2129
10.5.1.1	cell wall.cell wall proteins.AGPs.AGP	a_95_p135547	Transcript	moderately similar to ( 285) AT5G55730 | Symbols: FLA1 | FLA1 (FASCICLIN-LIKE ARAB INOGALACTAN 1) | chr5:22558375-22560392 REVERSEweakly similar to ( 186) loc_os08g23180 12008.m06339 protein fasciclin-like arabinogalactan protein 8 precursor, putative, expressed	-0.975419	-0.74412	-1.2129
10.5.1.1	cell wall.cell wall proteins.AGPs.AGP	a_95_p182402	Transcript	moderately similar to ( 207) AT2G04780 | Symbols: FLA7 | FLA7 (FASCICLIN-LIKE ARABINOOGALACTAN 7) | chr2:1677488-1678252 FORWARDweakly similar to ( 197) loc_os09g30486 12009.m06208 protein fasciclin-like arabinogalactan protein 7 precursor, putative, expressed	-1.98272	-1.11997	-0.917062
10.5.1.1	cell wall.cell wall proteins.AGPs.AGP	a_95_p221002	Transcript	highly similar to ( 605) AT5G06390 | Symbols: FLA17 | FLA17 (FASCICLIN-LIKE ARABINOGALACTAN PROTEIN 17 PRECURSOR) | chr5:1952939-1955047 FORWARDhighly similar to ( 518) loc_os03g57460 12003.m10664 protein fasciclin domain, putative, expressed	-1.205	-0.852476	-0.700624
10.5.1.1	cell wall.cell wall proteins.AGPs.AGP	a_95_p271291	Transcript	highly similar to ( 605) AT5G06390 | Symbols: FLA17 | FLA17 (FASCICLIN-LIKE ARABINOGALACTAN PROTEIN 17 PRECURSOR) | chr5:1952939-1955047 FORWARDhighly similar to ( 518) loc_os03g57460 12003.m10664 protein fasciclin domain, putative, expressed	-1.20811	-0.90525	-1.04364
10.5.3	cell wall.cell wall proteins.LRR	a_95_p023501	Transcript	moderately similar to ( 372) AT3G19320 | Symbols: | leucine-rich repeat family protein | chr3:6696395-6698073 REVERSEweakly similar to ( 101) RPK1_IPONI Receptor-like protein kinase precursor (EC 2.7.11.1) - Ipomoea nil (Japanese morning glory) (Pharbitis nil)moderately similar to ( 307) loc_os04g42620 12004.m09229 protein protein binding protein, putative, expressed	1.70051	1.40339	1.39611
10.5.3	cell wall.cell wall proteins.LRR	a_95_p224377	Transcript	moderately similar to ( 245) AT3G19320 | Symbols: | leucine-rich repeat family protein | chr3:6696395-6698073 REVERSEmoderately similar to ( 219) loc_os04g42620 12004.m09229 protein protein binding protein, putative, expressed	1.62289	1.2951	1.3963
10.5.3	cell wall.cell wall proteins.LRR	a_95_p224377	Transcript	moderately similar to ( 372) AT3G19320 | Symbols: | leucine-rich repeat family protein | chr3:6696395-6698073 REVERSEweakly similar to ( 101) RPK1_IPONI Receptor-like protein kinase precursor (EC 2.7.11.1) - Ipomoea nil (Japanese morning glory) (Pharbitis nil)moderately similar to ( 307) loc_os04g42620 12004.m09229 protein protein binding protein, putative, expressed	1.62289	1.2951	1.3963
10.6.1	cell wall.degradation.cellulases and beta -1,4-glucanases	a_95_p001846	Transcript	weakly similar to ( 121) AT5G20950 | Symbols: | glycosyl hydrolase family 3 protein | chr5:7107609-7110775 REVERSEweakly similar to ( 106) loc_os03g53800 12003.m101132 protein periplasmic beta-glucosidase precursor, putative, expressedGlyco_hydro_3_C	-1.09969	-0.757561	-1.12723
10.6.1	cell wall.degradation.cellulases and beta -1,4-glucanases	a_95_p210297	Transcript	highly similar to ( 610) AT4G09740 | Symbols: AtGH9B14 | AtGH9B14 (Arabidopsis thaliana glycosyl hydrolase 9B14); catalytic/ hydrolase, hydrolyzing O-glycosyl compounds | chr4:6142706-6145003 REVERSEhighly similar to ( 638) GUN_PHAVU Endoglucanase precursor (EC 3.2.1.4) (Endo-1,4-beta-glucanase) (Abscission cellulase) - Phaseolus vulgaris (Kidney bean) (French bean)highly similar to ( 558) loc_os…	2.35314	1.56194	1.35954
10.6.2	cell wall.degradation.mannan-xylose-arabinose-fucose	a_95_p008856	Transcript	moderately similar to ( 464) AT5G66460 | Symbols: | (1-4)-beta-mannan endohydrolase, putative | chr5:26538911-26540837 REVERSEmoderately similar to ( 440) loc_os01g47400 12001.m10935 protein hydrolase, hydrolyzing O-glycosyl compounds, putative, expressedCOG3934	-1.42978	-1.4009	-1.50697
10.6.2	cell wall.degradation.mannan-xylose-arabinose-fucose	a_95_p190892	Transcript	moderately similar to ( 469) AT5G66460 | Symbols: | (1-4)-beta-mannan endohydrolase, putative | chr5:26538911-26540837 REVERSEmoderately similar to ( 435) loc_os01g47400 12001.m10935 protein hydrolase, hydrolyzing O-glycosyl compounds, putative, expressedCOG3934	-1.4988	-1.42317	-1.51662
10.6.2	cell wall.degradation.mannan-xylose-arabinose-fucose	a_95_p190897	Transcript	moderately similar to ( 426) AT5G66460 | Symbols: | (1-4)-beta-mannan endohydrolase, putative | chr5:26538911-26540837 REVERSEmoderately similar to ( 397) loc_os01g47400 12001.m10935 protein hydrolase, hydrolyzing O-glycosyl compounds, putative, expressedCOG3934	-1.537	-1.3247	-1.40142
10.6.2	cell wall.degradation.mannan-xylose-arabinose-fucose	a_95_p190897	Transcript	moderately similar to ( 464) AT5G66460 | Symbols: | (1-4)-beta-mannan endohydrolase, putative | chr5:26538911-26540837 REVERSEmoderately similar to ( 440) loc_os01g47400 12001.m10935 protein hydrolase, hydrolyzing O-glycosyl compounds, putative, expressedCOG3934	-1.537	-1.3247	-1.40142
10.6.2	cell wall.degradation.mannan-xylose-arabinose-fucose	a_95_p190897	Transcript	moderately similar to ( 469) AT5G66460 | Symbols: | (1-4)-beta-mannan endohydrolase, putative | chr5:26538911-26540837 REVERSEmoderately similar to ( 435) loc_os01g47400 12001.m10935 protein hydrolase, hydrolyzing O-glycosyl compounds, putative, expressedCOG3934	-1.537	-1.3247	-1.40142
10.6.2	cell wall.degradation.mannan-xylose-arabinose-fucose	a_95_p211882	Transcript	moderately similar to ( 315) AT5G64570 | Symbols: XYL4, ATBXL4 | XYL4; hydrolase, hydrolyzing O-glycosyl compounds / xylan 1,4-beta-xylosidase | chr5:25810227-25813309 REVERSEmoderately similar to ( 242) XYNB_PRUPE Putative beta-D-xylosidase (EC 3.2.1.-) (PpAz152) (Fragment) - Prunus persica (Peach)moderately similar to ( 326) loc_os04g54810 12004.m10373 protein beta-D-xylosidase, putative, expre…	1.39552	0.984077	1.10581
10.6.2	cell wall.degradation.mannan-xylose-arabinose-fucose	a_95_p260196	Transcript	moderately similar to ( 315) AT5G64570 | Symbols: XYL4, ATBXL4 | XYL4; hydrolase, hydrolyzing O-glycosyl compounds / xylan 1,4-beta-xylosidase | chr5:25810227-25813309 REVERSEmoderately similar to ( 242) XYNB_PRUPE Putative beta-D-xylosidase (EC 3.2.1.-) (PpAz152) (Fragment) - Prunus persica (Peach)moderately similar to ( 326) loc_os04g54810 12004.m10373 protein beta-D-xylosidase, putative, expre…	1.3505	0.873162	0.776359
10.6.3	cell wall.degradation.pectate lyases and polygalacturonases	a_95_p009881	Transcript	highly similar to ( 660) AT1G67750 | Symbols: | pectate lyase family protein | chr1:25401660-25403165 FORWARDmoderately similar to ( 421) PEL_LILLO Pectate lyase precursor (EC 4.2.2.2) - Lilium longiflorum (Trumpet lily)highly similar to ( 587) loc_os04g05050 12004.m35243 protein pectate lyase 8 precursor, putative, expressedAmb_all Pec_lyase_C PelB	-2.10015	-1.58053	-1.11431
10.6.3	cell wall.degradation.pectate lyases and polygalacturonases	a_95_p014141	Transcript	highly similar to ( 660) AT1G67750 | Symbols: | pectate lyase family protein | chr1:25401660-25403165 FORWARDmoderately similar to ( 421) PEL_LILLO Pectate lyase precursor (EC 4.2.2.2) - Lilium longiflorum (Trumpet lily)highly similar to ( 587) loc_os04g05050 12004.m35243 protein pectate lyase 8 precursor, putative, expressedAmb_all Pec_lyase_C PelB	-1.693	-1.27062	-0.824069
10.6.3	cell wall.degradation.pectate lyases and polygalacturonases	a_95_p019576	Transcript	weakly similar to ( 184) AT5G25610 | Symbols: RD22 | RD22; nutrient reservoir | chr5:8914498-8916684 REVERSEweakly similar to ( 109) EA92_VICFA Embryonic abundant protein USP92 precursor - Vicia faba (Broad bean)weakly similar to ( 188) loc_os01g53240 12001.m11493 protein dehydration-induced protein RD22-like protein 2, putative, expressedBURP	0.701436	1.62587	2.53224
10.6.3	cell wall.degradation.pectate lyases and polygalacturonases	a_95_p020871	Transcript	moderately similar to ( 317) AT5G06860 | Symbols: PGIP1, ATPGIP1 | PGIP1 (POLYGALACTURONASE INHIBITING PROTEIN 1); protein binding | chr5:2132373-2133434 FORWARDmoderately similar to ( 249) PGIP2_PHAVU Polygalacturonase inhibitor 2 precursor (Polygalacturonase-inhibiting protein) (PGIP-2) - Phaseolus vulgaris (Kidney bean) (French bean)moderately similar to ( 219) loc_os05g01430 12005.m04682 prot…	0.685335	1.19196	0.889166
10.6.3	cell wall.degradation.pectate lyases and polygalacturonases	a_95_p105547	Transcript	highly similar to ( 660) AT1G67750 | Symbols: | pectate lyase family protein | chr1:25401660-25403165 FORWARDmoderately similar to ( 421) PEL_LILLO Pectate lyase precursor (EC 4.2.2.2) - Lilium longiflorum (Trumpet lily)highly similar to ( 587) loc_os04g05050 12004.m35243 protein pectate lyase 8 precursor, putative, expressedAmb_all Pec_lyase_C PelB	-1.91748	-1.54861	-1.09303
10.6.3	cell wall.degradation.pectate lyases and polygalacturonases	a_95_p105547	Transcript	moderately similar to ( 283) AT1G67750 | Symbols: | pectate lyase family protein | chr1:25401660-25403165 FORWARDweakly similar to ( 163) PEL_TOBAC Pectate lyase precursor (EC 4.2.2.2) - Nicotiana tabacum (Common tobacco)moderately similar to ( 248) loc_os04g05050 12004.m35243 protein pectate lyase 8 precursor, putative, expressed	-1.91748	-1.54861	-1.09303
10.6.3	cell wall.degradation.pectate lyases and polygalacturonases	a_95_p126117	Transcript	moderately similar to ( 322) AT5G06860 | Symbols: PGIP1, ATPGIP1 | PGIP1 (POLYGALACTURONASE INHIBITING PROTEIN 1); protein binding | chr5:2132373-2133434 FORWARDmoderately similar to ( 231) PGIP2_PHAVU Polygalacturonase inhibitor 2 precursor (Polygalacturonase-inhibiting protein) (PGIP-2) - Phaseolus vulgaris (Kidney bean) (French bean)moderately similar to ( 223) loc_os07g38130 12007.m08062 prot…	0.631185	1.06243	0.940733
10.6.3	cell wall.degradation.pectate lyases and polygalacturonases	a_95_p126117	Transcript	moderately similar to ( 332) AT5G06860 | Symbols: PGIP1, ATPGIP1 | PGIP1 (POLYGALACTURONASE INHIBITING PROTEIN 1); protein binding | chr5:2132373-2133434 FORWARDmoderately similar to ( 233) PGIP2_PHAVU Polygalacturonase inhibitor 2 precursor (Polygalacturonase-inhibiting protein) (PGIP-2) - Phaseolus vulgaris (Kidney bean) (French bean)moderately similar to ( 219) loc_os07g38130 12007.m08062 prot…	0.631185	1.06243	0.940733
10.6.3	cell wall.degradation.pectate lyases and polygalacturonases	a_95_p126117	Transcript	moderately similar to ( 379) AT5G06860 | Symbols: PGIP1, ATPGIP1 | PGIP1 (POLYGALACTURONASE INHIBITING PROTEIN 1); protein binding | chr5:2132373-2133434 FORWARDmoderately similar to ( 288) PGIP1_PHAVU Polygalacturonase inhibitor 1 precursor (Polygalacturonase-inhibiting protein) (PGIP-1) - Phaseolus vulgaris (Kidney bean) (French bean)moderately similar to ( 258) loc_os05g01380 12005.m04677 prot…	0.631185	1.06243	0.940733
10.6.3	cell wall.degradation.pectate lyases and polygalacturonases	a_95_p129257	Transcript	moderately similar to ( 218) AT1G60590 | Symbols: | polygalacturonase, putative / pectinase, putative | chr1:22314426-22316867 REVERSEvery weakly similar to (80.5) PGLR_ACTCH Polygalacturonase precursor (EC 3.2.1.15) (PG) (Pectinase) - Actinidia chinensis (Kiwi) (Yangtao)weakly similar to ( 170) loc_os01g44970 12001.m10703 protein polygalacturonase precursor, putative, expressed	-5.01504	-3.52283	-4.58542
10.6.3	cell wall.degradation.pectate lyases and polygalacturonases	a_95_p140907	Transcript	very weakly similar to (84.3) AT3G55140 | Symbols: | pectate lyase family protein | chr3:20439060-20440225 FORWARD	-1.15953	-1.02325	-0.937225
10.6.3	cell wall.degradation.pectate lyases and polygalacturonases	a_95_p157327	Transcript	highly similar to ( 660) AT1G67750 | Symbols: | pectate lyase family protein | chr1:25401660-25403165 FORWARDmoderately similar to ( 421) PEL_LILLO Pectate lyase precursor (EC 4.2.2.2) - Lilium longiflorum (Trumpet lily)highly similar to ( 587) loc_os04g05050 12004.m35243 protein pectate lyase 8 precursor, putative, expressedAmb_all Pec_lyase_C PelB	-1.86036	-1.42296	-1.05981
10.6.3	cell wall.degradation.pectate lyases and polygalacturonases	a_95_p157327	Transcript	moderately similar to ( 203) AT1G67750 | Symbols: | pectate lyase family protein | chr1:25401660-25403165 FORWARDweakly similar to ( 135) PEL_TOBAC Pectate lyase precursor (EC 4.2.2.2) - Nicotiana tabacum (Common tobacco)weakly similar to ( 176) loc_os04g05050 12004.m35243 protein pectate lyase 8 precursor, putative, expressed	-1.86036	-1.42296	-1.05981
10.6.3	cell wall.degradation.pectate lyases and polygalacturonases	a_95_p157327	Transcript	moderately similar to ( 283) AT1G67750 | Symbols: | pectate lyase family protein | chr1:25401660-25403165 FORWARDweakly similar to ( 163) PEL_TOBAC Pectate lyase precursor (EC 4.2.2.2) - Nicotiana tabacum (Common tobacco)moderately similar to ( 248) loc_os04g05050 12004.m35243 protein pectate lyase 8 precursor, putative, expressed	-1.86036	-1.42296	-1.05981
10.6.3	cell wall.degradation.pectate lyases and polygalacturonases	a_95_p198372	Transcript	weakly similar to ( 184) AT5G25610 | Symbols: RD22 | RD22; nutrient reservoir | chr5:8914498-8916684 REVERSEweakly similar to ( 109) EA92_VICFA Embryonic abundant protein USP92 precursor - Vicia faba (Broad bean)weakly similar to ( 188) loc_os01g53240 12001.m11493 protein dehydration-induced protein RD22-like protein 2, putative, expressedBURP	0.732862	1.52002	2.63322
10.6.3	cell wall.degradation.pectate lyases and polygalacturonases	a_95_p233239	Transcript	weakly similar to ( 184) AT5G25610 | Symbols: RD22 | RD22; nutrient reservoir | chr5:8914498-8916684 REVERSEweakly similar to ( 109) EA92_VICFA Embryonic abundant protein USP92 precursor - Vicia faba (Broad bean)weakly similar to ( 188) loc_os01g53240 12001.m11493 protein dehydration-induced protein RD22-like protein 2, putative, expressedBURP	1.15777	2.01023	2.87447
10.6.3	cell wall.degradation.pectate lyases and polygalacturonases	a_95_p244112	Transcript	highly similar to ( 530) AT3G61490 | Symbols: | glycoside hydrolase family 28 protein / polygalacturonase (pectinase) family protein | chr3:22758439-22760137 FORWARDvery weakly similar to (82.4) PGLR2_MAIZE Exopolygalacturonase precursor (EC 3.2.1.67) (ExoPG) (Pectinase) (Galacturan 1,4-alpha-galacturonidase) - Zea mays (Maize)moderately similar to ( 449) loc_os03g03350 12003.m05870 protein glyco…	-0.820765	-1.00267	-1.18135
10.6.3	cell wall.degradation.pectate lyases and polygalacturonases	a_95_p244112	Transcript	moderately similar to ( 209) AT3G61490 | Symbols: | glycoside hydrolase family 28 protein / polygalacturonase (pectinase) family protein | chr3:22758439-22760137 FORWARDweakly similar to ( 162) loc_os03g03350 12003.m05870 protein glycoside hydrolase, family 28, putative, expressed	-0.820765	-1.00267	-1.18135
10.6.3	cell wall.degradation.pectate lyases and polygalacturonases	a_95_p246017	Transcript	highly similar to ( 660) AT1G67750 | Symbols: | pectate lyase family protein | chr1:25401660-25403165 FORWARDmoderately similar to ( 421) PEL_LILLO Pectate lyase precursor (EC 4.2.2.2) - Lilium longiflorum (Trumpet lily)highly similar to ( 587) loc_os04g05050 12004.m35243 protein pectate lyase 8 precursor, putative, expressedAmb_all Pec_lyase_C PelB	-1.99901	-1.5631	-1.1477
10.7	cell wall.modification	a_95_p009341	Transcript	moderately similar to ( 330) AT1G32170 | Symbols: XTR4, XTH30 | XTR4 (XYLOGLUCAN ENDOTRANSGLYCOSYLASE 4); hydrolase, acting on glycosyl bonds / hydrolase, hydrolyzing O-glycosyl compounds / xyloglucan:xyloglucosyl transferase | chr1:11575434-11577776 FORWARDweakly similar to ( 158) XTHA_PHAAN Xyloglucan endotransglucosylase/hydrolase protein A precursor (EC 2.4.1.207) (VaXTH1) - Phaseolus angular…	2.06595	0.887609	0.3781
10.7	cell wall.modification	a_95_p010321	Transcript	moderately similar to ( 400) AT4G14130 | Symbols: XTR7 | XTR7 (XYLOGLUCAN ENDOTRANSGLYCOSYLASE 7); hydrolase, acting on glycosyl bonds / hydrolase, hydrolyzing O-glycosyl compounds / xyloglucan:xyloglucosyl transferase | chr4:8137161-8138196 REVERSEmoderately similar to ( 422) BRU1_SOYBN Brassinosteroid-regulated protein BRU1 precursor - Glycine max (Soybean)moderately similar to ( 350) loc_os06g…	1.04483	0.732093	0.611441
10.7	cell wall.modification	a_95_p010671	Transcript	moderately similar to ( 395) AT4G25810 | Symbols: XTR6, XTH23 | XTR6 (XYLOGLUCAN ENDOTRANSGLYCOSYLASE 6); hydrolase, acting on glycosyl bonds / hydrolase, hydrolyzing O-glycosyl compounds / xyloglucan:xyloglucosyl transferase | chr4:13128694-13129715 FORWARDmoderately similar to ( 393) BRU1_SOYBN Brassinosteroid-regulated protein BRU1 precursor - Glycine max (Soybean)moderately similar to ( 379) …	0.42556	2.58869	1.21391
10.7	cell wall.modification	a_95_p015281	Transcript	moderately similar to ( 318) AT4G38400 | Symbols: ATEXLA2, EXPL2, ATEXPL2, ATHEXP BETA 2.2 | ATEXLA2 (ARABIDOPSIS THALIANA EXPANSIN-LIKE A2) | chr4:17978675-17979665 REVERSEmoderately similar to ( 303) EXLA1_ORYSA Expansin-like A1 precursor (OsEXLA1) (OsEXPL1) (OsaEXPb2.1) - Oryza sativa (Rice)moderately similar to ( 303) loc_os03g04020 12003.m101177 protein expansin-like 3 precursor, putative, e…	2.5774	1.90418	1.77107
10.7	cell wall.modification	a_95_p015886	Transcript	moderately similar to ( 474) AT4G37800 | Symbols: | xyloglucan:xyloglucosyl transferase, putative / xyloglucan endotransglycosylase, putative / endo-xyloglucan transferase, putative | chr4:17775703-17777372 REVERSEmoderately similar to ( 305) XTH_TOBAC Probable xyloglucan endotransglucosylase/hydrolase protein precursor (EC 2.4.1.207) - Nicotiana tabacum (Common tobacco)moderately similar to ( 29…	-0.819489	-1.16196	-1.18772
10.7	cell wall.modification	a_95_p018106	Transcript	moderately similar to ( 453) AT4G03210 | Symbols: XTH9 | XTH9 (XYLOGLUCAN ENDOTRANSGLUCOSYLASE/HYDROLASE 9); hydrolase, acting on glycosyl bonds / xyloglucan:xyloglucosyl transferase | chr4:1416107-1417197 FORWARDmoderately similar to ( 305) XTH_WHEAT Probable xyloglucan endotransglucosylase/hydrolase precursor (EC 2.4.1.207) - Triticum aestivum (Wheat)moderately similar to ( 350) loc_os04g53950 …	1.11758	1.35134	0.951909
10.7	cell wall.modification	a_95_p019601	Transcript	moderately similar to ( 316) AT4G38400 | Symbols: ATEXLA2, EXPL2, ATEXPL2, ATHEXP BETA 2.2 | ATEXLA2 (ARABIDOPSIS THALIANA EXPANSIN-LIKE A2) | chr4:17978675-17979665 REVERSEmoderately similar to ( 296) EXLA1_ORYSA Expansin-like A1 precursor (OsEXLA1) (OsEXPL1) (OsaEXPb2.1) - Oryza sativa (Rice)moderately similar to ( 296) loc_os03g04020 12003.m101177 protein expansin-like 3 precursor, putative, e…	2.19454	1.68341	1.46154
10.7	cell wall.modification	a_95_p025286	Transcript	moderately similar to ( 229) AT4G17030 | Symbols: ATEXLB1, EXPR, AT-EXPR, ATEXPR1, ATHEXP BETA 3.1 | ATEXLB1 (ARABIDOPSIS THALIANA EXPANSIN-LIKE B1) | chr4:9581817-9583181 REVERSEweakly similar to ( 152) EXLA1_ORYSA Expansin-like A1 precursor (OsEXLA1) (OsEXPL1) (OsaEXPb2.1) - Oryza sativa (Rice)weakly similar to ( 152) loc_os03g04020 12003.m101177 protein expansin-like 3 precursor, putative, exp…	-1.99731	-1.82309	-2.84536
10.7	cell wall.modification	a_95_p032706	Transcript	moderately similar to ( 296) AT2G39700 | Symbols: ATEXPA4, ATEXP4, ATHEXP ALPHA 1.6 | ATEXPA4 (ARABIDOPSIS THALIANA EXPANSIN A4) | chr2:16544246-16545434 REVERSEmoderately similar to ( 294) EXPA7_ORYSA Expansin-A7 precursor (OsEXPA7) (Alpha-expansin-7) (OsEXP7) (OsaEXPa1.26) - Oryza sativa (Rice)moderately similar to ( 294) loc_os03g60720 12003.m10961 protein alpha-expansin 6 precursor, putative,…	-1.29181	-0.421792	-0.0449628
10.7	cell wall.modification	a_95_p034139	Transcript	moderately similar to ( 309) AT2G03090 | Symbols: ATEXPA15, EXP15, ATEXP15, ATHEXP ALPHA 1.3 | ATEXPA15 (ARABIDOPSIS THALIANA EXPANSIN A15) | chr2:917361-918554 REVERSEmoderately similar to ( 290) EXPA4_ORYSA Expansin-A4 precursor (OsEXPA4) (Alpha-expansin-4) (OsEXP4) (OsaEXPa1.22) - Oryza sativa (Rice)moderately similar to ( 290) loc_os05g39990 12005.m08176 protein alpha-expansin 1 precursor, pu…	-1.5906	-0.869918	-0.301923
10.7	cell wall.modification	a_95_p034139	Transcript	moderately similar to ( 309) AT2G03090 | Symbols: ATEXPA15, EXP15, ATEXP15, ATHEXP ALPHA 1.3 | ATEXPA15 (ARABIDOPSIS THALIANA EXPANSIN A15) | chr2:917361-918554 REVERSEmoderately similar to ( 293) EXPA4_ORYSA Expansin-A4 precursor (OsEXPA4) (Alpha-expansin-4) (OsEXP4) (OsaEXPa1.22) - Oryza sativa (Rice)moderately similar to ( 293) loc_os05g39990 12005.m08176 protein alpha-expansin 1 precursor, pu…	-1.5906	-0.869918	-0.301923
10.7	cell wall.modification	a_95_p034139	Transcript	weakly similar to ( 151) AT3G29030 | Symbols: ATEXPA5, ATEXP5, ATHEXP ALPHA 1.4, EXP5, EXPA5 | EXPA5 (EXPANSIN A5) | chr3:11011538-11013068 REVERSEweakly similar to ( 140) EXPA4_ORYSA Expansin-A4 precursor (OsEXPA4) (Alpha-expansin-4) (OsEXP4) (OsaEXPa1.22) - Oryza sativa (Rice)weakly similar to ( 140) loc_os05g39990 12005.m08176 protein alpha-expansin 1 precursor, putative, expressedPollen_aller…	-1.5906	-0.869918	-0.301923
10.7	cell wall.modification	a_95_p059950	Transcript	moderately similar to ( 379) AT4G03210 | Symbols: XTH9 | XTH9 (XYLOGLUCAN ENDOTRANSGLUCOSYLASE/HYDROLASE 9); hydrolase, acting on glycosyl bonds / xyloglucan:xyloglucosyl transferase | chr4:1416107-1417197 FORWARDmoderately similar to ( 271) XTH_WHEAT Probable xyloglucan endotransglucosylase/hydrolase precursor (EC 2.4.1.207) - Triticum aestivum (Wheat)moderately similar to ( 300) loc_os04g53950 …	0.674929	1.12055	0.666201
10.7	cell wall.modification	a_95_p093503	Transcript	moderately similar to ( 223) AT1G11545 | Symbols: | xyloglucan:xyloglucosyl transferase, putative / xyloglucan endotransglycosylase, putative / endo-xyloglucan transferase, putative | chr1:3878689-3880286 REVERSEweakly similar to ( 145) XTH_WHEAT Probable xyloglucan endotransglucosylase/hydrolase precursor (EC 2.4.1.207) - Triticum aestivum (Wheat)weakly similar to ( 170) loc_os07g34580 12007.m07…	-1.18816	-0.622467	-0.172525
10.7	cell wall.modification	a_95_p093503	Transcript	moderately similar to ( 396) AT1G11545 | Symbols: | xyloglucan:xyloglucosyl transferase, putative / xyloglucan endotransglycosylase, putative / endo-xyloglucan transferase, putative | chr1:3878689-3880286 REVERSEmoderately similar to ( 240) XTH_WHEAT Probable xyloglucan endotransglucosylase/hydrolase precursor (EC 2.4.1.207) - Triticum aestivum (Wheat)moderately similar to ( 316) loc_os07g34580 1…	-1.18816	-0.622467	-0.172525
10.7	cell wall.modification	a_95_p103392	Transcript	moderately similar to ( 241) AT4G38400 | Symbols: ATEXLA2, EXPL2, ATEXPL2, ATHEXP BETA 2.2 | ATEXLA2 (ARABIDOPSIS THALIANA EXPANSIN-LIKE A2) | chr4:17978675-17979665 REVERSEmoderately similar to ( 228) EXLA1_ORYSA Expansin-like A1 precursor (OsEXLA1) (OsEXPL1) (OsaEXPb2.1) - Oryza sativa (Rice)moderately similar to ( 228) loc_os03g04020 12003.m101177 protein expansin-like 3 precursor, putative, e…	3.03249	2.06013	2.04515
10.7	cell wall.modification	a_95_p103392	Transcript	moderately similar to ( 244) AT3G45960 | Symbols: ATEXLA3, EXPL3, ATEXPL3, ATHEXP BETA 2.3 | ATEXLA3 (arabidopsis thaliana expansin-like a3) | chr3:16892826-16893789 FORWARDmoderately similar to ( 232) EXLA1_ORYSA Expansin-like A1 precursor (OsEXLA1) (OsEXPL1) (OsaEXPb2.1) - Oryza sativa (Rice)moderately similar to ( 232) loc_os03g04020 12003.m101177 protein expansin-like 3 precursor, putative, e…	3.03249	2.06013	2.04515
10.7	cell wall.modification	a_95_p103392	Transcript	moderately similar to ( 318) AT4G38400 | Symbols: ATEXLA2, EXPL2, ATEXPL2, ATHEXP BETA 2.2 | ATEXLA2 (ARABIDOPSIS THALIANA EXPANSIN-LIKE A2) | chr4:17978675-17979665 REVERSEmoderately similar to ( 303) EXLA1_ORYSA Expansin-like A1 precursor (OsEXLA1) (OsEXPL1) (OsaEXPb2.1) - Oryza sativa (Rice)moderately similar to ( 303) loc_os03g04020 12003.m101177 protein expansin-like 3 precursor, putative, e…	3.03249	2.06013	2.04515
10.7	cell wall.modification	a_95_p112337	Transcript	moderately similar to ( 224) AT5G57550 | Symbols: XTR3 | XTR3 (XYLOGLUCAN ENDOTRANSGLYCOSYLASE 3); hydrolase, acting on glycosyl bonds / xyloglucan:xyloglucosyl transferase | chr5:23305055-23306384 REVERSEmoderately similar to ( 211) BRU1_SOYBN Brassinosteroid-regulated protein BRU1 precursor - Glycine max (Soybean)moderately similar to ( 209) loc_os06g48200 12006.m09346 protein xyloglucan endotr…	1.30432	2.34834	1.36563
10.7	cell wall.modification	a_95_p112517	Transcript	moderately similar to ( 453) AT4G03210 | Symbols: XTH9 | XTH9 (XYLOGLUCAN ENDOTRANSGLUCOSYLASE/HYDROLASE 9); hydrolase, acting on glycosyl bonds / xyloglucan:xyloglucosyl transferase | chr4:1416107-1417197 FORWARDmoderately similar to ( 305) XTH_WHEAT Probable xyloglucan endotransglucosylase/hydrolase precursor (EC 2.4.1.207) - Triticum aestivum (Wheat)moderately similar to ( 350) loc_os04g53950 …	0.972359	1.3439	0.903839
10.7	cell wall.modification	a_95_p112517	Transcript	weakly similar to ( 158) AT4G03210 | Symbols: XTH9 | XTH9 (XYLOGLUCAN ENDOTRANSGLUCOSYLASE/HYDROLASE 9); hydrolase, acting on glycosyl bonds / xyloglucan:xyloglucosyl transferase | chr4:1416107-1417197 FORWARDweakly similar to ( 102) XTH_WHEAT Probable xyloglucan endotransglucosylase/hydrolase precursor (EC 2.4.1.207) - Triticum aestivum (Wheat)weakly similar to ( 128) loc_os04g53950 12004.m35473…	0.972359	1.3439	0.903839
10.7	cell wall.modification	a_95_p112827	Transcript	weakly similar to ( 170) AT4G03210 | Symbols: XTH9 | XTH9 (XYLOGLUCAN ENDOTRANSGLUCOSYLASE/HYDROLASE 9); hydrolase, acting on glycosyl bonds / xyloglucan:xyloglucosyl transferase | chr4:1416107-1417197 FORWARDweakly similar to ( 130) BRU1_SOYBN Brassinosteroid-regulated protein BRU1 precursor - Glycine max (Soybean)weakly similar to ( 139) loc_os04g53950 12004.m35473 protein glycosyl hydrolases f…	0.801209	1.18871	0.73953
10.7	cell wall.modification	a_95_p115612	Transcript	moderately similar to ( 384) AT5G57550 | Symbols: XTR3 | XTR3 (XYLOGLUCAN ENDOTRANSGLYCOSYLASE 3); hydrolase, acting on glycosyl bonds / xyloglucan:xyloglucosyl transferase | chr5:23305055-23306384 REVERSEmoderately similar to ( 372) BRU1_SOYBN Brassinosteroid-regulated protein BRU1 precursor - Glycine max (Soybean)moderately similar to ( 377) loc_os06g48200 12006.m09346 protein xyloglucan endotr…	1.03544	0.460819	0.54358
10.7	cell wall.modification	a_95_p117607	Transcript	moderately similar to ( 322) AT1G32170 | Symbols: XTR4, XTH30 | XTR4 (XYLOGLUCAN ENDOTRANSGLYCOSYLASE 4); hydrolase, acting on glycosyl bonds / hydrolase, hydrolyzing O-glycosyl compounds / xyloglucan:xyloglucosyl transferase | chr1:11575434-11577776 FORWARDweakly similar to ( 164) XTH_WHEAT Probable xyloglucan endotransglucosylase/hydrolase precursor (EC 2.4.1.207) - Triticum aestivum (Wheat)mod…	2.4962	1.41056	0.612949
10.7	cell wall.modification	a_95_p117607	Transcript	moderately similar to ( 330) AT1G32170 | Symbols: XTR4, XTH30 | XTR4 (XYLOGLUCAN ENDOTRANSGLYCOSYLASE 4); hydrolase, acting on glycosyl bonds / hydrolase, hydrolyzing O-glycosyl compounds / xyloglucan:xyloglucosyl transferase | chr1:11575434-11577776 FORWARDweakly similar to ( 158) XTHA_PHAAN Xyloglucan endotransglucosylase/hydrolase protein A precursor (EC 2.4.1.207) (VaXTH1) - Phaseolus angular…	2.4962	1.41056	0.612949
10.7	cell wall.modification	a_95_p117607	Transcript	moderately similar to ( 421) AT1G32170 | Symbols: XTR4, XTH30 | XTR4 (XYLOGLUCAN ENDOTRANSGLYCOSYLASE 4); hydrolase, acting on glycosyl bonds / hydrolase, hydrolyzing O-glycosyl compounds / xyloglucan:xyloglucosyl transferase | chr1:11575434-11577776 FORWARDmoderately similar to ( 201) XTHA_PHAAN Xyloglucan endotransglucosylase/hydrolase protein A precursor (EC 2.4.1.207) (VaXTH1) - Phaseolus ang…	2.4962	1.41056	0.612949
10.7	cell wall.modification	a_95_p121032	Transcript	moderately similar to ( 362) AT4G28250 | Symbols: ATEXPB3, EXPB3, ATHEXP BETA 1.6 | ATEXPB3 (ARABIDOPSIS THALIANA EXPANSIN B3) | chr4:14000446-14001945 REVERSEmoderately similar to ( 325) EXB17_ORYSA Expansin-B17 precursor (OsEXPB17) (Beta-expansin-17) (OsaEXPb1.13) - Oryza sativa (Rice)moderately similar to ( 329) loc_os02g42650 12002.m09300 protein beta-expansin 3 precursor, putative, expressed…	-1.12649	-0.437612	-0.546495
10.7	cell wall.modification	a_95_p135227	Transcript	moderately similar to ( 225) AT4G03210 | Symbols: XTH9 | XTH9 (XYLOGLUCAN ENDOTRANSGLUCOSYLASE/HYDROLASE 9); hydrolase, acting on glycosyl bonds / xyloglucan:xyloglucosyl transferase | chr4:1416107-1417197 FORWARDweakly similar to ( 157) XTH_WHEAT Probable xyloglucan endotransglucosylase/hydrolase precursor (EC 2.4.1.207) - Triticum aestivum (Wheat)weakly similar to ( 189) loc_os04g53950 12004.m3…	0.662466	1.09767	0.676018
10.7	cell wall.modification	a_95_p135827	Transcript	moderately similar to ( 309) AT2G03090 | Symbols: ATEXPA15, EXP15, ATEXP15, ATHEXP ALPHA 1.3 | ATEXPA15 (ARABIDOPSIS THALIANA EXPANSIN A15) | chr2:917361-918554 REVERSEmoderately similar to ( 290) EXPA4_ORYSA Expansin-A4 precursor (OsEXPA4) (Alpha-expansin-4) (OsEXP4) (OsaEXPa1.22) - Oryza sativa (Rice)moderately similar to ( 290) loc_os05g39990 12005.m08176 protein alpha-expansin 1 precursor, pu…	-1.96379	-1.26758	-0.43943
10.7	cell wall.modification	a_95_p140632	Transcript	moderately similar to ( 229) AT4G17030 | Symbols: ATEXLB1, EXPR, AT-EXPR, ATEXPR1, ATHEXP BETA 3.1 | ATEXLB1 (ARABIDOPSIS THALIANA EXPANSIN-LIKE B1) | chr4:9581817-9583181 REVERSEweakly similar to ( 152) EXLA1_ORYSA Expansin-like A1 precursor (OsEXLA1) (OsEXPL1) (OsaEXPb2.1) - Oryza sativa (Rice)weakly similar to ( 152) loc_os03g04020 12003.m101177 protein expansin-like 3 precursor, putative, exp…	-2.47829	-2.81886	-3.00837
10.7	cell wall.modification	a_95_p140632	Transcript	weakly similar to ( 112) AT4G17030 | Symbols: ATEXLB1, EXPR, AT-EXPR, ATEXPR1, ATHEXP BETA 3.1 | ATEXLB1 (ARABIDOPSIS THALIANA EXPANSIN-LIKE B1) | chr4:9581817-9583181 REVERSE	-2.47829	-2.81886	-3.00837
10.7	cell wall.modification	a_95_p143857	Transcript	moderately similar to ( 256) AT1G32170 | Symbols: XTR4, XTH30 | XTR4 (XYLOGLUCAN ENDOTRANSGLYCOSYLASE 4); hydrolase, acting on glycosyl bonds / hydrolase, hydrolyzing O-glycosyl compounds / xyloglucan:xyloglucosyl transferase | chr1:11575434-11577776 FORWARDweakly similar to ( 126) XTHA_PHAAN Xyloglucan endotransglucosylase/hydrolase protein A precursor (EC 2.4.1.207) (VaXTH1) - Phaseolus angular…	2.58168	1.26261	0.628896
10.7	cell wall.modification	a_95_p143857	Transcript	moderately similar to ( 330) AT1G32170 | Symbols: XTR4, XTH30 | XTR4 (XYLOGLUCAN ENDOTRANSGLYCOSYLASE 4); hydrolase, acting on glycosyl bonds / hydrolase, hydrolyzing O-glycosyl compounds / xyloglucan:xyloglucosyl transferase | chr1:11575434-11577776 FORWARDweakly similar to ( 158) XTHA_PHAAN Xyloglucan endotransglucosylase/hydrolase protein A precursor (EC 2.4.1.207) (VaXTH1) - Phaseolus angular…	2.58168	1.26261	0.628896
10.7	cell wall.modification	a_95_p143857	Transcript	moderately similar to ( 421) AT1G32170 | Symbols: XTR4, XTH30 | XTR4 (XYLOGLUCAN ENDOTRANSGLYCOSYLASE 4); hydrolase, acting on glycosyl bonds / hydrolase, hydrolyzing O-glycosyl compounds / xyloglucan:xyloglucosyl transferase | chr1:11575434-11577776 FORWARDmoderately similar to ( 201) XTHA_PHAAN Xyloglucan endotransglucosylase/hydrolase protein A precursor (EC 2.4.1.207) (VaXTH1) - Phaseolus ang…	2.58168	1.26261	0.628896
10.7	cell wall.modification	a_95_p145892	Transcript	moderately similar to ( 345) AT5G57550 | Symbols: XTR3 | XTR3 (XYLOGLUCAN ENDOTRANSGLYCOSYLASE 3); hydrolase, acting on glycosyl bonds / xyloglucan:xyloglucosyl transferase | chr5:23305055-23306384 REVERSEmoderately similar to ( 329) BRU1_SOYBN Brassinosteroid-regulated protein BRU1 precursor - Glycine max (Soybean)moderately similar to ( 324) loc_os06g48160 12006.m09342 protein xyloglucan endotr…	-1.9174	-0.426651	-0.770066
10.7	cell wall.modification	a_95_p146182	Transcript	moderately similar to ( 309) AT4G25810 | Symbols: XTR6, XTH23 | XTR6 (XYLOGLUCAN ENDOTRANSGLYCOSYLASE 6); hydrolase, acting on glycosyl bonds / hydrolase, hydrolyzing O-glycosyl compounds / xyloglucan:xyloglucosyl transferase | chr4:13128694-13129715 FORWARDmoderately similar to ( 312) BRU1_SOYBN Brassinosteroid-regulated protein BRU1 precursor - Glycine max (Soybean)moderately similar to ( 316) …	3.11444	1.25387	1.52486
10.7	cell wall.modification	a_95_p146262	Transcript	moderately similar to ( 336) AT4G14130 | Symbols: XTR7 | XTR7 (XYLOGLUCAN ENDOTRANSGLYCOSYLASE 7); hydrolase, acting on glycosyl bonds / hydrolase, hydrolyzing O-glycosyl compounds / xyloglucan:xyloglucosyl transferase | chr4:8137161-8138196 REVERSEmoderately similar to ( 330) BRU1_SOYBN Brassinosteroid-regulated protein BRU1 precursor - Glycine max (Soybean)moderately similar to ( 327) loc_os06g…	0.372893	3.22949	1.10447
10.7	cell wall.modification	a_95_p158472	Transcript	moderately similar to ( 226) AT4G17030 | Symbols: ATEXLB1, EXPR, AT-EXPR, ATEXPR1, ATHEXP BETA 3.1 | ATEXLB1 (ARABIDOPSIS THALIANA EXPANSIN-LIKE B1) | chr4:9581817-9583181 REVERSEweakly similar to ( 152) EXLA1_ORYSA Expansin-like A1 precursor (OsEXLA1) (OsEXPL1) (OsaEXPb2.1) - Oryza sativa (Rice)weakly similar to ( 153) loc_os03g04020 12003.m101177 protein expansin-like 3 precursor, putative, exp…	-2.77579	-3.9748	-3.26434
10.7	cell wall.modification	a_95_p159107	Transcript	moderately similar to ( 244) AT3G45960 | Symbols: ATEXLA3, EXPL3, ATEXPL3, ATHEXP BETA 2.3 | ATEXLA3 (arabidopsis thaliana expansin-like a3) | chr3:16892826-16893789 FORWARDmoderately similar to ( 232) EXLA1_ORYSA Expansin-like A1 precursor (OsEXLA1) (OsEXPL1) (OsaEXPb2.1) - Oryza sativa (Rice)moderately similar to ( 232) loc_os03g04020 12003.m101177 protein expansin-like 3 precursor, putative, e…	2.56984	1.75639	1.8406
10.7	cell wall.modification	a_95_p164602	Transcript	moderately similar to ( 276) AT4G38400 | Symbols: ATEXLA2, EXPL2, ATEXPL2, ATHEXP BETA 2.2 | ATEXLA2 (ARABIDOPSIS THALIANA EXPANSIN-LIKE A2) | chr4:17978675-17979665 REVERSEmoderately similar to ( 262) EXLA1_ORYSA Expansin-like A1 precursor (OsEXLA1) (OsEXPL1) (OsaEXPb2.1) - Oryza sativa (Rice)moderately similar to ( 262) loc_os03g04020 12003.m101177 protein expansin-like 3 precursor, putative, e…	2.2679	1.68732	1.47823
10.7	cell wall.modification	a_95_p164842	Transcript	moderately similar to ( 215) AT5G57550 | Symbols: XTR3 | XTR3 (XYLOGLUCAN ENDOTRANSGLYCOSYLASE 3); hydrolase, acting on glycosyl bonds / xyloglucan:xyloglucosyl transferase | chr5:23305055-23306384 REVERSEmoderately similar to ( 210) BRU1_SOYBN Brassinosteroid-regulated protein BRU1 precursor - Glycine max (Soybean)moderately similar to ( 206) loc_os06g48200 12006.m09346 protein xyloglucan endotr…	1.31956	2.39191	1.08356
10.7	cell wall.modification	a_95_p167971	Transcript	moderately similar to ( 319) AT4G14130 | Symbols: XTR7 | XTR7 (XYLOGLUCAN ENDOTRANSGLYCOSYLASE 7); hydrolase, acting on glycosyl bonds / hydrolase, hydrolyzing O-glycosyl compounds / xyloglucan:xyloglucosyl transferase | chr4:8137161-8138196 REVERSEmoderately similar to ( 318) BRU1_SOYBN Brassinosteroid-regulated protein BRU1 precursor - Glycine max (Soybean)moderately similar to ( 327) loc_os06g…	0.253641	1.96834	0.913938
10.7	cell wall.modification	a_95_p167971	Transcript	very weakly similar to (87.0) AT4G14130 | Symbols: XTR7 | XTR7 (XYLOGLUCAN ENDOTRANSGLYCOSYLASE 7); hydrolase, acting on glycosyl bonds / hydrolase, hydrolyzing O-glycosyl compounds / xyloglucan:xyloglucosyl transferase | chr4:8137161-8138196 REVERSEvery weakly similar to (88.6) BRU1_SOYBN Brassinosteroid-regulated protein BRU1 precursor - Glycine max (Soybean)very weakly similar to (93.2) loc_os…	0.253641	1.96834	0.913938
10.7	cell wall.modification	a_95_p177007	Transcript	moderately similar to ( 471) AT4G37800 | Symbols: | xyloglucan:xyloglucosyl transferase, putative / xyloglucan endotransglycosylase, putative / endo-xyloglucan transferase, putative | chr4:17775703-17777372 REVERSEmoderately similar to ( 305) XTH_TOBAC Probable xyloglucan endotransglucosylase/hydrolase protein precursor (EC 2.4.1.207) - Nicotiana tabacum (Common tobacco)moderately similar to ( 29…	-0.762218	-1.09219	-1.23803
10.7	cell wall.modification	a_95_p177007	Transcript	moderately similar to ( 474) AT4G37800 | Symbols: | xyloglucan:xyloglucosyl transferase, putative / xyloglucan endotransglycosylase, putative / endo-xyloglucan transferase, putative | chr4:17775703-17777372 REVERSEmoderately similar to ( 305) XTH_TOBAC Probable xyloglucan endotransglucosylase/hydrolase protein precursor (EC 2.4.1.207) - Nicotiana tabacum (Common tobacco)moderately similar to ( 29…	-0.762218	-1.09219	-1.23803
10.7	cell wall.modification	a_95_p177012	Transcript	moderately similar to ( 468) AT4G37800 | Symbols: | xyloglucan:xyloglucosyl transferase, putative / xyloglucan endotransglycosylase, putative / endo-xyloglucan transferase, putative | chr4:17775703-17777372 REVERSEmoderately similar to ( 303) XTH_TOBAC Probable xyloglucan endotransglucosylase/hydrolase protein precursor (EC 2.4.1.207) - Nicotiana tabacum (Common tobacco)moderately similar to ( 29…	-1.36675	-1.15821	-0.768115
10.7	cell wall.modification	a_95_p180212	Transcript	moderately similar to ( 395) AT4G25810 | Symbols: XTR6, XTH23 | XTR6 (XYLOGLUCAN ENDOTRANSGLYCOSYLASE 6); hydrolase, acting on glycosyl bonds / hydrolase, hydrolyzing O-glycosyl compounds / xyloglucan:xyloglucosyl transferase | chr4:13128694-13129715 FORWARDmoderately similar to ( 392) BRU1_SOYBN Brassinosteroid-regulated protein BRU1 precursor - Glycine max (Soybean)moderately similar to ( 377) …	1.50841	2.47212	1.52551
10.7	cell wall.modification	a_95_p180212	Transcript	moderately similar to ( 399) AT5G57550 | Symbols: XTR3 | XTR3 (XYLOGLUCAN ENDOTRANSGLYCOSYLASE 3); hydrolase, acting on glycosyl bonds / xyloglucan:xyloglucosyl transferase | chr5:23305055-23306384 REVERSEmoderately similar to ( 391) BRU1_SOYBN Brassinosteroid-regulated protein BRU1 precursor - Glycine max (Soybean)moderately similar to ( 379) loc_os06g48200 12006.m09346 protein xyloglucan endotr…	1.50841	2.47212	1.52551
10.7	cell wall.modification	a_95_p180217	Transcript	moderately similar to ( 395) AT4G25810 | Symbols: XTR6, XTH23 | XTR6 (XYLOGLUCAN ENDOTRANSGLYCOSYLASE 6); hydrolase, acting on glycosyl bonds / hydrolase, hydrolyzing O-glycosyl compounds / xyloglucan:xyloglucosyl transferase | chr4:13128694-13129715 FORWARDmoderately similar to ( 392) BRU1_SOYBN Brassinosteroid-regulated protein BRU1 precursor - Glycine max (Soybean)moderately similar to ( 377) …	1.56282	2.57664	1.45973
10.7	cell wall.modification	a_95_p184552	Transcript	moderately similar to ( 241) AT4G38400 | Symbols: ATEXLA2, EXPL2, ATEXPL2, ATHEXP BETA 2.2 | ATEXLA2 (ARABIDOPSIS THALIANA EXPANSIN-LIKE A2) | chr4:17978675-17979665 REVERSEmoderately similar to ( 228) EXLA1_ORYSA Expansin-like A1 precursor (OsEXLA1) (OsEXPL1) (OsaEXPb2.1) - Oryza sativa (Rice)moderately similar to ( 228) loc_os03g04020 12003.m101177 protein expansin-like 3 precursor, putative, e…	2.4219	1.79487	1.58638
10.7	cell wall.modification	a_95_p184552	Transcript	moderately similar to ( 244) AT3G45960 | Symbols: ATEXLA3, EXPL3, ATEXPL3, ATHEXP BETA 2.3 | ATEXLA3 (arabidopsis thaliana expansin-like a3) | chr3:16892826-16893789 FORWARDmoderately similar to ( 232) EXLA1_ORYSA Expansin-like A1 precursor (OsEXLA1) (OsEXPL1) (OsaEXPb2.1) - Oryza sativa (Rice)moderately similar to ( 232) loc_os03g04020 12003.m101177 protein expansin-like 3 precursor, putative, e…	2.4219	1.79487	1.58638
10.7	cell wall.modification	a_95_p184552	Transcript	moderately similar to ( 315) AT4G38400 | Symbols: ATEXLA2, EXPL2, ATEXPL2, ATHEXP BETA 2.2 | ATEXLA2 (ARABIDOPSIS THALIANA EXPANSIN-LIKE A2) | chr4:17978675-17979665 REVERSEmoderately similar to ( 295) EXLA1_ORYSA Expansin-like A1 precursor (OsEXLA1) (OsEXPL1) (OsaEXPb2.1) - Oryza sativa (Rice)moderately similar to ( 295) loc_os03g04020 12003.m101177 protein expansin-like 3 precursor, putative, e…	2.4219	1.79487	1.58638
10.7	cell wall.modification	a_95_p184552	Transcript	moderately similar to ( 316) AT4G38400 | Symbols: ATEXLA2, EXPL2, ATEXPL2, ATHEXP BETA 2.2 | ATEXLA2 (ARABIDOPSIS THALIANA EXPANSIN-LIKE A2) | chr4:17978675-17979665 REVERSEmoderately similar to ( 296) EXLA1_ORYSA Expansin-like A1 precursor (OsEXLA1) (OsEXPL1) (OsaEXPb2.1) - Oryza sativa (Rice)moderately similar to ( 296) loc_os03g04020 12003.m101177 protein expansin-like 3 precursor, putative, e…	2.4219	1.79487	1.58638
10.7	cell wall.modification	a_95_p186297	Transcript	weakly similar to ( 171) AT4G17030 | Symbols: ATEXLB1, EXPR, AT-EXPR, ATEXPR1, ATHEXP BETA 3.1 | ATEXLB1 (ARABIDOPSIS THALIANA EXPANSIN-LIKE B1) | chr4:9581817-9583181 REVERSEmoderately similar to ( 291) EXLB1_ORYSA Expansin-like B1 precursor (OsEXLB1) (Expensin-related 1) (OsEXPR1) (OsaEXPb3.1) - Oryza sativa (Rice)moderately similar to ( 291) loc_os07g31390 12007.m07408 protein expansin-related…	1.31458	1.08338	1.38697
10.7	cell wall.modification	a_95_p191087	Transcript	moderately similar to ( 421) AT1G32170 | Symbols: XTR4, XTH30 | XTR4 (XYLOGLUCAN ENDOTRANSGLYCOSYLASE 4); hydrolase, acting on glycosyl bonds / hydrolase, hydrolyzing O-glycosyl compounds / xyloglucan:xyloglucosyl transferase | chr1:11575434-11577776 FORWARDmoderately similar to ( 201) XTHA_PHAAN Xyloglucan endotransglucosylase/hydrolase protein A precursor (EC 2.4.1.207) (VaXTH1) - Phaseolus ang…	2.67212	1.57715	0.942331
10.7	cell wall.modification	a_95_p195153	Transcript	moderately similar to ( 431) AT2G01850 | Symbols: EXGT-A3, XTH27, ATXTH27 | EXGT-A3; hydrolase, acting on glycosyl bonds / xyloglucan:xyloglucosyl transferase | chr2:385374-387138 FORWARDweakly similar to ( 200) XTH_TOBAC Probable xyloglucan endotransglucosylase/hydrolase protein precursor (EC 2.4.1.207) - Nicotiana tabacum (Common tobacco)moderately similar to ( 397) loc_os03g13570 12003.m06802 …	1.68379	0.585892	0.431732
10.7	cell wall.modification	a_95_p225342	Transcript	moderately similar to ( 229) AT4G17030 | Symbols: ATEXLB1, EXPR, AT-EXPR, ATEXPR1, ATHEXP BETA 3.1 | ATEXLB1 (ARABIDOPSIS THALIANA EXPANSIN-LIKE B1) | chr4:9581817-9583181 REVERSEweakly similar to ( 152) EXLA1_ORYSA Expansin-like A1 precursor (OsEXLA1) (OsEXPL1) (OsaEXPb2.1) - Oryza sativa (Rice)weakly similar to ( 152) loc_os03g04020 12003.m101177 protein expansin-like 3 precursor, putative, exp…	-2.76666	-3.04753	-3.86419
10.7	cell wall.modification	a_95_p225342	Transcript	moderately similar to ( 288) AT4G17030 | Symbols: ATEXLB1, EXPR, AT-EXPR, ATEXPR1, ATHEXP BETA 3.1 | ATEXLB1 (ARABIDOPSIS THALIANA EXPANSIN-LIKE B1) | chr4:9581817-9583181 REVERSEweakly similar to ( 177) EXLB1_ORYSA Expansin-like B1 precursor (OsEXLB1) (Expensin-related 1) (OsEXPR1) (OsaEXPb3.1) - Oryza sativa (Rice)weakly similar to ( 177) loc_os07g31390 12007.m07408 protein expansin-related pro…	-2.76666	-3.04753	-3.86419
10.7	cell wall.modification	a_95_p225342	Transcript	weakly similar to ( 112) AT4G17030 | Symbols: ATEXLB1, EXPR, AT-EXPR, ATEXPR1, ATHEXP BETA 3.1 | ATEXLB1 (ARABIDOPSIS THALIANA EXPANSIN-LIKE B1) | chr4:9581817-9583181 REVERSE	-2.76666	-3.04753	-3.86419
10.7	cell wall.modification	a_95_p235114	Transcript	moderately similar to ( 315) AT4G38400 | Symbols: ATEXLA2, EXPL2, ATEXPL2, ATHEXP BETA 2.2 | ATEXLA2 (ARABIDOPSIS THALIANA EXPANSIN-LIKE A2) | chr4:17978675-17979665 REVERSEmoderately similar to ( 295) EXLA1_ORYSA Expansin-like A1 precursor (OsEXLA1) (OsEXPL1) (OsaEXPb2.1) - Oryza sativa (Rice)moderately similar to ( 295) loc_os03g04020 12003.m101177 protein expansin-like 3 precursor, putative, e…	2.20068	1.67917	1.38752
10.7	cell wall.modification	a_95_p235114	Transcript	moderately similar to ( 316) AT4G38400 | Symbols: ATEXLA2, EXPL2, ATEXPL2, ATHEXP BETA 2.2 | ATEXLA2 (ARABIDOPSIS THALIANA EXPANSIN-LIKE A2) | chr4:17978675-17979665 REVERSEmoderately similar to ( 296) EXLA1_ORYSA Expansin-like A1 precursor (OsEXLA1) (OsEXPL1) (OsaEXPb2.1) - Oryza sativa (Rice)moderately similar to ( 296) loc_os03g04020 12003.m101177 protein expansin-like 3 precursor, putative, e…	2.20068	1.67917	1.38752
10.7	cell wall.modification	a_95_p243602	Transcript	moderately similar to ( 330) AT1G32170 | Symbols: XTR4, XTH30 | XTR4 (XYLOGLUCAN ENDOTRANSGLYCOSYLASE 4); hydrolase, acting on glycosyl bonds / hydrolase, hydrolyzing O-glycosyl compounds / xyloglucan:xyloglucosyl transferase | chr1:11575434-11577776 FORWARDweakly similar to ( 158) XTHA_PHAAN Xyloglucan endotransglucosylase/hydrolase protein A precursor (EC 2.4.1.207) (VaXTH1) - Phaseolus angular…	2.66304	1.4924	0.766456
10.7	cell wall.modification	a_95_p243602	Transcript	moderately similar to ( 421) AT1G32170 | Symbols: XTR4, XTH30 | XTR4 (XYLOGLUCAN ENDOTRANSGLYCOSYLASE 4); hydrolase, acting on glycosyl bonds / hydrolase, hydrolyzing O-glycosyl compounds / xyloglucan:xyloglucosyl transferase | chr1:11575434-11577776 FORWARDmoderately similar to ( 201) XTHA_PHAAN Xyloglucan endotransglucosylase/hydrolase protein A precursor (EC 2.4.1.207) (VaXTH1) - Phaseolus ang…	2.66304	1.4924	0.766456
10.7	cell wall.modification	a_95_p248747	Transcript	moderately similar to ( 448) AT4G03210 | Symbols: XTH9 | XTH9 (XYLOGLUCAN ENDOTRANSGLUCOSYLASE/HYDROLASE 9); hydrolase, acting on glycosyl bonds / xyloglucan:xyloglucosyl transferase | chr4:1416107-1417197 FORWARDmoderately similar to ( 303) XTH_SOYBN Probable xyloglucan endotransglucosylase/hydrolase precursor (EC 2.4.1.207) (Fragment) - Glycine max (Soybean)moderately similar to ( 348) loc_os04…	0.824736	1.17662	0.82162
10.7	cell wall.modification	a_95_p248747	Transcript	moderately similar to ( 453) AT4G03210 | Symbols: XTH9 | XTH9 (XYLOGLUCAN ENDOTRANSGLUCOSYLASE/HYDROLASE 9); hydrolase, acting on glycosyl bonds / xyloglucan:xyloglucosyl transferase | chr4:1416107-1417197 FORWARDmoderately similar to ( 305) XTH_WHEAT Probable xyloglucan endotransglucosylase/hydrolase precursor (EC 2.4.1.207) - Triticum aestivum (Wheat)moderately similar to ( 350) loc_os04g53950 …	0.824736	1.17662	0.82162
10.7	cell wall.modification	a_95_p255159	Transcript	weakly similar to ( 171) AT4G17030 | Symbols: ATEXLB1, EXPR, AT-EXPR, ATEXPR1, ATHEXP BETA 3.1 | ATEXLB1 (ARABIDOPSIS THALIANA EXPANSIN-LIKE B1) | chr4:9581817-9583181 REVERSEmoderately similar to ( 291) EXLB1_ORYSA Expansin-like B1 precursor (OsEXLB1) (Expensin-related 1) (OsEXPR1) (OsaEXPb3.1) - Oryza sativa (Rice)moderately similar to ( 291) loc_os07g31390 12007.m07408 protein expansin-related…	1.3081	0.925856	1.67491
10.7	cell wall.modification	a_95_p269761	Transcript	moderately similar to ( 340) AT2G03090 | Symbols: ATEXPA15, EXP15, ATEXP15, ATHEXP ALPHA 1.3 | ATEXPA15 (ARABIDOPSIS THALIANA EXPANSIN A15) | chr2:917361-918554 REVERSEmoderately similar to ( 309) EXPA5_ORYSA Expansin-A5 precursor (OsEXPA5) (Alpha-expansin-5) (OsEXP5) (OsaEXPa1.20) - Oryza sativa (Rice)moderately similar to ( 309) loc_os02g51040 12002.m10138 protein alpha-expansin 15 precursor, p…	1.91525	1.70762	2.01886
10.7	cell wall.modification	a_95_p270056	Transcript	moderately similar to ( 431) AT2G01850 | Symbols: EXGT-A3, XTH27, ATXTH27 | EXGT-A3; hydrolase, acting on glycosyl bonds / xyloglucan:xyloglucosyl transferase | chr2:385374-387138 FORWARDweakly similar to ( 200) XTH_TOBAC Probable xyloglucan endotransglucosylase/hydrolase protein precursor (EC 2.4.1.207) - Nicotiana tabacum (Common tobacco)moderately similar to ( 397) loc_os03g13570 12003.m06802 …	1.70032	0.705127	0.455438
10.8.1	cell wall.pectin*esterases.PME	a_95_p061925	Transcript	weakly similar to ( 169) AT5G19730 | Symbols: | pectinesterase family protein | chr5:6670562-6673202 FORWARDweakly similar to ( 184) loc_os05g44600 12005.m08586 protein pectinesterase-2 precursor, putative, expressedPectinesterase	-3.09588	-1.33385	-2.69302
10.8.1	cell wall.pectin*esterases.PME	a_95_p149772	Transcript	weakly similar to ( 111) AT2G26440 | Symbols: | pectinesterase family protein | chr2:11247407-11249407 FORWARDvery weakly similar to (92.0) PME2_CITSI Pectinesterase-2 precursor (EC 3.1.1.11) (Pectin methylesterase) (PE) - Citrus sinensis (Sweet orange)very weakly similar to (94.0) loc_os07g47830 12007.m08998 protein pectinesterase-1 precursor, putative, expressedPectinesterase	1.58074	1.02532	1.43774
10.8.2	cell wall.pectin*esterases.acetyl esterase	a_95_p055346	Transcript	weakly similar to ( 119) AT5G23870 | Symbols: | pectinacetylesterase family protein | chr5:8046309-8049999 REVERSEvery weakly similar to (90.9) loc_os07g44070 12007.m29010 protein carboxylic ester hydrolase, putative, expressed PAE	1.27673	0.526	0.558305
11.1.1.2.3	lipid metabolism.FA synthesis and FA elongation.Acetyl CoA Carboxylation.heteromeric Complex.Biotin Carboxyl Carrier Protein	a_95_p117897	Transcript	weakly similar to ( 145) AT5G16390 | Symbols: CAC1, CAC1A, BCCP, BCCP1, CAC1-A, BCCP-1 | CAC1 (CHLOROPLASTIC ACETYLCOENZYME A CARBOXYLASE 1); acetyl-CoA carboxylase/ biotin binding | chr5:5361554-5363020 REVERSEweakly similar to ( 126) BCCP_SOYBN Biotin carboxyl carrier protein of acetyl-CoA carboxylase, chloroplast precursor (BCCP) - Glycine max (Soybean)PRK06302 AccB PRK09282	-1.22106	-0.926932	-0.871655
11.1.5	lipid metabolism.FA synthesis and FA elongation.beta hydroxyacyl ACP dehydratase	a_95_p039796	Transcript	moderately similar to ( 205) AT5G10160 | Symbols: | beta-hydroxyacyl-ACP dehydratase, putative | chr5:3185819-3187159 FORWARDmoderately similar to ( 207) loc_os05g36000 12005.m27841 protein beta-hydroxyacyl-ACP dehydratase, putative, expressedFabZ fabZ FabA_FabZ FabA FabA	-1.01733	-0.354426	-0.549053
11.1.8	lipid metabolism.FA synthesis and FA elongation.acyl coa ligase	a_95_p021936	Transcript	moderately similar to ( 376) AT1G20560 | Symbols: AAE1 | AAE1 (ACYL ACTIVATING ENZYME 1); AMP binding | chr1:7119927-7121363 REVERSEvery weakly similar to (92.0) 4CL1_ORYSA 4-coumarate--CoA ligase 1 (EC 6.2.1.12) (4CL 1) (4-coumaroyl-CoA synthase 1) - Oryza sativa (Rice)moderately similar to ( 367) loc_os03g04130 12003.m05945 protein AMP binding protein, putative, expressed PRK08162 CaiC PRK08316…	-0.809397	-0.882775	-1.07909
11.1.8	lipid metabolism.FA synthesis and FA elongation.acyl coa ligase	a_95_p164972	Transcript	moderately similar to ( 220) AT3G48990 | Symbols: | AMP-dependent synthetase and ligase family protein | chr3:18159031-18161294 REVERSEweakly similar to ( 147) loc_os04g58710 12004.m35525 protein peroxisomal-coenzyme A synthetase, putative, expressed CaiC AMP-binding	2.34499	1.5345	0.988449
11.1.10	lipid metabolism.FA synthesis and FA elongation.beta ketoacyl CoA synthase	a_95_p025356	Transcript	weakly similar to ( 193) AT1G19440 | Symbols: KCS4 | KCS4 (3-KETOACYL-COA SYNTHASE 4); acyltransferase/ catalytic/ transferase, transferring acyl groups other than amino-acyl groups | chr1:6729119-6730669 FORWARDweakly similar to ( 192) loc_os05g49290 12005.m27982 protein acyltransferase, putative, expressedCHS_like	-0.87645	-0.923508	-1.32687
11.1.10	lipid metabolism.FA synthesis and FA elongation.beta ketoacyl CoA synthase	a_95_p095868	Transcript	moderately similar to ( 224) AT1G19440 | Symbols: KCS4 | KCS4 (3-KETOACYL-COA SYNTHASE 4); acyltransferase/ catalytic/ transferase, transferring acyl groups other than amino-acyl groups | chr1:6729119-6730669 FORWARDmoderately similar to ( 219) loc_os05g49290 12005.m27982 protein acyltransferase, putative, expressedCHS_like	-0.564811	-0.626412	-1.0497
11.1.10	lipid metabolism.FA synthesis and FA elongation.beta ketoacyl CoA synthase	a_95_p095868	Transcript	weakly similar to ( 193) AT1G19440 | Symbols: KCS4 | KCS4 (3-KETOACYL-COA SYNTHASE 4); acyltransferase/ catalytic/ transferase, transferring acyl groups other than amino-acyl groups | chr1:6729119-6730669 FORWARDweakly similar to ( 192) loc_os05g49290 12005.m27982 protein acyltransferase, putative, expressedCHS_like	-0.564811	-0.626412	-1.0497
11.1.10	lipid metabolism.FA synthesis and FA elongation.beta ketoacyl CoA synthase	a_95_p101928	Transcript	weakly similar to ( 176) AT2G26640 | Symbols: KCS11 | KCS11 (3-KETOACYL-COA SYNTHASE 11); acyltransferase/ catalytic/ transferase, transferring acyl groups other than amino-acyl groups | chr2:11330094-11331623 FORWARDweakly similar to ( 167) loc_os06g39750 12006.m091730 protein fatty acid elongase, putative, expressedFAE1_CUT1_RppA CHS_like	2.03897	2.68225	2.46971
11.1.10	lipid metabolism.FA synthesis and FA elongation.beta ketoacyl CoA synthase	a_95_p215412	Transcript	moderately similar to ( 306) AT1G01120 | Symbols: KCS1 | KCS1 (3-KETOACYL-COA SYNTHASE 1); acyltransferase/ fatty acid elongase | chr1:57392-58978 REVERSEmoderately similar to ( 297) loc_os05g49900 12005.m09060 protein fatty acid elongase, putative, expressedCHS_like FAE1_CUT1_RppA	-0.851681	-0.603733	-1.08278
11.1.13	lipid metabolism.FA synthesis and FA elongation.acyl-CoA binding protein	a_95_p116087	Transcript	weakly similar to ( 109) AT4G24230 | Symbols: ACBP3 | ACBP3 (ACYL-COA-BINDING DOMAIN 3); acyl-CoA binding | chr4:12567122-12568754 REVERSEvery weakly similar to (94.7) loc_os03g14000 12003.m35120 protein acyl CoA binding protein, expressed	-1.83232	-0.819205	-0.880985
11.1.15	lipid metabolism.FA synthesis and FA elongation.ACP desaturase	a_95_p019591	Transcript	moderately similar to ( 489) AT2G43710 | Symbols: SSI2, FAB2 | SSI2; acyl-[acyl-carrier-protein] desaturase/ stearoyl-CoA 9-desaturase | chr2:18120107-18122495 FORWARDmoderately similar to ( 491) STAD_RICCO Acyl-[acyl-carrier-protein] desaturase, chloroplast precursor (EC 1.14.19.2) (Stearoyl-ACP desaturase) (Delta(9) stearoyl-acyl carrier protein desaturase) - Ricinus communis (Castor bean)moder…	-0.831473	-1.02242	-1.02944
11.2.1	lipid metabolism.FA desaturation.desaturase	a_95_p026396	Transcript	moderately similar to ( 497) AT3G15850 | Symbols: FAD5, FADB, JB67, ADS3 | FAD5 (FATTY ACID DESATURASE 5); 16:0 monogalactosyldiacylglycerol desaturase/ oxidoreductase | chr3:5359087-5360998 FORWARD OLE1 Delta9-FADS-like FA_desaturase	-1.26504	-1.13685	-0.943977
11.2.1	lipid metabolism.FA desaturation.desaturase	a_95_p270791	Transcript	moderately similar to ( 497) AT3G15850 | Symbols: FAD5, FADB, JB67, ADS3 | FAD5 (FATTY ACID DESATURASE 5); 16:0 monogalactosyldiacylglycerol desaturase/ oxidoreductase | chr3:5359087-5360998 FORWARD OLE1 Delta9-FADS-like FA_desaturase	-1.179	-1.00267	-0.773372
11.2.4	lipid metabolism.FA desaturation.omega 6 desaturase	a_95_p017186	Transcript	highly similar to ( 619) AT3G12120 | Symbols: FAD2 | FAD2 (FATTY ACID DESATURASE 2); delta12-fatty acid dehydrogenase/ omega-6 fatty acid desaturase | chr3:3860592-3861743 REVERSEhighly similar to ( 621) FD6E2_SOYBN Omega-6 fatty acid desaturase, endoplasmic reticulum isozyme 2 (EC 1.14.19.-) - Glycine max (Soybean)highly similar to ( 574) loc_os02g48560 12002.m100054 protein omega-6 fatty acid d…	-1.18401	-1.23551	-1.44071
11.2.4	lipid metabolism.FA desaturation.omega 6 desaturase	a_95_p133202	Transcript	weakly similar to ( 186) AT3G12120 | Symbols: FAD2 | FAD2 (FATTY ACID DESATURASE 2); delta12-fatty acid dehydrogenase/ omega-6 fatty acid desaturase | chr3:3860592-3861743 REVERSEweakly similar to ( 187) FD6E2_SOYBN Omega-6 fatty acid desaturase, endoplasmic reticulum isozyme 2 (EC 1.14.19.-) - Glycine max (Soybean)weakly similar to ( 179) loc_os02g48560 12002.m100054 protein omega-6 fatty acid d…	-1.4001	-1.35148	-1.41507
11.2.4	lipid metabolism.FA desaturation.omega 6 desaturase	a_95_p148782	Transcript	moderately similar to ( 404) AT3G12120 | Symbols: FAD2 | FAD2 (FATTY ACID DESATURASE 2); delta12-fatty acid dehydrogenase/ omega-6 fatty acid desaturase | chr3:3860592-3861743 REVERSEmoderately similar to ( 418) FD6E2_SOYBN Omega-6 fatty acid desaturase, endoplasmic reticulum isozyme 2 (EC 1.14.19.-) - Glycine max (Soybean)moderately similar to ( 386) loc_os02g48560 12002.m100054 protein omega-6 …	-1.22471	-1.34077	-1.50613
11.2.4	lipid metabolism.FA desaturation.omega 6 desaturase	a_95_p148782	Transcript	weakly similar to ( 186) AT3G12120 | Symbols: FAD2 | FAD2 (FATTY ACID DESATURASE 2); delta12-fatty acid dehydrogenase/ omega-6 fatty acid desaturase | chr3:3860592-3861743 REVERSEweakly similar to ( 187) FD6E2_SOYBN Omega-6 fatty acid desaturase, endoplasmic reticulum isozyme 2 (EC 1.14.19.-) - Glycine max (Soybean)weakly similar to ( 179) loc_os02g48560 12002.m100054 protein omega-6 fatty acid d…	-1.22471	-1.34077	-1.50613
11.2.4	lipid metabolism.FA desaturation.omega 6 desaturase	a_95_p150207	Transcript	highly similar to ( 619) AT3G12120 | Symbols: FAD2 | FAD2 (FATTY ACID DESATURASE 2); delta12-fatty acid dehydrogenase/ omega-6 fatty acid desaturase | chr3:3860592-3861743 REVERSEhighly similar to ( 621) FD6E2_SOYBN Omega-6 fatty acid desaturase, endoplasmic reticulum isozyme 2 (EC 1.14.19.-) - Glycine max (Soybean)highly similar to ( 574) loc_os02g48560 12002.m100054 protein omega-6 fatty acid d…	-1.29357	-1.29508	-1.47125
11.2.4	lipid metabolism.FA desaturation.omega 6 desaturase	a_95_p150207	Transcript	moderately similar to ( 444) AT3G12120 | Symbols: FAD2 | FAD2 (FATTY ACID DESATURASE 2); delta12-fatty acid dehydrogenase/ omega-6 fatty acid desaturase | chr3:3860592-3861743 REVERSEmoderately similar to ( 441) FD6E2_SOYBN Omega-6 fatty acid desaturase, endoplasmic reticulum isozyme 2 (EC 1.14.19.-) - Glycine max (Soybean)moderately similar to ( 402) loc_os02g48560 12002.m100054 protein omega-6 …	-1.29357	-1.29508	-1.47125
11.2.4	lipid metabolism.FA desaturation.omega 6 desaturase	a_95_p185997	Transcript	highly similar to ( 619) AT3G12120 | Symbols: FAD2 | FAD2 (FATTY ACID DESATURASE 2); delta12-fatty acid dehydrogenase/ omega-6 fatty acid desaturase | chr3:3860592-3861743 REVERSEhighly similar to ( 621) FD6E2_SOYBN Omega-6 fatty acid desaturase, endoplasmic reticulum isozyme 2 (EC 1.14.19.-) - Glycine max (Soybean)highly similar to ( 574) loc_os02g48560 12002.m100054 protein omega-6 fatty acid d…	-1.25144	-1.29292	-1.50171
11.2.4	lipid metabolism.FA desaturation.omega 6 desaturase	a_95_p226864	Transcript	highly similar to ( 654) AT4G30950 | Symbols: FAD6, FADC, SFD4 | FAD6 (FATTY ACID DESATURASE 6); omega-6 fatty acid desaturase | chr4:15057278-15059673 REVERSEhighly similar to ( 654) FAD6C_BRANA Omega-6 fatty acid desaturase, chloroplast precursor (EC 1.14.19.-) - Brassica napus (Rape)moderately similar to ( 275) loc_os08g34220 12008.m07411 protein omega-6 fatty acid desaturase, chloroplast prec…	-1.05787	-0.708398	-1.13462
11.3	lipid metabolism.Phospholipid synthesis	a_95_p138712	Transcript	moderately similar to ( 322) AT2G38110 | Symbols: ATGPAT6, GPAT6 | GPAT6 (GLYCEROL-3-PHOSPHATE ACYLTRANSFERASE 6); 1-acylglycerol-3-phosphate O-acyltransferase/ acyltransferase | chr2:15952816-15955364 REVERSEmoderately similar to ( 309) loc_os01g63580 12001.m12474 protein glycerol-3-phosphate acyltransferase 8, putative, expressed	-0.786947	-1.78175	-1.66149
11.4	lipid metabolism.TAG synthesis	a_95_p154062	Transcript	weakly similar to ( 140) AT2G19450 | Symbols: TAG1, AS11, ABX45, DGAT1, RDS1, ATDGAT | TAG1 (TRIACYLGLYCEROL BIOSYNTHESIS DEFECT 1); diacylglycerol O-acyltransferase | chr2:8426436-8429455 FORWARDweakly similar to ( 140) loc_os06g36800 12006.m08215 protein diacylglycerol acyltransferase, putative, expressed	1.02197	0.369595	0.828608
11.6	lipid metabolism.lipid transfer proteins etc	a_95_p004141	Transcript	very weakly similar to (89.7) AT5G59310 | Symbols: LTP4 | LTP4 (LIPID TRANSFER PROTEIN 4); lipid binding | chr5:23925296-23925772 REVERSEweakly similar to ( 102) NLTP_HELAN Nonspecific lipid-transfer protein precursor (LTP) (NsLTP) (SDI-9) - Helianthus annuus (Common sunflower)very weakly similar to (90.9) loc_os12g02310 12012.m04232 protein nonspecific lipid-transfer protein 2 precursor, putativ…	-0.85432	-0.959999	-1.08809
11.6	lipid metabolism.lipid transfer proteins etc	a_95_p004141	Transcript	very weakly similar to (94.7) AT5G59310 | Symbols: LTP4 | LTP4 (LIPID TRANSFER PROTEIN 4); lipid binding | chr5:23925296-23925772 REVERSEweakly similar to ( 104) NLTP1_GOSHI Nonspecific lipid-transfer protein precursor (LTP) - Gossypium hirsutum (Upland cotton)very weakly similar to (91.7) loc_os12g02310 12012.m04232 protein nonspecific lipid-transfer protein 2 precursor, putative, expressednsLTP1	-0.85432	-0.959999	-1.08809
11.6	lipid metabolism.lipid transfer proteins etc	a_95_p228559	Transcript	very weakly similar to (89.4) AT3G51590 | Symbols: LTP12 | LTP12 (LIPID TRANSFER PROTEIN 12); lipid binding | chr3:19135828-19136654 REVERSEweakly similar to ( 186) NLTP2_TOBAC Nonspecific lipid-transfer protein 2 precursor (LTP 2) - Nicotiana tabacum (Common tobacco)very weakly similar to (90.9) loc_os12g02330 12012.m04234 protein nonspecific lipid-transfer protein precursor, putative, expressed…	0.856425	1.77404	1.16507
11.8	lipid metabolism.''exotics'' (steroids, squalene etc)	a_95_p134842	Transcript	very weakly similar to (81.3) loc_os12g17160 12012.m26748 protein flavonol 3-sulfotransferase, putative, expressed	1.05818	0.786582	0.345196
11.8.1	lipid metabolism.''exotics'' (steroids, squalene etc).sphingolipids	a_95_p146492	Transcript	moderately similar to ( 270) AT1G13580 | Symbols: LAG13 | LAG13 (LAG1 LONGEVITY ASSURANCE HOMOLOG 3) | chr1:4645006-4646765 REVERSEmoderately similar to ( 268) ASCL1_ORYSA ASC1-like protein 1 (Alternaria stem canker resistance-like protein 1) - Oryza sativa (Rice)moderately similar to ( 268) loc_os02g37080 12002.m08796 protein ASC1-like protein 1, putative, expressed LAG1 TLC LAG1	1.86356	1.27582	1.5936
11.8.1	lipid metabolism.''exotics'' (steroids, squalene etc).sphingolipids	a_95_p291793	Transcript	moderately similar to ( 279) AT2G34770 | Symbols: FAH1 | FAH1 (FATTY ACID HYDROXYLASE 1); catalytic/ fatty acid alpha-hydroxylase | chr2:14666776-14668061 FORWARDmoderately similar to ( 285) loc_os03g56820 12003.m101521 protein inositolphosphorylceramide-B C-26 hydroxylase, putative, expressed	1.03615	0.896604	0.989722
11.8.2	lipid metabolism.''exotics'' (steroids, squalene etc).methylsterol monooxygenase	a_95_p134702	Transcript	weakly similar to ( 109) AT4G12110 | Symbols: SMO1-1, ATSMO1, ATSMO1-1 | SMO1-1 (STEROL-4ALPHA-METHYL OXIDASE 1-1); 4,4-dimethyl-9beta,19-cyclopropylsterol-4alpha-methyl oxidase/ C-4 methylsterol oxidase/ catalytic | chr4:7254197-7256004 FORWARDvery weakly similar to (97.4) loc_os10g39810 12010.m065330 protein C-4 methylsterol oxidase, putative, expressed	-2.25158	-1.80705	-1.84834
11.8.2	lipid metabolism.''exotics'' (steroids, squalene etc).methylsterol monooxygenase	a_95_p208737	Transcript	weakly similar to ( 183) AT4G22756 | Symbols: SMO1-2, ATSMO1, ATSMO1-2, SMO1 | SMO1-2 (STEROL C4-METHYL OXIDASE 1-2); 4,4-dimethyl-9beta,19-cyclopropylsterol-4alpha-methyl oxidase/ C-4 methylsterol oxidase/ catalytic | chr4:11955124-11956695 REVERSEweakly similar to ( 171) loc_os10g39810 12010.m065330 protein C-4 methylsterol oxidase, putative, expressed	-2.83647	-2.10883	-1.74506
11.8.2	lipid metabolism.''exotics'' (steroids, squalene etc).methylsterol monooxygenase	a_95_p246662	Transcript	moderately similar to ( 437) AT2G29390 | Symbols: ATSMO2 | SMO2-2 (STEROL 4-ALPHA-METHYL-OXIDASE 2-2); 4-alpha-methyl-delta7-sterol-4alpha-methyl oxidase/ C-4 methylsterol oxidase | chr2:12610758-12611929 REVERSEmoderately similar to ( 406) loc_os07g01150 12007.m079590 protein C-4 methylsterol oxidase, putative, expressed ERG3	-1.25153	-1.52452	-1.38608
11.8.3	lipid metabolism.''exotics'' (steroids, squalene etc).UDP-glucose:sterol glucosyltransferase	a_95_p096808	Transcript	moderately similar to ( 264) AT3G07020 | Symbols: | UDP-glucose:sterol glucosyltransferase (UGT80A2) | chr3:2217841-2221590 REVERSEmoderately similar to ( 270) loc_os04g04254 12004.m35242 protein sterol 3-beta-glucosyltransferase, putative, expressedCOG1819	-1.34187	-0.964159	-0.963532
11.9.2	lipid metabolism.lipid degradation.lipases	a_95_p002376	Transcript	highly similar to ( 531) AT1G52760 | Symbols: | esterase/lipase/thioesterase family protein | chr1:19651378-19652576 FORWARDmoderately similar to ( 394) loc_os02g11720 12002.m06421 protein catalytic/ hydrolase, putative, expressed PldB	-1.1351	-0.539036	-0.619592
11.9.2	lipid metabolism.lipid degradation.lipases	a_95_p002376	Transcript	weakly similar to ( 134) AT1G52760 | Symbols: | esterase/lipase/thioesterase family protein | chr1:19651378-19652576 FORWARDweakly similar to ( 109) loc_os02g11720 12002.m06421 protein catalytic/ hydrolase, putative, expressed	-1.1351	-0.539036	-0.619592
11.9.2	lipid metabolism.lipid degradation.lipases	a_95_p159717	Transcript	moderately similar to ( 367) AT1G52760 | Symbols: | esterase/lipase/thioesterase family protein | chr1:19651378-19652576 FORWARDmoderately similar to ( 253) loc_os02g11720 12002.m06421 protein catalytic/ hydrolase, putative, expressed PldB	-1.44584	-0.964609	-0.711131
11.9.3	lipid metabolism.lipid degradation.lysophospholipases	a_95_p156657	Transcript	moderately similar to ( 377) AT4G38690 | Symbols: | 1-phosphatidylinositol phosphodiesterase-related | chr4:18074743-18075699 REVERSEmoderately similar to ( 337) loc_os09g36520 12009.m06601 protein ki1 protein, putative, expressed	0.917336	0.4625	1.05928
11.9.3	lipid metabolism.lipid degradation.lysophospholipases	a_95_p207067	Transcript	moderately similar to ( 473) AT2G26870 | Symbols: | phosphoesterase family protein | chr2:11457117-11459355 REVERSEmoderately similar to ( 476) loc_os01g72520 12001.m13287 protein hydrolase, acting on ester bonds, putative, expressedPhosphoesterase	2.42959	2.26055	2.04219
11.9.3	lipid metabolism.lipid degradation.lysophospholipases	a_95_p214027	Transcript	highly similar to ( 536) AT4G38690 | Symbols: | 1-phosphatidylinositol phosphodiesterase-related | chr4:18074743-18075699 REVERSEmoderately similar to ( 490) loc_os09g36520 12009.m06601 protein ki1 protein, putative, expressed	1.16513	0.829886	1.24462
11.9.3.2	lipid metabolism.lipid degradation.lysophospholipases.carboxylesterase	a_95_p160027	Transcript	moderately similar to ( 331) AT3G15650 | Symbols: | phospholipase/carboxylesterase family protein | chr3:5306006-5307764 FORWARDmoderately similar to ( 307) loc_os01g07960 12001.m42883 protein acyl-protein thioesterase 2, putative, expressed Abhydrolase_2	-2.40266	-1.70184	-2.03018
11.9.3.3	lipid metabolism.lipid degradation.lysophospholipases.glycerophosphodiester phosphodiesterase	a_95_p103057	Transcript	very weakly similar to (89.4) AT3G02040 | Symbols: SRG3 | SRG3 (senescence-related gene 3); glycerophosphodiester phosphodiesterase/ phosphoric diester hydrolase | chr3:348505-349909 REVERSEvery weakly similar to (95.1) loc_os02g31030 12002.m08246 protein glycerophosphodiester phosphodiesterase, putative, expressed	2.91975	2.73532	2.12956
11.9.3.3	lipid metabolism.lipid degradation.lysophospholipases.glycerophosphodiester phosphodiesterase	a_95_p264196	Transcript	weakly similar to ( 190) AT3G02040 | Symbols: SRG3 | SRG3 (senescence-related gene 3); glycerophosphodiester phosphodiesterase/ phosphoric diester hydrolase | chr3:348505-349909 REVERSEweakly similar to ( 162) loc_os02g31030 12002.m08246 protein glycerophosphodiester phosphodiesterase, putative, expressed	2.90442	2.79462	1.79518
11.9.3.4	lipid metabolism.lipid degradation.lysophospholipases.phospholipase A2	a_95_p239694	Transcript	weakly similar to ( 155) AT2G19690 | Symbols: PLA2-BETA | PLA2-BETA (PHOSPHOLIPASE A2-BETA); calcium ion binding / phospholipase A2 | chr2:8503326-8504549 FORWARDweakly similar to ( 164) loc_os02g58500 12002.m33321 protein phospholipase A2, putative, expressedPLA2_plant	-0.800431	-1.06876	-0.95484
11.9.3.5	lipid metabolism.lipid degradation.lysophospholipases.phosphoinositide phospholipase C	a_95_p268951	Transcript	weakly similar to ( 164) AT2G26870 | Symbols: | phosphoesterase family protein | chr2:11457117-11459355 REVERSEweakly similar to ( 180) loc_os03g63580 12003.m11226 protein hydrolase, acting on ester bonds, putative, expressed	1.43335	0.717667	0.541494
11.9.4.2	lipid metabolism.lipid degradation.beta-oxidation.acyl CoA DH	a_95_p277583	Transcript	moderately similar to ( 331) AT3G51840 | Symbols: ACX4, ATSCX, ATG6 | ACX4 (ACYL-COA OXIDASE 4); acyl-CoA oxidase/ oxidoreductase | chr3:19225653-19229008 REVERSEmoderately similar to ( 324) loc_os05g07090 12005.m27711 protein glutaryl-CoA dehydrogenase, mitochondrial precursor, putative, expressed GCD CaiA ACAD Acyl-CoA_dh_1 SCAD/SBCAD	1.06537	0.762942	0.510478
11.9.4.3	lipid metabolism.lipid degradation.beta-oxidation.enoyl CoA hydratase	a_95_p208727	Transcript	moderately similar to ( 223) AT4G14430 | Symbols: IBR10, ATECI2, ECI2, ECHIB, PEC12 | IBR10 (INDOLE-3-BUTYRIC ACID RESPONSE 10); catalytic/ dodecenoyl-CoA delta-isomerase | chr4:8304910-8305632 REVERSEweakly similar to ( 157) loc_os05g45300 12005.m08655 protein carnitine racemase/ catalytic, putative, expressedCaiD	1.61804	1.0483	0.797359
11.9.4.5	lipid metabolism.lipid degradation.beta-oxidation.acyl-CoA thioesterase	a_95_p158797	Transcript	moderately similar to ( 239) AT3G48700 | Symbols: ATCXE13 | ATCXE13 (ARABIDOPSIS THALIANA CARBOXYESTERASE 13); hydrolase | chr3:18038825-18039814 REVERSEvery weakly similar to (91.7) GID1_ORYSA Gibberellin receptor GID1 (EC 3.-.-.-) (Gibberellin-insensitive dwarf protein 1) (Protein GIBBERELLIN INSENSITIVE DWARF1) - Oryza sativa (Rice)moderately similar to ( 249) loc_os09g28750 12009.m06026 prote…	0.259141	1.03752	0.346946
11.9.4.5	lipid metabolism.lipid degradation.beta-oxidation.acyl-CoA thioesterase	a_95_p183507	Transcript	moderately similar to ( 239) AT3G48700 | Symbols: ATCXE13 | ATCXE13 (ARABIDOPSIS THALIANA CARBOXYESTERASE 13); hydrolase | chr3:18038825-18039814 REVERSEvery weakly similar to (91.7) GID1_ORYSA Gibberellin receptor GID1 (EC 3.-.-.-) (Gibberellin-insensitive dwarf protein 1) (Protein GIBBERELLIN INSENSITIVE DWARF1) - Oryza sativa (Rice)moderately similar to ( 249) loc_os09g28750 12009.m06026 prote…	0.511346	1.23753	0.626541
11.9.4.5	lipid metabolism.lipid degradation.beta-oxidation.acyl-CoA thioesterase	a_95_p247212	Transcript	moderately similar to ( 239) AT3G48700 | Symbols: ATCXE13 | ATCXE13 (ARABIDOPSIS THALIANA CARBOXYESTERASE 13); hydrolase | chr3:18038825-18039814 REVERSEvery weakly similar to (91.7) GID1_ORYSA Gibberellin receptor GID1 (EC 3.-.-.-) (Gibberellin-insensitive dwarf protein 1) (Protein GIBBERELLIN INSENSITIVE DWARF1) - Oryza sativa (Rice)moderately similar to ( 249) loc_os09g28750 12009.m06026 prote…	0.584783	1.19407	0.611501
11.9.4.9	lipid metabolism.lipid degradation.beta-oxidation.multifunctional	a_95_p070265	Transcript	weakly similar to ( 156) AT4G29010 | Symbols: AIM1 | AIM1 (ABNORMAL INFLORESCENCE MERISTEM); enoyl-CoA hydratase | chr4:14297312-14302016 REVERSEweakly similar to ( 170) MFP_ORYSA Peroxisomal fatty acid beta-oxidation multifunctional protein (MFP) [Includes: Enoyl-CoA hydratase (EC 4.2.1.17); 3-2-trans-enoyl-CoA isomerase (EC 5.3.3.8); 3-hydroxybutyryl-CoA epimerase (EC 5.1.2.3); 3-hydroxyacyl-Co…	2.59388	2.05134	2.1876
11.9.4.9	lipid metabolism.lipid degradation.beta-oxidation.multifunctional	a_95_p162502	Transcript	weakly similar to ( 156) AT4G29010 | Symbols: AIM1 | AIM1 (ABNORMAL INFLORESCENCE MERISTEM); enoyl-CoA hydratase | chr4:14297312-14302016 REVERSEweakly similar to ( 170) MFP_ORYSA Peroxisomal fatty acid beta-oxidation multifunctional protein (MFP) [Includes: Enoyl-CoA hydratase (EC 4.2.1.17); 3-2-trans-enoyl-CoA isomerase (EC 5.3.3.8); 3-hydroxybutyryl-CoA epimerase (EC 5.1.2.3); 3-hydroxyacyl-Co…	3.31456	2.61746	2.53254
11.9.4.9	lipid metabolism.lipid degradation.beta-oxidation.multifunctional	a_95_p212232	Transcript	highly similar to ( 520) AT4G29010 | Symbols: AIM1 | AIM1 (ABNORMAL INFLORESCENCE MERISTEM); enoyl-CoA hydratase | chr4:14297312-14302016 REVERSEhighly similar to ( 521) MFP_ORYSA Peroxisomal fatty acid beta-oxidation multifunctional protein (MFP) [Includes: Enoyl-CoA hydratase (EC 4.2.1.17); 3-2-trans-enoyl-CoA isomerase (EC 5.3.3.8); 3-hydroxybutyryl-CoA epimerase (EC 5.1.2.3); 3-hydroxyacyl-Co…	2.027	1.83314	1.88448
11.9.4.9	lipid metabolism.lipid degradation.beta-oxidation.multifunctional	a_95_p221527	Transcript	weakly similar to ( 130) AT4G29010 | Symbols: AIM1 | AIM1 (ABNORMAL INFLORESCENCE MERISTEM); enoyl-CoA hydratase | chr4:14297312-14302016 REVERSEweakly similar to ( 132) MFP_ORYSA Peroxisomal fatty acid beta-oxidation multifunctional protein (MFP) [Includes: Enoyl-CoA hydratase (EC 4.2.1.17); 3-2-trans-enoyl-CoA isomerase (EC 5.3.3.8); 3-hydroxybutyryl-CoA epimerase (EC 5.1.2.3); 3-hydroxyacyl-Co…	3.46145	2.4476	2.59718
11.9.4.9	lipid metabolism.lipid degradation.beta-oxidation.multifunctional	a_95_p290233	Transcript	highly similar to ( 520) AT4G29010 | Symbols: AIM1 | AIM1 (ABNORMAL INFLORESCENCE MERISTEM); enoyl-CoA hydratase | chr4:14297312-14302016 REVERSEhighly similar to ( 521) MFP_ORYSA Peroxisomal fatty acid beta-oxidation multifunctional protein (MFP) [Includes: Enoyl-CoA hydratase (EC 4.2.1.17); 3-2-trans-enoyl-CoA isomerase (EC 5.3.3.8); 3-hydroxybutyryl-CoA epimerase (EC 5.1.2.3); 3-hydroxyacyl-Co…	2.92527	2.2521	2.32839
11.10.1	lipid metabolism.glycolipid synthesis.MGDG synthase	a_95_p210502	Transcript	moderately similar to ( 231) AT5G20410 | Symbols: MGD2, ATMGD2 | MGD2; 1,2-diacylglycerol 3-beta-galactosyltransferase/ UDP-galactosyltransferase/ transferase, transferring glycosyl groups | chr5:6896765-6898581 FORWARDmoderately similar to ( 214) loc_os08g20420 12008.m26650 protein MGD2, putative, expressed	-1.03589	-1.32698	-1.38668
12.1.1	N-metabolism.nitrate metabolism.NR	a_95_p007297	Transcript	nearly identical (1442) AT1G37130 | Symbols: NIA2, B29, NIA2-1, CHL3, NR, NR2, ATNR2 | NIA2 (NITRATE REDUCTASE 2); nitrate reductase (NADH)/ nitrate reductase | chr1:14158617-14161652 FORWARDnearly identical (1837) NIA2_TOBAC Nitrate reductase [NADH] 2 (EC 1.7.1.1) (NR2) - Nicotiana tabacum (Common tobacco)nearly identical (1341) loc_os08g36480 12008.m07637 protein nitrate reductase 1, putative, …	-1.11073	-1.64301	-1.68498
12.1.1	N-metabolism.nitrate metabolism.NR	a_95_p180542	Transcript	moderately similar to ( 251) AT1G37130 | Symbols: NIA2, B29, NIA2-1, CHL3, NR, NR2, ATNR2 | NIA2 (NITRATE REDUCTASE 2); nitrate reductase (NADH)/ nitrate reductase | chr1:14158617-14161652 FORWARDmoderately similar to ( 410) NIA1_TOBAC Nitrate reductase [NADH] 1 (EC 1.7.1.1) (NR1) - Nicotiana tabacum (Common tobacco)moderately similar to ( 236) loc_os08g36480 12008.m07637 protein nitrate reductas…	-1.27798	-1.94821	-1.79352
12.1.1	N-metabolism.nitrate metabolism.NR	a_95_p208298	Transcript	moderately similar to ( 225) AT1G37130 | Symbols: NIA2, B29, NIA2-1, CHL3, NR, NR2, ATNR2 | NIA2 (NITRATE REDUCTASE 2); nitrate reductase (NADH)/ nitrate reductase | chr1:14158617-14161652 FORWARDmoderately similar to ( 293) NIA1_TOBAC Nitrate reductase [NADH] 1 (EC 1.7.1.1) (NR1) - Nicotiana tabacum (Common tobacco)moderately similar to ( 204) loc_os08g36500 12008.m07639 protein nitrate reductas…	-1.28128	-1.65997	-1.79423
12.1.1	N-metabolism.nitrate metabolism.NR	a_95_p247817	Transcript	nearly identical (1442) AT1G37130 | Symbols: NIA2, B29, NIA2-1, CHL3, NR, NR2, ATNR2 | NIA2 (NITRATE REDUCTASE 2); nitrate reductase (NADH)/ nitrate reductase | chr1:14158617-14161652 FORWARDnearly identical (1837) NIA2_TOBAC Nitrate reductase [NADH] 2 (EC 1.7.1.1) (NR2) - Nicotiana tabacum (Common tobacco)nearly identical (1341) loc_os08g36480 12008.m07637 protein nitrate reductase 1, putative, …	-1.18201	-1.62552	-1.88035
12.1.1	N-metabolism.nitrate metabolism.NR	a_95_p247817	Transcript	weakly similar to ( 199) AT1G37130 | Symbols: NIA2, B29, NIA2-1, CHL3, NR, NR2, ATNR2 | NIA2 (NITRATE REDUCTASE 2); nitrate reductase (NADH)/ nitrate reductase | chr1:14158617-14161652 FORWARDmoderately similar to ( 257) NIA1_TOBAC Nitrate reductase [NADH] 1 (EC 1.7.1.1) (NR1) - Nicotiana tabacum (Common tobacco)weakly similar to ( 172) loc_os08g36500 12008.m07639 protein nitrate reductase 1, put…	-1.18201	-1.62552	-1.88035
12.1.2	N-metabolism.nitrate metabolism.nitrite reductase	a_95_p121087	Transcript	highly similar to ( 923) AT2G15620 | Symbols: NIR1, NIR, ATHNIR | NIR1 (NITRITE REDUCTASE 1); ferredoxin-nitrate reductase/ nitrite reductase (NO-forming) | chr2:6810552-6812666 FORWARDhighly similar to ( 934) NIR_BETVE Ferredoxin--nitrite reductase, chloroplast precursor (EC 1.7.7.1) - Betula verrucosa (White birch) (Betula pendula)highly similar to ( 850) loc_os01g25484 12001.m43466 protein fer…	-0.732737	-0.676432	-1.01069
12.1.2	N-metabolism.nitrate metabolism.nitrite reductase	a_95_p121087	Transcript	moderately similar to ( 324) AT2G15620 | Symbols: NIR1, NIR, ATHNIR | NIR1 (NITRITE REDUCTASE 1); ferredoxin-nitrate reductase/ nitrite reductase (NO-forming) | chr2:6810552-6812666 FORWARDmoderately similar to ( 323) NIR_SPIOL Ferredoxin--nitrite reductase, chloroplast precursor (EC 1.7.7.1) - Spinacia oleracea (Spinach)moderately similar to ( 302) loc_os01g25484 12001.m43466 protein ferredoxin-…	-0.732737	-0.676432	-1.01069
12.2.2	N-metabolism.ammonia metabolism.glutamine synthase	a_95_p008886	Transcript	highly similar to ( 662) AT5G37600 | Symbols: ATGSR1, GLN1;1, GSR 1 | ATGSR1; copper ion binding / glutamate-ammonia ligase | chr5:14933574-14935656 REVERSEhighly similar to ( 677) GLNA_NICPL Glutamine synthetase (EC 6.3.1.2) (Glutamate--ammonia ligase) - Nicotiana plumbaginifolia (Leadwort-leaved tobacco)highly similar to ( 664) loc_os02g50240 12002.m33860 protein glutamine synthetase root isozy…	-0.556407	-1.00209	-0.696886
12.2.2	N-metabolism.ammonia metabolism.glutamine synthase	a_95_p193912	Transcript	highly similar to ( 600) AT5G37600 | Symbols: ATGSR1, GLN1;1, GSR 1 | ATGSR1; copper ion binding / glutamate-ammonia ligase | chr5:14933574-14935656 REVERSEhighly similar to ( 607) GLNA2_VITVI Glutamine synthetase cytosolic isozyme 2 (EC 6.3.1.2) (Glutamate--ammonia ligase) - Vitis vinifera (Grape)highly similar to ( 606) loc_os02g50240 12002.m33860 protein glutamine synthetase root isozyme 3, pu…	1.40624	1.24236	2.15364
12.3.1	N-metabolism.N-degradation.glutamate dehydrogenase	a_95_p141577	Transcript	very weakly similar to ( 100) AT3G03910 | Symbols: GDH3 | GDH3 (GLUTAMATE DEHYDROGENASE 3); binding / catalytic/ oxidoreductase/ oxidoreductase, acting on the CH-NH2 group of donors, NAD or NADP as acceptor | chr3:1006913-1008846 FORWARDweakly similar to ( 109) DHEB_NICPL Glutamate dehydrogenase B (EC 1.4.1.3) (GDH B) - Nicotiana plumbaginifolia (Leadwort-leaved tobacco)weakly similar to ( 106) l…	2.37348	2.1244	1.60832
12.3.1	N-metabolism.N-degradation.glutamate dehydrogenase	a_95_p206217	Transcript	highly similar to ( 775) AT5G18170 | Symbols: GDH1 | GDH1 (GLUTAMATE DEHYDROGENASE 1); ATP binding / glutamate dehydrogenase [NAD(P)+]/ oxidoreductase | chr5:6006172-6008248 FORWARDhighly similar to ( 798) DHEB_NICPL Glutamate dehydrogenase B (EC 1.4.1.3) (GDH B) - Nicotiana plumbaginifolia (Leadwort-leaved tobacco)highly similar to ( 764) loc_os03g58040 12003.m35454 protein glutamate dehydrogena…	1.54592	1.24981	1.05418
13	amino acid metabolism	a_95_p184142	Transcript	moderately similar to ( 330) AT1G16880 | Symbols: | uridylyltransferase-related | chr1:5773796-5775272 FORWARDmoderately similar to ( 328) loc_os08g14440 12008.m26477 protein expressed protein	1.01126	0.74425	0.642273
13	amino acid metabolism	a_95_p198707	Transcript	moderately similar to ( 328) AT5G04740 | Symbols: | ACT domain-containing protein | chr5:1368713-1371391 REVERSEmoderately similar to ( 305) loc_os12g05650 12012.m04558 protein ACT domain containing protein, expressed	1.22097	1.04476	1.05538
13.1.1.1.1	amino acid metabolism.synthesis.central amino acid metabolism.GABA.Glutamate decarboxylase	a_95_p007396	Transcript	highly similar to ( 879) AT2G02010 | Symbols: GAD4 | GAD4 (glutamate decarboxylase 4); calmodulin binding | chr2:474375-476495 REVERSEhighly similar to ( 955) DCE_PETHY Glutamate decarboxylase (EC 4.1.1.15) (GAD) - Petunia hybrida (Petunia)highly similar to ( 870) loc_os03g51080 12003.m10089 protein glutamate decarboxylase, putative, expressed GadB Pyridoxal_deC	1.14174	0.8479	0.908715
13.1.1.1.1	amino acid metabolism.synthesis.central amino acid metabolism.GABA.Glutamate decarboxylase	a_95_p012221	Transcript	highly similar to ( 876) AT2G02010 | Symbols: GAD4 | GAD4 (glutamate decarboxylase 4); calmodulin binding | chr2:474375-476495 REVERSEhighly similar to ( 954) DCE_PETHY Glutamate decarboxylase (EC 4.1.1.15) (GAD) - Petunia hybrida (Petunia)highly similar to ( 873) loc_os03g51080 12003.m10089 protein glutamate decarboxylase, putative, expressed GadB Pyridoxal_deC	1.18123	1.13451	1.24399
13.1.1.1.1	amino acid metabolism.synthesis.central amino acid metabolism.GABA.Glutamate decarboxylase	a_95_p110827	Transcript	weakly similar to ( 137) AT2G02010 | Symbols: GAD4 | GAD4 (glutamate decarboxylase 4); calmodulin binding | chr2:474375-476495 REVERSEweakly similar to ( 138) DCE_PETHY Glutamate decarboxylase (EC 4.1.1.15) (GAD) - Petunia hybrida (Petunia)weakly similar to ( 132) loc_os03g13300 12003.m06776 protein glutamate decarboxylase, putative, expressed	1.76297	1.11195	0.595996
13.1.1.1.1	amino acid metabolism.synthesis.central amino acid metabolism.GABA.Glutamate decarboxylase	a_95_p179182	Transcript	weakly similar to ( 181) AT2G02000 | Symbols: GAD3 | GAD3 (glutamate decarboxylase 3); calmodulin binding | chr2:469505-471997 REVERSEmoderately similar to ( 218) DCE_PETHY Glutamate decarboxylase (EC 4.1.1.15) (GAD) - Petunia hybrida (Petunia)weakly similar to ( 167) loc_os03g51080 12003.m10089 protein glutamate decarboxylase, putative, expressed	1.14533	1.03389	1.1697
13.1.1.2	amino acid metabolism.synthesis.central amino acid metabolism.aspartate	a_95_p023461	Transcript	weakly similar to ( 114) AT5G19550 | Symbols: ASP2, AAT2 | ASP2 (ASPARTATE AMINOTRANSFERASE 2); L-aspartate:2-oxoglutarate aminotransferase | chr5:6598201-6601597 FORWARDweakly similar to ( 115) AATC_DAUCA Aspartate aminotransferase, cytoplasmic (EC 2.6.1.1) (Transaminase A) - Daucus carota (Carrot)weakly similar to ( 111) loc_os01g55540 12001.m43201 protein aspartate aminotransferase, cytoplasmi…	1.2593	1.27537	0.794879
13.1.1.2.1	amino acid metabolism.synthesis.central amino acid metabolism.aspartate.aspartate aminotransferase	a_95_p006131	Transcript	weakly similar to ( 176) AT5G11520 | Symbols: ASP3, YLS4 | ASP3 (ASPARTATE AMINOTRANSFERASE 3); L-aspartate:2-oxoglutarate aminotransferase | chr5:3685257-3687721 REVERSEweakly similar to ( 178) AAT1_MEDSA Aspartate aminotransferase 1 (EC 2.6.1.1) (Transaminase A) - Medicago sativa (Alfalfa)weakly similar to ( 171) loc_os01g55540 12001.m43201 protein aspartate aminotransferase, cytoplasmic, putat…	1.28026	1.23104	0.796015
13.1.1.2.1	amino acid metabolism.synthesis.central amino acid metabolism.aspartate.aspartate aminotransferase	a_95_p023461	Transcript	highly similar to ( 758) AT5G11520 | Symbols: ASP3, YLS4 | ASP3 (ASPARTATE AMINOTRANSFERASE 3); L-aspartate:2-oxoglutarate aminotransferase | chr5:3685257-3687721 REVERSEhighly similar to ( 736) AATC_ORYSA Aspartate aminotransferase, cytoplasmic (EC 2.6.1.1) (Transaminase A) - Oryza sativa (Rice)highly similar to ( 748) loc_os01g55540 12001.m43201 protein aspartate aminotransferase, cytoplasmic, …	1.2593	1.27537	0.794879
13.1.1.2.1	amino acid metabolism.synthesis.central amino acid metabolism.aspartate.aspartate aminotransferase	a_95_p023461	Transcript	weakly similar to ( 176) AT5G11520 | Symbols: ASP3, YLS4 | ASP3 (ASPARTATE AMINOTRANSFERASE 3); L-aspartate:2-oxoglutarate aminotransferase | chr5:3685257-3687721 REVERSEweakly similar to ( 178) AAT1_MEDSA Aspartate aminotransferase 1 (EC 2.6.1.1) (Transaminase A) - Medicago sativa (Alfalfa)weakly similar to ( 171) loc_os01g55540 12001.m43201 protein aspartate aminotransferase, cytoplasmic, putat…	1.2593	1.27537	0.794879
13.1.1.3.11	amino acid metabolism.synthesis.central amino acid metabolism.alanine.alanine-glyoxylate aminotransferase	a_95_p022621	Transcript	moderately similar to ( 381) AT3G08860 | Symbols: | alanine--glyoxylate aminotransferase, putative / beta-alanine-pyruvate aminotransferase, putative / AGT, putative | chr3:2696754-2699087 REVERSEmoderately similar to ( 384) loc_os05g39770 12005.m083753 protein alanine--glyoxylate aminotransferase 2 homolog 2, mitochondrial precursor, putative, expressed PRK06148 GabT PRK06149 ArgD BioA PRK08117 …	2.41267	1.34275	0.536696
13.1.1.3.11	amino acid metabolism.synthesis.central amino acid metabolism.alanine.alanine-glyoxylate aminotransferase	a_95_p024616	Transcript	highly similar to ( 753) AT3G08860 | Symbols: | alanine--glyoxylate aminotransferase, putative / beta-alanine-pyruvate aminotransferase, putative / AGT, putative | chr3:2696754-2699087 REVERSEvery weakly similar to (84.0) GSA_CHLRE Glutamate-1-semialdehyde 2,1-aminomutase, chloroplast precursor (EC 5.4.3.8) (GSA) (Glutamate-1-semialdehyde aminotransferase) (GSA-AT) - Chlamydomonas reinhardtiihigh…	2.93966	1.75166	0.921312
13.1.1.3.11	amino acid metabolism.synthesis.central amino acid metabolism.alanine.alanine-glyoxylate aminotransferase	a_95_p137347	Transcript	moderately similar to ( 202) AT3G08860 | Symbols: | alanine--glyoxylate aminotransferase, putative / beta-alanine-pyruvate aminotransferase, putative / AGT, putative | chr3:2696754-2699087 REVERSEmoderately similar to ( 208) loc_os05g39770 12005.m083753 protein alanine--glyoxylate aminotransferase 2 homolog 2, mitochondrial precursor, putative, expressed ArgD	2.32098	1.26437	0.380641
13.1.1.3.11	amino acid metabolism.synthesis.central amino acid metabolism.alanine.alanine-glyoxylate aminotransferase	a_95_p137347	Transcript	moderately similar to ( 377) AT3G08860 | Symbols: | alanine--glyoxylate aminotransferase, putative / beta-alanine-pyruvate aminotransferase, putative / AGT, putative | chr3:2696754-2699087 REVERSEmoderately similar to ( 388) loc_os05g39770 12005.m083753 protein alanine--glyoxylate aminotransferase 2 homolog 2, mitochondrial precursor, putative, expressed GabT PRK06148 ArgD BioA Aminotran_3 PRK081…	2.32098	1.26437	0.380641
13.1.1.3.11	amino acid metabolism.synthesis.central amino acid metabolism.alanine.alanine-glyoxylate aminotransferase	a_95_p159802	Transcript	weakly similar to ( 112) AT4G39660 | Symbols: AGT2 | AGT2 (ALANINE:GLYOXYLATE AMINOTRANSFERASE 2); alanine-glyoxylate transaminase/ catalytic/ pyridoxal phosphate binding / transaminase | chr4:18406797-18409262 FORWARDvery weakly similar to (90.1) loc_os03g07570 12003.m101206 protein alanine--glyoxylate aminotransferase 2 homolog 2, mitochondrial precursor, putative, expressed	2.3632	2.11881	2.08687
13.1.1.3.11	amino acid metabolism.synthesis.central amino acid metabolism.alanine.alanine-glyoxylate aminotransferase	a_95_p185282	Transcript	highly similar to ( 753) AT3G08860 | Symbols: | alanine--glyoxylate aminotransferase, putative / beta-alanine-pyruvate aminotransferase, putative / AGT, putative | chr3:2696754-2699087 REVERSEvery weakly similar to (84.0) GSA_CHLRE Glutamate-1-semialdehyde 2,1-aminomutase, chloroplast precursor (EC 5.4.3.8) (GSA) (Glutamate-1-semialdehyde aminotransferase) (GSA-AT) - Chlamydomonas reinhardtiihigh…	2.47737	1.47493	0.699609
13.1.1.3.11	amino acid metabolism.synthesis.central amino acid metabolism.alanine.alanine-glyoxylate aminotransferase	a_95_p185282	Transcript	moderately similar to ( 377) AT3G08860 | Symbols: | alanine--glyoxylate aminotransferase, putative / beta-alanine-pyruvate aminotransferase, putative / AGT, putative | chr3:2696754-2699087 REVERSEmoderately similar to ( 388) loc_os05g39770 12005.m083753 protein alanine--glyoxylate aminotransferase 2 homolog 2, mitochondrial precursor, putative, expressed GabT PRK06148 ArgD BioA Aminotran_3 PRK081…	2.47737	1.47493	0.699609
13.1.1.3.11	amino acid metabolism.synthesis.central amino acid metabolism.alanine.alanine-glyoxylate aminotransferase	a_95_p265461	Transcript	highly similar to ( 753) AT3G08860 | Symbols: | alanine--glyoxylate aminotransferase, putative / beta-alanine-pyruvate aminotransferase, putative / AGT, putative | chr3:2696754-2699087 REVERSEvery weakly similar to (84.0) GSA_CHLRE Glutamate-1-semialdehyde 2,1-aminomutase, chloroplast precursor (EC 5.4.3.8) (GSA) (Glutamate-1-semialdehyde aminotransferase) (GSA-AT) - Chlamydomonas reinhardtiihigh…	2.64541	1.54804	0.664012
13.1.2.3.31	amino acid metabolism.synthesis.glutamate family.arginine.aspartate racemase	a_95_p147427	Transcript	moderately similar to ( 282) AT1G15410 | Symbols: | aspartate-glutamate racemase family | chr1:5299577-5300681 FORWARDmoderately similar to ( 201) loc_os01g37470 12001.m150628 protein asp/Glu racemase, putative, expressedRacX	-0.910656	-1.19688	-0.910862
13.1.3.1	amino acid metabolism.synthesis.aspartate family.asparagine	a_95_p006901	Transcript	moderately similar to ( 258) AT3G47340 | Symbols: ASN1, DIN6, AT-ASN1 | ASN1 (GLUTAMINE-DEPENDENT ASPARAGINE SYNTHASE 1); asparagine synthase (glutamine-hydrolyzing) | chr3:17438445-17441043 REVERSEmoderately similar to ( 265) ASNS_ASPOF Asparagine synthetase [glutamine-hydrolyzing] (EC 6.3.5.4) (AS) - Asparagus officinalis (Garden asparagus)moderately similar to ( 253) loc_os03g18130 12003.m1013…	3.59639	3.45301	2.29363
13.1.3.4	amino acid metabolism.synthesis.aspartate family.methionine	a_95_p004741	Transcript	very weakly similar to (89.4) AT1G02500 | Symbols: SAM1, SAM-1, MAT1 | SAM1 (S-ADENOSYLMETHIONINE SYNTHETASE 1); methionine adenosyltransferase | chr1:519037-520218 FORWARDvery weakly similar to (93.2) METM_CATRO S-adenosylmethionine synthetase 3 (EC 2.5.1.6) (Methionine adenosyltransferase 3) (AdoMet synthetase 3) - Catharanthus roseus (Rosy periwinkle) (Madagascar periwinkle)very weakly similar…	-0.992636	-0.847608	-1.15518
13.1.3.4	amino acid metabolism.synthesis.aspartate family.methionine	a_95_p004741	Transcript	weakly similar to ( 127) AT2G36880 | Symbols: MAT3 | MAT3 (methionine adenosyltransferase 3); methionine adenosyltransferase | chr2:15479721-15480893 REVERSEweakly similar to ( 138) METK_PETHY S-adenosylmethionine synthetase (EC 2.5.1.6) (Methionine adenosyltransferase) (AdoMet synthetase) - Petunia hybrida (Petunia)weakly similar to ( 129) loc_os01g18860 12001.m150558 protein S-adenosylmethionin…	-0.992636	-0.847608	-1.15518
13.1.3.4	amino acid metabolism.synthesis.aspartate family.methionine	a_95_p004741	Transcript	weakly similar to ( 153) AT3G17390 | Symbols: MTO3, SAMS3, MAT4 | MTO3 (METHIONINE OVER-ACCUMULATOR 3); methionine adenosyltransferase | chr3:5952484-5953665 REVERSEweakly similar to ( 154) METM_CATRO S-adenosylmethionine synthetase 3 (EC 2.5.1.6) (Methionine adenosyltransferase 3) (AdoMet synthetase 3) - Catharanthus roseus (Rosy periwinkle) (Madagascar periwinkle)weakly similar to ( 148) loc_os…	-0.992636	-0.847608	-1.15518
13.1.3.4	amino acid metabolism.synthesis.aspartate family.methionine	a_95_p005016	Transcript	highly similar to ( 726) AT2G36880 | Symbols: MAT3 | MAT3 (methionine adenosyltransferase 3); methionine adenosyltransferase | chr2:15479721-15480893 REVERSEhighly similar to ( 758) METK_PETHY S-adenosylmethionine synthetase (EC 2.5.1.6) (Methionine adenosyltransferase) (AdoMet synthetase) - Petunia hybrida (Petunia)highly similar to ( 698) loc_os01g18860 12001.m150558 protein S-adenosylmethionin…	-1.20534	-0.86713	-1.25471
13.1.3.4	amino acid metabolism.synthesis.aspartate family.methionine	a_95_p005016	Transcript	weakly similar to ( 127) AT2G36880 | Symbols: MAT3 | MAT3 (methionine adenosyltransferase 3); methionine adenosyltransferase | chr2:15479721-15480893 REVERSEweakly similar to ( 138) METK_PETHY S-adenosylmethionine synthetase (EC 2.5.1.6) (Methionine adenosyltransferase) (AdoMet synthetase) - Petunia hybrida (Petunia)weakly similar to ( 129) loc_os01g18860 12001.m150558 protein S-adenosylmethionin…	-1.20534	-0.86713	-1.25471
13.1.3.4	amino acid metabolism.synthesis.aspartate family.methionine	a_95_p007521	Transcript	highly similar to ( 720) AT2G36880 | Symbols: MAT3 | MAT3 (methionine adenosyltransferase 3); methionine adenosyltransferase | chr2:15479721-15480893 REVERSEhighly similar to ( 743) METK_PETHY S-adenosylmethionine synthetase (EC 2.5.1.6) (Methionine adenosyltransferase) (AdoMet synthetase) - Petunia hybrida (Petunia)highly similar to ( 686) loc_os01g18860 12001.m150558 protein S-adenosylmethionin…	-1.11284	-0.611779	-0.337888
13.1.3.4	amino acid metabolism.synthesis.aspartate family.methionine	a_95_p007521	Transcript	moderately similar to ( 222) AT2G36880 | Symbols: MAT3 | MAT3 (methionine adenosyltransferase 3); methionine adenosyltransferase | chr2:15479721-15480893 REVERSEmoderately similar to ( 230) METK_PETHY S-adenosylmethionine synthetase (EC 2.5.1.6) (Methionine adenosyltransferase) (AdoMet synthetase) - Petunia hybrida (Petunia)weakly similar to ( 199) loc_os05g04510 12005.m27538 protein S-adenosylme…	-1.11284	-0.611779	-0.337888
13.1.3.4	amino acid metabolism.synthesis.aspartate family.methionine	a_95_p007521	Transcript	very weakly similar to (97.8) AT2G36880 | Symbols: MAT3 | MAT3 (methionine adenosyltransferase 3); methionine adenosyltransferase | chr2:15479721-15480893 REVERSEweakly similar to ( 105) METL_ACTCH S-adenosylmethionine synthetase 2 (EC 2.5.1.6) (Methionine adenosyltransferase 2) (AdoMet synthetase 2) - Actinidia chinensis (Kiwi) (Yangtao)very weakly similar to (87.8) loc_os01g18860 12001.m150558 …	-1.11284	-0.611779	-0.337888
13.1.3.4	amino acid metabolism.synthesis.aspartate family.methionine	a_95_p007801	Transcript	highly similar to ( 734) AT1G02500 | Symbols: SAM1, SAM-1, MAT1 | SAM1 (S-ADENOSYLMETHIONINE SYNTHETASE 1); methionine adenosyltransferase | chr1:519037-520218 FORWARDhighly similar to ( 744) METL_CATRO S-adenosylmethionine synthetase 2 (EC 2.5.1.6) (Methionine adenosyltransferase 2) (AdoMet synthetase 2) - Catharanthus roseus (Rosy periwinkle) (Madagascar periwinkle)highly similar to ( 726) loc_…	-1.12205	-0.484828	-0.613905
13.1.3.4	amino acid metabolism.synthesis.aspartate family.methionine	a_95_p007981	Transcript	highly similar to ( 726) AT2G36880 | Symbols: MAT3 | MAT3 (methionine adenosyltransferase 3); methionine adenosyltransferase | chr2:15479721-15480893 REVERSEhighly similar to ( 758) METK_PETHY S-adenosylmethionine synthetase (EC 2.5.1.6) (Methionine adenosyltransferase) (AdoMet synthetase) - Petunia hybrida (Petunia)highly similar to ( 698) loc_os01g18860 12001.m150558 protein S-adenosylmethionin…	-1.39189	-1.12908	-1.39777
13.1.3.4	amino acid metabolism.synthesis.aspartate family.methionine	a_95_p008381	Transcript	highly similar to ( 735) AT1G02500 | Symbols: SAM1, SAM-1, MAT1 | SAM1 (S-ADENOSYLMETHIONINE SYNTHETASE 1); methionine adenosyltransferase | chr1:519037-520218 FORWARDhighly similar to ( 742) METL_CATRO S-adenosylmethionine synthetase 2 (EC 2.5.1.6) (Methionine adenosyltransferase 2) (AdoMet synthetase 2) - Catharanthus roseus (Rosy periwinkle) (Madagascar periwinkle)highly similar to ( 742) loc_…	-1.1916	-0.598626	-0.806836
13.1.3.4	amino acid metabolism.synthesis.aspartate family.methionine	a_95_p009411	Transcript	highly similar to ( 653) AT5G17920 | Symbols: ATCIMS | ATMS1; 5-methyltetrahydropteroyltriglutamate-homocysteine S-methyltransferase/ methionine synthase | chr5:5935771-5939195 FORWARDhighly similar to ( 657) METE_CATRO 5-methyltetrahydropteroyltriglutamate--homocysteine methyltransferase (EC 2.1.1.14) (Vitamin-B12-independent methionine synthase isozyme) (Cobalamin-independent methionine synthas…	-1.67053	-1.20337	-1.30824
13.1.3.4	amino acid metabolism.synthesis.aspartate family.methionine	a_95_p013146	Transcript	moderately similar to ( 280) AT2G36880 | Symbols: MAT3 | MAT3 (methionine adenosyltransferase 3); methionine adenosyltransferase | chr2:15479721-15480893 REVERSEmoderately similar to ( 292) METK_PETHY S-adenosylmethionine synthetase (EC 2.5.1.6) (Methionine adenosyltransferase) (AdoMet synthetase) - Petunia hybrida (Petunia)moderately similar to ( 258) loc_os05g04510 12005.m27538 protein S-adenos…	-1.07188	-0.90953	-1.16991
13.1.3.4	amino acid metabolism.synthesis.aspartate family.methionine	a_95_p016581	Transcript	moderately similar to ( 483) AT3G03780 | Symbols: ATMS2 | AtMS2; 5-methyltetrahydropteroyltriglutamate-homocysteine S-methyltransferase/ methionine synthase | chr3:957602-960740 FORWARDmoderately similar to ( 491) METE_CATRO 5-methyltetrahydropteroyltriglutamate--homocysteine methyltransferase (EC 2.1.1.14) (Vitamin-B12-independent methionine synthase isozyme) (Cobalamin-independent methionine sy…	-1.94304	-1.27774	-1.33109
13.1.3.4	amino acid metabolism.synthesis.aspartate family.methionine	a_95_p026906	Transcript	highly similar to ( 723) AT2G36880 | Symbols: MAT3 | MAT3 (methionine adenosyltransferase 3); methionine adenosyltransferase | chr2:15479721-15480893 REVERSEhighly similar to ( 747) METK_PETHY S-adenosylmethionine synthetase (EC 2.5.1.6) (Methionine adenosyltransferase) (AdoMet synthetase) - Petunia hybrida (Petunia)highly similar to ( 687) loc_os01g18860 12001.m150558 protein S-adenosylmethionin…	-1.51604	-0.719654	-0.5257
13.1.3.4	amino acid metabolism.synthesis.aspartate family.methionine	a_95_p106402	Transcript	weakly similar to ( 149) AT1G02500 | Symbols: SAM1, SAM-1, MAT1 | SAM1 (S-ADENOSYLMETHIONINE SYNTHETASE 1); methionine adenosyltransferase | chr1:519037-520218 FORWARDweakly similar to ( 157) METK_PEA S-adenosylmethionine synthetase 1 (EC 2.5.1.6) (Methionine adenosyltransferase 1) (AdoMet synthetase 1) (Fragment) - Pisum sativum (Garden pea)weakly similar to ( 153) loc_os05g04510 12005.m27538 pr…	-1.16125	-0.574404	-0.994724
13.1.3.4	amino acid metabolism.synthesis.aspartate family.methionine	a_95_p159117	Transcript	moderately similar to ( 222) AT2G36880 | Symbols: MAT3 | MAT3 (methionine adenosyltransferase 3); methionine adenosyltransferase | chr2:15479721-15480893 REVERSEmoderately similar to ( 230) METK_PETHY S-adenosylmethionine synthetase (EC 2.5.1.6) (Methionine adenosyltransferase) (AdoMet synthetase) - Petunia hybrida (Petunia)weakly similar to ( 199) loc_os05g04510 12005.m27538 protein S-adenosylme…	-1.12965	-0.656876	-0.393218
13.1.3.4	amino acid metabolism.synthesis.aspartate family.methionine	a_95_p159422	Transcript	moderately similar to ( 395) AT2G36880 | Symbols: MAT3 | MAT3 (methionine adenosyltransferase 3); methionine adenosyltransferase | chr2:15479721-15480893 REVERSEmoderately similar to ( 409) METK_PETHY S-adenosylmethionine synthetase (EC 2.5.1.6) (Methionine adenosyltransferase) (AdoMet synthetase) - Petunia hybrida (Petunia)moderately similar to ( 389) loc_os01g18860 12001.m150558 protein S-adeno…	-1.06842	-0.593718	-0.38694
13.1.3.4	amino acid metabolism.synthesis.aspartate family.methionine	a_95_p177242	Transcript	highly similar to ( 723) AT2G36880 | Symbols: MAT3 | MAT3 (methionine adenosyltransferase 3); methionine adenosyltransferase | chr2:15479721-15480893 REVERSEhighly similar to ( 747) METK_PETHY S-adenosylmethionine synthetase (EC 2.5.1.6) (Methionine adenosyltransferase) (AdoMet synthetase) - Petunia hybrida (Petunia)highly similar to ( 687) loc_os01g18860 12001.m150558 protein S-adenosylmethionin…	-1.52185	-0.638566	-0.521949
13.1.3.4	amino acid metabolism.synthesis.aspartate family.methionine	a_95_p177577	Transcript	highly similar to ( 839) AT5G17920 | Symbols: ATCIMS | ATMS1; 5-methyltetrahydropteroyltriglutamate-homocysteine S-methyltransferase/ methionine synthase | chr5:5935771-5939195 FORWARDhighly similar to ( 856) METE_CATRO 5-methyltetrahydropteroyltriglutamate--homocysteine methyltransferase (EC 2.1.1.14) (Vitamin-B12-independent methionine synthase isozyme) (Cobalamin-independent methionine synthas…	-1.31476	-0.835267	-0.90982
13.1.3.4	amino acid metabolism.synthesis.aspartate family.methionine	a_95_p177842	Transcript	moderately similar to ( 280) AT2G36880 | Symbols: MAT3 | MAT3 (methionine adenosyltransferase 3); methionine adenosyltransferase | chr2:15479721-15480893 REVERSEmoderately similar to ( 292) METK_PETHY S-adenosylmethionine synthetase (EC 2.5.1.6) (Methionine adenosyltransferase) (AdoMet synthetase) - Petunia hybrida (Petunia)moderately similar to ( 258) loc_os05g04510 12005.m27538 protein S-adenos…	-1.01573	-0.864909	-1.11215
13.1.3.4	amino acid metabolism.synthesis.aspartate family.methionine	a_95_p177842	Transcript	moderately similar to ( 366) AT2G36880 | Symbols: MAT3 | MAT3 (methionine adenosyltransferase 3); methionine adenosyltransferase | chr2:15479721-15480893 REVERSEmoderately similar to ( 381) METK_PETHY S-adenosylmethionine synthetase (EC 2.5.1.6) (Methionine adenosyltransferase) (AdoMet synthetase) - Petunia hybrida (Petunia)moderately similar to ( 344) loc_os05g04510 12005.m27538 protein S-adenos…	-1.01573	-0.864909	-1.11215
13.1.3.4	amino acid metabolism.synthesis.aspartate family.methionine	a_95_p179592	Transcript	highly similar to ( 736) AT1G02500 | Symbols: SAM1, SAM-1, MAT1 | SAM1 (S-ADENOSYLMETHIONINE SYNTHETASE 1); methionine adenosyltransferase | chr1:519037-520218 FORWARDhighly similar to ( 743) METL_CATRO S-adenosylmethionine synthetase 2 (EC 2.5.1.6) (Methionine adenosyltransferase 2) (AdoMet synthetase 2) - Catharanthus roseus (Rosy periwinkle) (Madagascar periwinkle)highly similar to ( 740) loc_…	-1.21909	-0.63649	-0.729439
13.1.3.4	amino acid metabolism.synthesis.aspartate family.methionine	a_95_p188517	Transcript	highly similar to ( 546) AT1G02500 | Symbols: SAM1, SAM-1, MAT1 | SAM1 (S-ADENOSYLMETHIONINE SYNTHETASE 1); methionine adenosyltransferase | chr1:519037-520218 FORWARDhighly similar to ( 551) METL_CATRO S-adenosylmethionine synthetase 2 (EC 2.5.1.6) (Methionine adenosyltransferase 2) (AdoMet synthetase 2) - Catharanthus roseus (Rosy periwinkle) (Madagascar periwinkle)highly similar to ( 538) loc_…	-1.21237	-0.534041	-0.618596
13.1.3.4	amino acid metabolism.synthesis.aspartate family.methionine	a_95_p251562	Transcript	highly similar to ( 653) AT5G17920 | Symbols: ATCIMS | ATMS1; 5-methyltetrahydropteroyltriglutamate-homocysteine S-methyltransferase/ methionine synthase | chr5:5935771-5939195 FORWARDhighly similar to ( 657) METE_CATRO 5-methyltetrahydropteroyltriglutamate--homocysteine methyltransferase (EC 2.1.1.14) (Vitamin-B12-independent methionine synthase isozyme) (Cobalamin-independent methionine synthas…	-1.47105	-1.04255	-1.17501
13.1.3.4.12	amino acid metabolism.synthesis.aspartate family.methionine.homocysteine S-methyltransferase	a_95_p132622	Transcript	very weakly similar to (80.9) AT2G41040 | Symbols: | methyltransferase-related | chr2:17121499-17123064 FORWARD	1.23942	0.956366	0.80089
13.1.4.1	amino acid metabolism.synthesis.branched chain group.common	a_95_p021756	Transcript	moderately similar to ( 246) AT5G17380 | Symbols: | pyruvate decarboxylase family protein | chr5:5724920-5726720 REVERSEmoderately similar to ( 246) loc_os01g32080 12001.m42655 protein 2-hydroxyphytanoyl-CoA lyase, putative, expressed PRK09259 TPP_BZL_OCoD_HPCL IlvB TPP_AHAS TPP_enzyme_C PRK05858 TPP_enzymes TPP_POX TPP_ALS TPP_BFDC PRK08617 PRK08199 PRK08266 TPP_PDC_IPDC	1.10552	1.03678	1.09944
13.1.4.1	amino acid metabolism.synthesis.branched chain group.common	a_95_p098498	Transcript	weakly similar to ( 192) AT3G58610 | Symbols: | ketol-acid reductoisomerase | chr3:21671561-21674639 FORWARDweakly similar to ( 188) ILV5_SPIOL Ketol-acid reductoisomerase, chloroplast precursor (EC 1.1.1.86) (Acetohydroxy-acid reductoisomerase) (Alpha-keto-beta-hydroxylacil reductoisomerase) - Spinacia oleracea (Spinach)weakly similar to ( 186) loc_os01g46380 12001.m10836 protein ketol-acid redu…	-0.801407	-0.568864	-1.09781
13.1.4.1.1	amino acid metabolism.synthesis.branched chain group.common.acetolactate synthase	a_95_p221642	Transcript	moderately similar to ( 484) AT2G31810 | Symbols: | acetolactate synthase small subunit, putative | chr2:13524271-13528246 FORWARDmoderately similar to ( 491) loc_os11g14950 12011.m05631 protein acetolactate synthase/ amino acid binding protein, putative, expressed ilvH ilvH IlvH ACT_AHAS	-0.961031	-0.923496	-1.17864
13.1.4.1.1	amino acid metabolism.synthesis.branched chain group.common.acetolactate synthase	a_95_p267096	Transcript	moderately similar to ( 484) AT2G31810 | Symbols: | acetolactate synthase small subunit, putative | chr2:13524271-13528246 FORWARDmoderately similar to ( 491) loc_os11g14950 12011.m05631 protein acetolactate synthase/ amino acid binding protein, putative, expressed ilvH ilvH IlvH ACT_AHAS	-0.987139	-0.891213	-1.21678
13.1.5.1.1	amino acid metabolism.synthesis.serine-glycine-cysteine group.serine.phosphoglycerate dehydrogenase	a_95_p020756	Transcript	moderately similar to ( 466) AT1G17745 | Symbols: PGDH | PGDH (3-PHOSPHOGLYCERATE DEHYDROGENASE); phosphoglycerate dehydrogenase | chr1:6101157-6104979 FORWARDmoderately similar to ( 434) loc_os04g55720 12004.m35214 protein D-3-phosphoglycerate dehydrogenase, chloroplast precursor, putative, expressed 2-Hacid_dh SerA 2-Hacid_dh_C PRK11790 LdhA	-1.21522	-1.02582	-1.22467
13.1.5.1.2	amino acid metabolism.synthesis.serine-glycine-cysteine group.serine.phosphoserine aminotransferase	a_95_p136077	Transcript	moderately similar to ( 479) AT4G35630 | Symbols: PSAT | PSAT; O-phospho-L-serine:2-oxoglutarate aminotransferase | chr4:16904205-16905497 FORWARDmoderately similar to ( 434) SERC_SPIOL Phosphoserine aminotransferase, chloroplast precursor (EC 2.6.1.52) (PSAT) - Spinacia oleracea (Spinach)moderately similar to ( 414) loc_os03g06200 12003.m06140 protein phosphoserine aminotransferase, chloroplast …	-1.13434	-0.845352	-0.768651
13.1.6.1.1	amino acid metabolism.synthesis.aromatic aa.chorismate.3-deoxy-D-arabino-heptulosonate 7-phosphate synthase	a_95_p016921	Transcript	highly similar to ( 697) AT4G39980 | Symbols: DHS1 | DHS1 (3-DEOXY-D-ARABINO-HEPTULOSONATE 7-PHOSPHATE SYNTHASE 1); 3-deoxy-7-phosphoheptulonate synthase | chr4:18539654-18541832 FORWARDhighly similar to ( 760) AROG_SOLTU Phospho-2-dehydro-3-deoxyheptonate aldolase 2, chloroplast precursor (EC 2.5.1.54) (Phospho-2-keto-3-deoxyheptonate aldolase 2) (DAHP synthetase 2) (3-deoxy-D-arabino-heptuloson…	-1.43734	-1.27178	-2.46492
13.1.6.1.1	amino acid metabolism.synthesis.aromatic aa.chorismate.3-deoxy-D-arabino-heptulosonate 7-phosphate synthase	a_95_p130217	Transcript	highly similar to ( 697) AT4G39980 | Symbols: DHS1 | DHS1 (3-DEOXY-D-ARABINO-HEPTULOSONATE 7-PHOSPHATE SYNTHASE 1); 3-deoxy-7-phosphoheptulonate synthase | chr4:18539654-18541832 FORWARDhighly similar to ( 760) AROG_SOLTU Phospho-2-dehydro-3-deoxyheptonate aldolase 2, chloroplast precursor (EC 2.5.1.54) (Phospho-2-keto-3-deoxyheptonate aldolase 2) (DAHP synthetase 2) (3-deoxy-D-arabino-heptuloson…	-1.47501	-1.24949	-2.24246
13.1.6.1.1	amino acid metabolism.synthesis.aromatic aa.chorismate.3-deoxy-D-arabino-heptulosonate 7-phosphate synthase	a_95_p130217	Transcript	weakly similar to ( 113) AT1G22410 | Symbols: | 2-dehydro-3-deoxyphosphoheptonate aldolase, putative / 3-deoxy-D-arabino-heptulosonate 7-phosphate synthase, putative / DAHP synthetase, putative | chr1:7912120-7914742 FORWARDweakly similar to ( 119) AROG_SOLTU Phospho-2-dehydro-3-deoxyheptonate aldolase 2, chloroplast precursor (EC 2.5.1.54) (Phospho-2-keto-3-deoxyheptonate aldolase 2) (DAHP synth…	-1.47501	-1.24949	-2.24246
13.1.6.1.1	amino acid metabolism.synthesis.aromatic aa.chorismate.3-deoxy-D-arabino-heptulosonate 7-phosphate synthase	a_95_p179717	Transcript	highly similar to ( 858) AT1G22410 | Symbols: | 2-dehydro-3-deoxyphosphoheptonate aldolase, putative / 3-deoxy-D-arabino-heptulosonate 7-phosphate synthase, putative / DAHP synthetase, putative | chr1:7912120-7914742 FORWARDnearly identical (1038) AROF_TOBAC Phospho-2-dehydro-3-deoxyheptonate aldolase 1, chloroplast precursor (EC 2.5.1.54) (Phospho-2-keto-3-deoxyheptonate aldolase 1) (DAHP synthe…	-0.898544	-0.751247	-1.17444
13.1.6.1.1	amino acid metabolism.synthesis.aromatic aa.chorismate.3-deoxy-D-arabino-heptulosonate 7-phosphate synthase	a_95_p179717	Transcript	moderately similar to ( 351) AT1G22410 | Symbols: | 2-dehydro-3-deoxyphosphoheptonate aldolase, putative / 3-deoxy-D-arabino-heptulosonate 7-phosphate synthase, putative / DAHP synthetase, putative | chr1:7912120-7914742 FORWARDmoderately similar to ( 469) AROF_TOBAC Phospho-2-dehydro-3-deoxyheptonate aldolase 1, chloroplast precursor (EC 2.5.1.54) (Phospho-2-keto-3-deoxyheptonate aldolase 1) (DA…	-0.898544	-0.751247	-1.17444
13.1.6.1.1	amino acid metabolism.synthesis.aromatic aa.chorismate.3-deoxy-D-arabino-heptulosonate 7-phosphate synthase	a_95_p181177	Transcript	highly similar to ( 697) AT4G39980 | Symbols: DHS1 | DHS1 (3-DEOXY-D-ARABINO-HEPTULOSONATE 7-PHOSPHATE SYNTHASE 1); 3-deoxy-7-phosphoheptulonate synthase | chr4:18539654-18541832 FORWARDhighly similar to ( 760) AROG_SOLTU Phospho-2-dehydro-3-deoxyheptonate aldolase 2, chloroplast precursor (EC 2.5.1.54) (Phospho-2-keto-3-deoxyheptonate aldolase 2) (DAHP synthetase 2) (3-deoxy-D-arabino-heptuloson…	-1.53661	-1.29764	-2.33575
13.1.6.1.1	amino acid metabolism.synthesis.aromatic aa.chorismate.3-deoxy-D-arabino-heptulosonate 7-phosphate synthase	a_95_p181177	Transcript	moderately similar to ( 464) AT4G33510 | Symbols: DHS2 | DHS2 (3-deoxy-d-arabino-heptulosonate 7-phosphate synthase); 3-deoxy-7-phosphoheptulonate synthase | chr4:16116496-16118233 FORWARDhighly similar to ( 554) AROG_SOLTU Phospho-2-dehydro-3-deoxyheptonate aldolase 2, chloroplast precursor (EC 2.5.1.54) (Phospho-2-keto-3-deoxyheptonate aldolase 2) (DAHP synthetase 2) (3-deoxy-D-arabino-heptulos…	-1.53661	-1.29764	-2.33575
13.1.6.1.1	amino acid metabolism.synthesis.aromatic aa.chorismate.3-deoxy-D-arabino-heptulosonate 7-phosphate synthase	a_95_p259206	Transcript	highly similar to ( 697) AT4G39980 | Symbols: DHS1 | DHS1 (3-DEOXY-D-ARABINO-HEPTULOSONATE 7-PHOSPHATE SYNTHASE 1); 3-deoxy-7-phosphoheptulonate synthase | chr4:18539654-18541832 FORWARDhighly similar to ( 760) AROG_SOLTU Phospho-2-dehydro-3-deoxyheptonate aldolase 2, chloroplast precursor (EC 2.5.1.54) (Phospho-2-keto-3-deoxyheptonate aldolase 2) (DAHP synthetase 2) (3-deoxy-D-arabino-heptuloson…	-1.52985	-1.36706	-2.38833
13.1.6.1.6	amino acid metabolism.synthesis.aromatic aa.chorismate.5-enolpyruvylshikimate-3-phosphate synthase	a_95_p012486	Transcript	highly similar to ( 725) AT2G45300 | Symbols: | 3-phosphoshikimate 1-carboxyvinyltransferase / 5-enolpyruvylshikimate-3-phosphate / EPSP synthase | chr2:18677518-18679868 FORWARDhighly similar to ( 976) AROA1_TOBAC 3-phosphoshikimate 1-carboxyvinyltransferase 1, chloroplast precursor (EC 2.5.1.19) (5-enolpyruvylshikimate-3-phosphate synthase 1) (EPSP synthase 1) - Nicotiana tabacum (Common tobacc…	-1.06244	-0.677655	-1.17235
13.1.6.1.6	amino acid metabolism.synthesis.aromatic aa.chorismate.5-enolpyruvylshikimate-3-phosphate synthase	a_95_p157162	Transcript	weakly similar to ( 165) AT2G45300 | Symbols: | 3-phosphoshikimate 1-carboxyvinyltransferase / 5-enolpyruvylshikimate-3-phosphate / EPSP synthase | chr2:18677518-18679868 FORWARDmoderately similar to ( 263) AROA_PETHY 3-phosphoshikimate 1-carboxyvinyltransferase, chloroplast precursor (EC 2.5.1.19) (5-enolpyruvylshikimate-3-phosphate synthase) (EPSP synthase) - Petunia hybrida (Petunia)weakly sim…	-0.983454	-0.893255	-1.5532
13.1.6.1.6	amino acid metabolism.synthesis.aromatic aa.chorismate.5-enolpyruvylshikimate-3-phosphate synthase	a_95_p196522	Transcript	highly similar to ( 578) AT2G45300 | Symbols: | 3-phosphoshikimate 1-carboxyvinyltransferase / 5-enolpyruvylshikimate-3-phosphate / EPSP synthase | chr2:18677518-18679868 FORWARDhighly similar to ( 666) AROA1_TOBAC 3-phosphoshikimate 1-carboxyvinyltransferase 1, chloroplast precursor (EC 2.5.1.19) (5-enolpyruvylshikimate-3-phosphate synthase 1) (EPSP synthase 1) - Nicotiana tabacum (Common tobacc…	-0.888273	-0.538218	-1.11546
13.1.6.1.10	amino acid metabolism.synthesis.aromatic aa.chorismate.dehydroquinate/shikimate dehydrogenase	a_95_p132352	Transcript	very weakly similar to (92.0) AT3G06350 | Symbols: EMB3004, MEE32 | MEE32 (MATERNAL EFFECT EMBRYO ARREST 32); 3-dehydroquinate dehydratase/ NADP or NADPH binding / binding / catalytic/ shikimate 5-dehydrogenase | chr3:1924536-1927701 REVERSEvery weakly similar to (96.3) loc_os12g34874 12012.m73984 protein shikimate dehydrogenase, putative, expressedAroE	-0.960807	-0.907054	-1.35574
13.1.6.1.10	amino acid metabolism.synthesis.aromatic aa.chorismate.dehydroquinate/shikimate dehydrogenase	a_95_p132352	Transcript	very weakly similar to (98.6) AT3G06350 | Symbols: EMB3004, MEE32 | MEE32 (MATERNAL EFFECT EMBRYO ARREST 32); 3-dehydroquinate dehydratase/ NADP or NADPH binding / binding / catalytic/ shikimate 5-dehydrogenase | chr3:1924536-1927701 REVERSEweakly similar to ( 102) loc_os12g34874 12012.m73984 protein shikimate dehydrogenase, putative, expressedAroE	-0.960807	-0.907054	-1.35574
13.1.6.1.10	amino acid metabolism.synthesis.aromatic aa.chorismate.dehydroquinate/shikimate dehydrogenase	a_95_p197237	Transcript	moderately similar to ( 296) AT3G06350 | Symbols: EMB3004, MEE32 | MEE32 (MATERNAL EFFECT EMBRYO ARREST 32); 3-dehydroquinate dehydratase/ NADP or NADPH binding / binding / catalytic/ shikimate 5-dehydrogenase | chr3:1924536-1927701 REVERSEmoderately similar to ( 280) loc_os12g34874 12012.m73984 protein shikimate dehydrogenase, putative, expressed AroE aroE Shikimate_dh_N aroDE DHQase_I DHquinase…	-0.821848	-0.68182	-1.2884
13.1.6.3	amino acid metabolism.synthesis.aromatic aa.phenylalanine	a_95_p120757	Transcript	highly similar to ( 821) AT2G30490 | Symbols: ATC4H, C4H, CYP73A5 | C4H (CINNAMATE-4-HYDROXYLASE); trans-cinnamate 4-monooxygenase | chr2:12993861-12995683 REVERSEhighly similar to ( 867) TCMO_CATRO Trans-cinnamate 4-monooxygenase (EC 1.14.13.11) (Cinnamic acid 4-hydroxylase) (CA4H) (C4H) (P450C4H) (Cytochrome P450 73) - Catharanthus roseus (Rosy periwinkle) (Madagascar periwinkle)highly similar …	-1.7741	-1.50645	-2.03632
13.1.6.3	amino acid metabolism.synthesis.aromatic aa.phenylalanine	a_95_p120757	Transcript	highly similar to ( 823) AT2G30490 | Symbols: ATC4H, C4H, CYP73A5 | C4H (CINNAMATE-4-HYDROXYLASE); trans-cinnamate 4-monooxygenase | chr2:12993861-12995683 REVERSEhighly similar to ( 866) TCMO_CATRO Trans-cinnamate 4-monooxygenase (EC 1.14.13.11) (Cinnamic acid 4-hydroxylase) (CA4H) (C4H) (P450C4H) (Cytochrome P450 73) - Catharanthus roseus (Rosy periwinkle) (Madagascar periwinkle)highly similar …	-1.7741	-1.50645	-2.03632
13.1.6.3	amino acid metabolism.synthesis.aromatic aa.phenylalanine	a_95_p206067	Transcript	moderately similar to ( 454) AT2G30490 | Symbols: ATC4H, C4H, CYP73A5 | C4H (CINNAMATE-4-HYDROXYLASE); trans-cinnamate 4-monooxygenase | chr2:12993861-12995683 REVERSEhighly similar to ( 501) TCMO_SOYBN Trans-cinnamate 4-monooxygenase (EC 1.14.13.11) (Cinnamic acid 4-hydroxylase) (CA4H) (C4H) (P450C4H) (Cytochrome P450 73) - Glycine max (Soybean)moderately similar to ( 409) loc_os01g60450 12001.m…	-1.36584	-0.579689	-0.931862
13.1.6.3.1	amino acid metabolism.synthesis.aromatic aa.phenylalanine.arogenate dehydratase / prephenate dehydratase	a_95_p202537	Transcript	highly similar to ( 523) AT2G27820 | Symbols: PD1, ADT3 | PD1 (PREPHENATE DEHYDRATASE 1); arogenate dehydratase/ prephenate dehydratase | chr2:11856808-11858082 FORWARDhighly similar to ( 512) loc_os04g33390 12004.m08428 protein P-protein, putative, expressed PheA PRK11899 PRK11898 PDT pheA ACT_CM-PDT	-1.00459	-0.641919	-0.867095
13.1.6.5.1	amino acid metabolism.synthesis.aromatic aa.tryptophan.anthranilate synthase	a_95_p237694	Transcript	highly similar to ( 785) AT5G05730 | Symbols: ASA1, TRP5, AMT1, WEI2 | ASA1 (ANTHRANILATE SYNTHASE ALPHA SUBUNIT 1); anthranilate synthase | chr5:1719740-1722811 REVERSEhighly similar to ( 773) loc_os03g61120 12003.m10996 protein anthranilate synthase component I-1, chloroplast precursor, putative, expressed TrpE Chorismate_bind PRK05940 PRK09070 PRK07508 PRK06404 PRK05877 MenF PRK06772 PRK07912 …	-0.501378	-0.621993	-1.39645
13.2.1.2	amino acid metabolism.degradation.central amino acid metabolism.aspartate	a_95_p152517	Transcript	highly similar to ( 699) AT5G14760 | Symbols: AO | AO (L-ASPARTATE OXIDASE); L-aspartate oxidase/ electron carrier/ oxidoreductase | chr5:4769133-4772012 FORWARDweakly similar to ( 191) DHSA_ORYSA Succinate dehydrogenase [ubiquinone] flavoprotein subunit, mitochondrial precursor (EC 1.3.5.1) (FP) (Flavoprotein subunit of complex II) - Oryza sativa (Rice)highly similar to ( 681) loc_os02g04170 120…	-1.02539	-0.969846	-1.33474
13.2.1.2	amino acid metabolism.degradation.central amino acid metabolism.aspartate	a_95_p152517	Transcript	moderately similar to ( 236) AT5G14760 | Symbols: AO | AO (L-ASPARTATE OXIDASE); L-aspartate oxidase/ electron carrier/ oxidoreductase | chr5:4769133-4772012 FORWARDvery weakly similar to (83.2) DHSA_ORYSA Succinate dehydrogenase [ubiquinone] flavoprotein subunit, mitochondrial precursor (EC 1.3.5.1) (FP) (Flavoprotein subunit of complex II) - Oryza sativa (Rice)moderately similar to ( 231) loc_o…	-1.02539	-0.969846	-1.33474
13.2.2.2	amino acid metabolism.degradation.glutamate family.proline	a_95_p006866	Transcript	very weakly similar to (97.4) AT5G38710 | Symbols: | proline oxidase, putative / osmotic stress-responsive proline dehydrogenase, putative | chr5:15501340-15503899 FORWARD	1.89871	0.408583	0.0695986
13.2.2.2	amino acid metabolism.degradation.glutamate family.proline	a_95_p010646	Transcript	highly similar to ( 516) AT5G38710 | Symbols: | proline oxidase, putative / osmotic stress-responsive proline dehydrogenase, putative | chr5:15501340-15503899 FORWARDmoderately similar to ( 400) loc_os10g40360 12010.m06805 protein proline oxidase, mitochondrial precursor, putative, expressed Pro_dh	1.96416	0.344776	-0.134334
13.2.2.2	amino acid metabolism.degradation.glutamate family.proline	a_95_p016106	Transcript	highly similar to ( 520) AT5G38710 | Symbols: | proline oxidase, putative / osmotic stress-responsive proline dehydrogenase, putative | chr5:15501340-15503899 FORWARDmoderately similar to ( 396) loc_os10g40360 12010.m06805 protein proline oxidase, mitochondrial precursor, putative, expressed Pro_dh	2.91216	1.59895	1.94157
13.2.2.2	amino acid metabolism.degradation.glutamate family.proline	a_95_p147872	Transcript	very weakly similar to (88.6) AT5G38710 | Symbols: | proline oxidase, putative / osmotic stress-responsive proline dehydrogenase, putative | chr5:15501340-15503899 FORWARD	2.51576	1.14347	1.2189
13.2.2.2	amino acid metabolism.degradation.glutamate family.proline	a_95_p183207	Transcript	highly similar to ( 523) AT5G38710 | Symbols: | proline oxidase, putative / osmotic stress-responsive proline dehydrogenase, putative | chr5:15501340-15503899 FORWARDmoderately similar to ( 396) loc_os10g40360 12010.m06805 protein proline oxidase, mitochondrial precursor, putative, expressed Pro_dh	2.07039	0.761153	0.889932
13.2.2.2	amino acid metabolism.degradation.glutamate family.proline	a_95_p239420	Transcript	highly similar to ( 523) AT5G38710 | Symbols: | proline oxidase, putative / osmotic stress-responsive proline dehydrogenase, putative | chr5:15501340-15503899 FORWARDmoderately similar to ( 396) loc_os10g40360 12010.m06805 protein proline oxidase, mitochondrial precursor, putative, expressed Pro_dh	2.07409	0.766376	0.723753
13.2.2.2	amino acid metabolism.degradation.glutamate family.proline	a_95_p283429	Transcript	highly similar to ( 520) AT5G38710 | Symbols: | proline oxidase, putative / osmotic stress-responsive proline dehydrogenase, putative | chr5:15501340-15503899 FORWARDmoderately similar to ( 396) loc_os10g40360 12010.m06805 protein proline oxidase, mitochondrial precursor, putative, expressed Pro_dh	2.79575	1.49262	1.79055
13.2.2.3	amino acid metabolism.degradation.glutamate family.arginine	a_95_p010116	Transcript	highly similar to ( 966) AT2G16500 | Symbols: ADC1, ARGDC1, ARGDC, SPE1 | ADC1 (ARGININE DECARBOXYLASE 1); arginine decarboxylase | chr2:7150796-7152904 REVERSEhighly similar to ( 981) SPE1_PEA Arginine decarboxylase (EC 4.1.1.19) (ARGDC) (ADC) - Pisum sativum (Garden pea)highly similar to ( 809) loc_os06g04070 12006.m05138 protein arginine decarboxylase, putative, expressedPRK05354 SpeA Orn_Arg_…	1.35382	1.59226	1.1006
13.2.2.3	amino acid metabolism.degradation.glutamate family.arginine	a_95_p010186	Transcript	highly similar to ( 599) AT4G08900 | Symbols: | arginase | chr4:5703499-5705180 FORWARDhighly similar to ( 516) ARGI_SOYBN Arginase (EC 3.5.3.1) - Glycine max (Soybean)highly similar to ( 587) loc_os04g01590 12004.m05476 protein arginase, putative, expressed Arginase SpeB PRK02190 PRK01722	-0.310356	-0.486388	-1.03992
13.2.2.3	amino acid metabolism.degradation.glutamate family.arginine	a_95_p021041	Transcript	moderately similar to ( 469) AT2G34470 | Symbols: UREG, PSKF109 | UREG (UREASE ACCESSORY PROTEIN G); ATP binding / metal ion binding / nickel ion binding / nucleotide binding | chr2:14530900-14532411 REVERSEmoderately similar to ( 471) loc_os05g49050 12005.m08975 protein urease accessory protein ureG, putative, expressedHypB cobW	1.37147	0.954402	1.17311
13.2.2.3	amino acid metabolism.degradation.glutamate family.arginine	a_95_p154732	Transcript	very weakly similar to (88.2) AT4G08900 | Symbols: | arginase | chr4:5703499-5705180 FORWARDvery weakly similar to (80.1) loc_os04g01590 12004.m05476 protein arginase, putative, expressed	-0.549082	-0.69505	-1.16529
13.2.2.3	amino acid metabolism.degradation.glutamate family.arginine	a_95_p226679	Transcript	moderately similar to ( 463) AT2G34470 | Symbols: UREG, PSKF109 | UREG (UREASE ACCESSORY PROTEIN G); ATP binding / metal ion binding / nickel ion binding / nucleotide binding | chr2:14530900-14532411 REVERSEmoderately similar to ( 466) loc_os05g49050 12005.m08975 protein urease accessory protein ureG, putative, expressedHypB cobW	1.12791	0.737755	0.844344
13.2.2.3	amino acid metabolism.degradation.glutamate family.arginine	a_95_p226679	Transcript	moderately similar to ( 469) AT2G34470 | Symbols: UREG, PSKF109 | UREG (UREASE ACCESSORY PROTEIN G); ATP binding / metal ion binding / nickel ion binding / nucleotide binding | chr2:14530900-14532411 REVERSEmoderately similar to ( 471) loc_os05g49050 12005.m08975 protein urease accessory protein ureG, putative, expressedHypB cobW	1.12791	0.737755	0.844344
13.2.4.1	amino acid metabolism.degradation.branched-chain group.shared	a_95_p009401	Transcript	highly similar to ( 743) AT2G33150 | Symbols: PKT3, PED1, KAT2 | PKT3 (PEROXISOMAL 3-KETOACYL-COA THIOLASE 3); acetyl-CoA C-acyltransferase | chr2:14047814-14050983 REVERSEhighly similar to ( 654) loc_os02g57260 12002.m10748 protein 3-ketoacyl-CoA thiolase 2, peroxisomal precursor, putative, expressed thiolase PRK09052 PRK07661 PRK06845 fadA PRK09051 PRK07108 PRK08234 PRK06445 PRK06205 PRK07025 P…	1.57208	1.61572	1.2159
13.2.4.1	amino acid metabolism.degradation.branched-chain group.shared	a_95_p019351	Transcript	moderately similar to ( 426) AT5G09300 | Symbols: | 2-oxoisovalerate dehydrogenase, putative / 3-methyl-2-oxobutanoate dehydrogenase, putative / branched-chain alpha-keto acid dehydrogenase E1 alpha subunit, putative | chr5:2884282-2886291 REVERSEvery weakly similar to (92.8) ODPA_SOLTU Pyruvate dehydrogenase E1 component subunit alpha, mitochondrial precursor (EC 1.2.4.1) (PDHE1-A) - Solanum tub…	1.59926	1.39559	0.701704
13.2.4.1	amino acid metabolism.degradation.branched-chain group.shared	a_95_p022621	Transcript	moderately similar to ( 381) AT3G08860 | Symbols: | alanine--glyoxylate aminotransferase, putative / beta-alanine-pyruvate aminotransferase, putative / AGT, putative | chr3:2696754-2699087 REVERSEmoderately similar to ( 384) loc_os05g39770 12005.m083753 protein alanine--glyoxylate aminotransferase 2 homolog 2, mitochondrial precursor, putative, expressed PRK06148 GabT PRK06149 ArgD BioA PRK08117 …	2.41267	1.34275	0.536696
13.2.4.1	amino acid metabolism.degradation.branched-chain group.shared	a_95_p024616	Transcript	highly similar to ( 753) AT3G08860 | Symbols: | alanine--glyoxylate aminotransferase, putative / beta-alanine-pyruvate aminotransferase, putative / AGT, putative | chr3:2696754-2699087 REVERSEvery weakly similar to (84.0) GSA_CHLRE Glutamate-1-semialdehyde 2,1-aminomutase, chloroplast precursor (EC 5.4.3.8) (GSA) (Glutamate-1-semialdehyde aminotransferase) (GSA-AT) - Chlamydomonas reinhardtiihigh…	2.93966	1.75166	0.921312
13.2.4.1	amino acid metabolism.degradation.branched-chain group.shared	a_95_p137347	Transcript	moderately similar to ( 202) AT3G08860 | Symbols: | alanine--glyoxylate aminotransferase, putative / beta-alanine-pyruvate aminotransferase, putative / AGT, putative | chr3:2696754-2699087 REVERSEmoderately similar to ( 208) loc_os05g39770 12005.m083753 protein alanine--glyoxylate aminotransferase 2 homolog 2, mitochondrial precursor, putative, expressed ArgD	2.32098	1.26437	0.380641
13.2.4.1	amino acid metabolism.degradation.branched-chain group.shared	a_95_p137347	Transcript	moderately similar to ( 377) AT3G08860 | Symbols: | alanine--glyoxylate aminotransferase, putative / beta-alanine-pyruvate aminotransferase, putative / AGT, putative | chr3:2696754-2699087 REVERSEmoderately similar to ( 388) loc_os05g39770 12005.m083753 protein alanine--glyoxylate aminotransferase 2 homolog 2, mitochondrial precursor, putative, expressed GabT PRK06148 ArgD BioA Aminotran_3 PRK081…	2.32098	1.26437	0.380641
13.2.4.1	amino acid metabolism.degradation.branched-chain group.shared	a_95_p185282	Transcript	highly similar to ( 753) AT3G08860 | Symbols: | alanine--glyoxylate aminotransferase, putative / beta-alanine-pyruvate aminotransferase, putative / AGT, putative | chr3:2696754-2699087 REVERSEvery weakly similar to (84.0) GSA_CHLRE Glutamate-1-semialdehyde 2,1-aminomutase, chloroplast precursor (EC 5.4.3.8) (GSA) (Glutamate-1-semialdehyde aminotransferase) (GSA-AT) - Chlamydomonas reinhardtiihigh…	2.47737	1.47493	0.699609
13.2.4.1	amino acid metabolism.degradation.branched-chain group.shared	a_95_p185282	Transcript	moderately similar to ( 377) AT3G08860 | Symbols: | alanine--glyoxylate aminotransferase, putative / beta-alanine-pyruvate aminotransferase, putative / AGT, putative | chr3:2696754-2699087 REVERSEmoderately similar to ( 388) loc_os05g39770 12005.m083753 protein alanine--glyoxylate aminotransferase 2 homolog 2, mitochondrial precursor, putative, expressed GabT PRK06148 ArgD BioA Aminotran_3 PRK081…	2.47737	1.47493	0.699609
13.2.4.1	amino acid metabolism.degradation.branched-chain group.shared	a_95_p265461	Transcript	highly similar to ( 753) AT3G08860 | Symbols: | alanine--glyoxylate aminotransferase, putative / beta-alanine-pyruvate aminotransferase, putative / AGT, putative | chr3:2696754-2699087 REVERSEvery weakly similar to (84.0) GSA_CHLRE Glutamate-1-semialdehyde 2,1-aminomutase, chloroplast precursor (EC 5.4.3.8) (GSA) (Glutamate-1-semialdehyde aminotransferase) (GSA-AT) - Chlamydomonas reinhardtiihigh…	2.64541	1.54804	0.664012
13.2.4.4	amino acid metabolism.degradation.branched-chain group.leucine	a_95_p012511	Transcript	highly similar to ( 558) AT2G26800 | Symbols: | hydroxymethylglutaryl-CoA lyase, putative / 3-hydroxy-3-methylglutarate-CoA lyase, putative / HMG-CoA lyase, putative | chr2:11429192-11432290 REVERSEmoderately similar to ( 424) loc_os12g04020 12012.m04397 protein hydroxymethylglutaryl-CoA lyase, mitochondrial precursor, putative, expressed PRK05692 LeuA HMGL-like	-1.28606	-1.13445	-1.29055
13.2.4.4	amino acid metabolism.degradation.branched-chain group.leucine	a_95_p012511	Transcript	moderately similar to ( 313) AT2G26800 | Symbols: | hydroxymethylglutaryl-CoA lyase, putative / 3-hydroxy-3-methylglutarate-CoA lyase, putative / HMG-CoA lyase, putative | chr2:11429192-11432290 REVERSEmoderately similar to ( 218) loc_os12g04020 12012.m04397 protein hydroxymethylglutaryl-CoA lyase, mitochondrial precursor, putative, expressed PRK05692 LeuA HMGL-like	-1.28606	-1.13445	-1.29055
13.2.4.4	amino acid metabolism.degradation.branched-chain group.leucine	a_95_p023911	Transcript	highly similar to ( 558) AT2G26800 | Symbols: | hydroxymethylglutaryl-CoA lyase, putative / 3-hydroxy-3-methylglutarate-CoA lyase, putative / HMG-CoA lyase, putative | chr2:11429192-11432290 REVERSEmoderately similar to ( 424) loc_os12g04020 12012.m04397 protein hydroxymethylglutaryl-CoA lyase, mitochondrial precursor, putative, expressed PRK05692 LeuA HMGL-like	-1.37527	-1.16959	-1.32816
13.2.4.4	amino acid metabolism.degradation.branched-chain group.leucine	a_95_p026636	Transcript	moderately similar to ( 380) AT1G03090 | Symbols: MCCA | MCCA; methylcrotonoyl-CoA carboxylase | chr1:739715-743819 FORWARDmoderately similar to ( 390) MCCA_SOYBN Methylcrotonoyl-CoA carboxylase subunit alpha, mitochondrial precursor (EC 6.4.1.4) (3-methylcrotonyl-CoA carboxylase 1) (MCCase subunit alpha) (3-methylcrotonyl-CoA:carbon dioxide ligase subunit alpha) - Glycine max (Soybean)moderately…	3.15033	2.87941	2.07724
13.2.4.4	amino acid metabolism.degradation.branched-chain group.leucine	a_95_p247747	Transcript	moderately similar to ( 313) AT2G26800 | Symbols: | hydroxymethylglutaryl-CoA lyase, putative / 3-hydroxy-3-methylglutarate-CoA lyase, putative / HMG-CoA lyase, putative | chr2:11429192-11432290 REVERSEmoderately similar to ( 218) loc_os12g04020 12012.m04397 protein hydroxymethylglutaryl-CoA lyase, mitochondrial precursor, putative, expressed PRK05692 LeuA HMGL-like	-1.14272	-0.680895	-1.21917
13.2.5.2	amino acid metabolism.degradation.serine-glycine-cysteine group.glycine	a_95_p079925	Transcript	weakly similar to ( 132) AT3G04520 | Symbols: THA2 | THA2 (Threonine Aldolase 2); threonine aldolase | chr3:1217397-1219571 REVERSEweakly similar to ( 112) loc_os04g43650 12004.m101586 protein L-allo-threonine aldolase, putative, expressed	1.57413	1.3688	0.177173
13.2.5.2	amino acid metabolism.degradation.serine-glycine-cysteine group.glycine	a_95_p213327	Transcript	moderately similar to ( 347) AT1G08630 | Symbols: THA1 | THA1 (Threonine Aldolase 1); aldehyde-lyase/ threonine aldolase | chr1:2743948-2745685 REVERSEmoderately similar to ( 302) loc_os04g43650 12004.m101586 protein L-allo-threonine aldolase, putative, expressed Beta_elim_lyase PRK10534 GLY1	1.97092	1.72512	0.539098
13.2.6.2	amino acid metabolism.degradation.aromatic aa.tyrosine	a_95_p215237	Transcript	highly similar to ( 779) AT5G54080 | Symbols: HGO | HGO (HOMOGENTISATE 1,2-DIOXYGENASE); homogentisate 1,2-dioxygenase | chr5:21945920-21948070 FORWARDhighly similar to ( 705) HGD_ORYSA Homogentisate 1,2-dioxygenase (EC 1.13.11.5) (Homogentisicase) (Homogentisate oxygenase) (Homogentisic acid oxidase) - Oryza sativa (Rice)highly similar to ( 705) loc_os06g01360 12006.m31818 protein homogentisate …	1.92669	1.44061	0.906133
13.2.6.3	amino acid metabolism.degradation.aromatic aa.tryptophan	a_95_p208727	Transcript	moderately similar to ( 223) AT4G14430 | Symbols: IBR10, ATECI2, ECI2, ECHIB, PEC12 | IBR10 (INDOLE-3-BUTYRIC ACID RESPONSE 10); catalytic/ dodecenoyl-CoA delta-isomerase | chr4:8304910-8305632 REVERSEweakly similar to ( 157) loc_os05g45300 12005.m08655 protein carnitine racemase/ catalytic, putative, expressedCaiD	1.61804	1.0483	0.797359
13.2.7	amino acid metabolism.degradation.histidine	a_95_p011926	Transcript	highly similar to ( 811) AT1G43710 | Symbols: emb1075 | emb1075 (embryo defective 1075); carboxy-lyase/ catalytic/ pyridoxal phosphate binding | chr1:16486534-16488298 REVERSEhighly similar to ( 791) loc_os02g33710 12002.m08462 protein histidine decarboxylase, putative, expressed PRK02769 GadB Pyridoxal_deC	2.22281	2.03157	1.64073
13.2.7	amino acid metabolism.degradation.histidine	a_95_p018206	Transcript	moderately similar to ( 397) AT1G43710 | Symbols: emb1075 | emb1075 (embryo defective 1075); carboxy-lyase/ catalytic/ pyridoxal phosphate binding | chr1:16486534-16488298 REVERSEmoderately similar to ( 382) loc_os02g33710 12002.m08462 protein histidine decarboxylase, putative, expressed PRK02769 GadB	1.06001	1.02188	0.754146
13.2.7	amino acid metabolism.degradation.histidine	a_95_p105667	Transcript	highly similar to ( 811) AT1G43710 | Symbols: emb1075 | emb1075 (embryo defective 1075); carboxy-lyase/ catalytic/ pyridoxal phosphate binding | chr1:16486534-16488298 REVERSEhighly similar to ( 791) loc_os02g33710 12002.m08462 protein histidine decarboxylase, putative, expressed PRK02769 GadB Pyridoxal_deC	2.18145	1.98145	1.66051
13.2.7	amino acid metabolism.degradation.histidine	a_95_p136927	Transcript	highly similar to ( 811) AT1G43710 | Symbols: emb1075 | emb1075 (embryo defective 1075); carboxy-lyase/ catalytic/ pyridoxal phosphate binding | chr1:16486534-16488298 REVERSEhighly similar to ( 791) loc_os02g33710 12002.m08462 protein histidine decarboxylase, putative, expressed PRK02769 GadB Pyridoxal_deC	1.76921	1.72095	1.2692
13.2.7	amino acid metabolism.degradation.histidine	a_95_p136927	Transcript	moderately similar to ( 401) AT1G43710 | Symbols: emb1075 | emb1075 (embryo defective 1075); carboxy-lyase/ catalytic/ pyridoxal phosphate binding | chr1:16486534-16488298 REVERSEmoderately similar to ( 400) loc_os02g33710 12002.m08462 protein histidine decarboxylase, putative, expressed PRK02769	1.76921	1.72095	1.2692
13.2.7	amino acid metabolism.degradation.histidine	a_95_p205532	Transcript	weakly similar to ( 195) AT1G43710 | Symbols: emb1075 | emb1075 (embryo defective 1075); carboxy-lyase/ catalytic/ pyridoxal phosphate binding | chr1:16486534-16488298 REVERSEmoderately similar to ( 204) loc_os02g33710 12002.m08462 protein histidine decarboxylase, putative, expressed PRK02769	-1.38933	-1.39538	-0.434436
13.2.7	amino acid metabolism.degradation.histidine	a_95_p222867	Transcript	moderately similar to ( 320) AT1G43710 | Symbols: emb1075 | emb1075 (embryo defective 1075); carboxy-lyase/ catalytic/ pyridoxal phosphate binding | chr1:16486534-16488298 REVERSEmoderately similar to ( 314) loc_os10g01640 12010.m03589 protein histidine decarboxylase, putative, expressed PRK02769 GadB Pyridoxal_deC	1.15719	1.20131	0.971973
14.1	S-assimilation.ATPS	a_95_p134157	Transcript	weakly similar to ( 166) AT1G19920 | Symbols: APS2, ASA1 | APS2; sulfate adenylyltransferase (ATP) | chr1:6914835-6916657 REVERSEweakly similar to ( 152) loc_os04g02050 12004.m35236 protein bifunctional 3-phosphoadenosine 5-phosphosulfate synthetase 2, putative, expressed ATP-sulfurylase ATPS	-1.12125	-0.93976	-1.19705
14.2	S-assimilation.APR	a_95_p134072	Transcript	highly similar to ( 530) AT4G21990 | Symbols: APR3, PRH-26, PRH26, ATAPR3 | APR3 (APS REDUCTASE 3); adenylyl-sulfate reductase | chr4:11657284-11658973 REVERSEmoderately similar to ( 489) loc_os07g32570 12007.m07520 protein OsAPRL1 - Oryza sativa adenosine 5'-phosphosulfate reductase-like, expressed PRK02090 PDI_a_APS_reductase CysH PAPS_reduct PAPS_reductase PDI_a_family	-1.57862	-0.862451	-1.83687
14.2	S-assimilation.APR	a_95_p134072	Transcript	moderately similar to ( 347) AT4G21990 | Symbols: APR3, PRH-26, PRH26, ATAPR3 | APR3 (APS REDUCTASE 3); adenylyl-sulfate reductase | chr4:11657284-11658973 REVERSEmoderately similar to ( 321) loc_os07g32570 12007.m07520 protein OsAPRL1 - Oryza sativa adenosine 5'-phosphosulfate reductase-like, expressed PDI_a_APS_reductase PRK02090 CysH PDI_a_family	-1.57862	-0.862451	-1.83687
14.2	S-assimilation.APR	a_95_p134072	Transcript	weakly similar to ( 187) AT4G04610 | Symbols: APR1, APR, PRH19, ATAPR1 | APR1 (APS REDUCTASE 1); adenylyl-sulfate reductase | chr4:2325069-2326718 FORWARDweakly similar to ( 166) loc_os07g32570 12007.m07520 protein OsAPRL1 - Oryza sativa adenosine 5'-phosphosulfate reductase-like, expressedPDI_a_APS_reductase PDI_a_family	-1.57862	-0.862451	-1.83687
14.2	S-assimilation.APR	a_95_p134087	Transcript	weakly similar to ( 187) AT4G04610 | Symbols: APR1, APR, PRH19, ATAPR1 | APR1 (APS REDUCTASE 1); adenylyl-sulfate reductase | chr4:2325069-2326718 FORWARDweakly similar to ( 166) loc_os07g32570 12007.m07520 protein OsAPRL1 - Oryza sativa adenosine 5'-phosphosulfate reductase-like, expressedPDI_a_APS_reductase PDI_a_family	-2.87912	-1.6454	-3.20941
14.2	S-assimilation.APR	a_95_p157502	Transcript	weakly similar to ( 156) AT4G04610 | Symbols: APR1, APR, PRH19, ATAPR1 | APR1 (APS REDUCTASE 1); adenylyl-sulfate reductase | chr4:2325069-2326718 FORWARDweakly similar to ( 139) loc_os07g32570 12007.m07520 protein OsAPRL1 - Oryza sativa adenosine 5'-phosphosulfate reductase-like, expressedPDI_a_APS_reductase	0.304348	1.47055	-0.103656
14.2	S-assimilation.APR	a_95_p186302	Transcript	highly similar to ( 530) AT4G21990 | Symbols: APR3, PRH-26, PRH26, ATAPR3 | APR3 (APS REDUCTASE 3); adenylyl-sulfate reductase | chr4:11657284-11658973 REVERSEmoderately similar to ( 489) loc_os07g32570 12007.m07520 protein OsAPRL1 - Oryza sativa adenosine 5'-phosphosulfate reductase-like, expressed PRK02090 PDI_a_APS_reductase CysH PAPS_reduct PAPS_reductase PDI_a_family	-1.84753	-1.03829	-2.39483
14.15	S-assimilation.AKN	a_95_p075030	Transcript	moderately similar to ( 207) AT3G03900 | Symbols: | adenylylsulfate kinase, putative | chr3:1002975-1004271 REVERSEweakly similar to ( 186) KAPS_CATRO Adenylyl-sulfate kinase, chloroplast precursor (EC 2.7.1.25) (APS kinase) (Adenosine-5'-phosphosulfate kinase) (ATP adenosine-5'-phosphosulfate 3'-phosphotransferase) - Catharanthus roseus (Rosy periwinkle) (Madagascar periwinkle)moderately similar…	-0.858794	-1.60873	-1.58273
15	metal handling	a_95_p161377	Transcript	moderately similar to ( 322) AT4G14030 | Symbols: SBP1 | SBP1 (selenium-binding protein 1); selenium binding | chr4:8098121-8100165 REVERSEmoderately similar to ( 306) loc_os01g68770 12001.m12979 protein selenium-binding protein, putative, expressed SBP56	0.923717	1.0463	0.737501
15	metal handling	a_95_p161377	Transcript	moderately similar to ( 401) AT4G14030 | Symbols: SBP1 | SBP1 (selenium-binding protein 1); selenium binding | chr4:8098121-8100165 REVERSEmoderately similar to ( 398) loc_os01g68770 12001.m12979 protein selenium-binding protein, putative, expressed SBP56	0.923717	1.0463	0.737501
15	metal handling	a_95_p203392	Transcript	moderately similar to ( 322) AT4G14030 | Symbols: SBP1 | SBP1 (selenium-binding protein 1); selenium binding | chr4:8098121-8100165 REVERSEmoderately similar to ( 306) loc_os01g68770 12001.m12979 protein selenium-binding protein, putative, expressed SBP56	1.38248	1.61271	1.29312
15.1	metal handling.acquisition	a_95_p016781	Transcript	highly similar to ( 840) AT5G49730 | Symbols: ATFRO6, FRO6 | ATFRO6 (FERRIC REDUCTION OXIDASE 6); ferric-chelate reductase/ oxidoreductase | chr5:20201355-20204455 REVERSEhighly similar to ( 760) loc_os04g36720 12004.m08712 protein ferric reductase-like transmembrane component, putative, expressed Ferric_reduct	-2.16347	-1.90044	-2.30628
15.1	metal handling.acquisition	a_95_p017646	Transcript	moderately similar to ( 320) AT5G49730 | Symbols: ATFRO6, FRO6 | ATFRO6 (FERRIC REDUCTION OXIDASE 6); ferric-chelate reductase/ oxidoreductase | chr5:20201355-20204455 REVERSEmoderately similar to ( 243) loc_os04g36720 12004.m08712 protein ferric reductase-like transmembrane component, putative, expressed	-1.14088	-1.63119	-2.1663
15.1	metal handling.acquisition	a_95_p131032	Transcript	highly similar to ( 840) AT5G49730 | Symbols: ATFRO6, FRO6 | ATFRO6 (FERRIC REDUCTION OXIDASE 6); ferric-chelate reductase/ oxidoreductase | chr5:20201355-20204455 REVERSEhighly similar to ( 760) loc_os04g36720 12004.m08712 protein ferric reductase-like transmembrane component, putative, expressed Ferric_reduct	-2.2339	-1.96826	-2.42762
15.1	metal handling.acquisition	a_95_p246257	Transcript	highly similar to ( 840) AT5G49730 | Symbols: ATFRO6, FRO6 | ATFRO6 (FERRIC REDUCTION OXIDASE 6); ferric-chelate reductase/ oxidoreductase | chr5:20201355-20204455 REVERSEhighly similar to ( 760) loc_os04g36720 12004.m08712 protein ferric reductase-like transmembrane component, putative, expressed Ferric_reduct	-1.8344	-1.92212	-2.12862
15.1	metal handling.acquisition	a_95_p246257	Transcript	moderately similar to ( 320) AT5G49730 | Symbols: ATFRO6, FRO6 | ATFRO6 (FERRIC REDUCTION OXIDASE 6); ferric-chelate reductase/ oxidoreductase | chr5:20201355-20204455 REVERSEmoderately similar to ( 243) loc_os04g36720 12004.m08712 protein ferric reductase-like transmembrane component, putative, expressed	-1.8344	-1.92212	-2.12862
15.2	metal handling.binding, chelation and storage	a_95_p006676	Transcript	weakly similar to ( 119) AT4G38580 | Symbols: ATFP6, HIPP26 | ATFP6 (FARNESYLATED PROTEIN 6); metal ion binding | chr4:18034596-18035693 FORWARDvery weakly similar to (84.0) loc_os04g17100 12004.m35260 protein farnesylated protein 1, putative, expressed	0.906116	1.22428	1.44798
15.2	metal handling.binding, chelation and storage	a_95_p020516	Transcript	weakly similar to ( 110) AT3G56240 | Symbols: CCH | CCH (COPPER CHAPERONE); copper chaperone | chr3:20863460-20864402 REVERSEweakly similar to ( 113) loc_os02g32814 12002.m08373 protein heavy metal-associated domain containing protein, expressed	0.160393	0.0403478	1.00633
15.2	metal handling.binding, chelation and storage	a_95_p103617	Transcript	weakly similar to ( 119) AT4G38580 | Symbols: ATFP6, HIPP26 | ATFP6 (FARNESYLATED PROTEIN 6); metal ion binding | chr4:18034596-18035693 FORWARDvery weakly similar to (84.0) loc_os04g17100 12004.m35260 protein farnesylated protein 1, putative, expressed	0.991388	1.29432	1.51084
15.2	metal handling.binding, chelation and storage	a_95_p104702	Transcript	very weakly similar to (95.1) AT4G38580 | Symbols: ATFP6, HIPP26 | ATFP6 (FARNESYLATED PROTEIN 6); metal ion binding | chr4:18034596-18035693 FORWARD	0.903476	1.29549	1.45448
15.2	metal handling.binding, chelation and storage	a_95_p145447	Transcript	weakly similar to ( 145) AT5G50740 | Symbols: | metal ion binding | chr5:20635983-20637970 REVERSEweakly similar to ( 139) loc_os04g32030 12004.m08302 protein ATFP3, putative, expressed	1.23753	0.508899	0.561011
15.2	metal handling.binding, chelation and storage	a_95_p183897	Transcript	weakly similar to ( 107) AT3G56240 | Symbols: CCH | CCH (COPPER CHAPERONE); copper chaperone | chr3:20863460-20864402 REVERSEweakly similar to ( 113) loc_os02g32814 12002.m08373 protein heavy metal-associated domain containing protein, expressed	0.878172	0.699308	1.43336
15.3	metal handling.regulation	a_95_p183432	Transcript	moderately similar to ( 296) AT5G43850 | Symbols: ATARD4, ARD4 | ARD4; acireductone dioxygenase [iron(II)-requiring]/ metal ion binding | chr5:17627364-17629122 REVERSEmoderately similar to ( 254) ARD2_ORYSA 1,2-dihydroxy-3-keto-5-methylthiopentene dioxygenase 2 (EC 1.13.-.-) (Aci-reductone dioxygenase 2) (Submergence-induced protein 2A) - Oryza sativa (Rice)moderately similar to ( 254) loc_os03g…	1.07289	0.943689	0.835897
15.3	metal handling.regulation	a_95_p246877	Transcript	moderately similar to ( 296) AT5G43850 | Symbols: ATARD4, ARD4 | ARD4; acireductone dioxygenase [iron(II)-requiring]/ metal ion binding | chr5:17627364-17629122 REVERSEmoderately similar to ( 254) ARD2_ORYSA 1,2-dihydroxy-3-keto-5-methylthiopentene dioxygenase 2 (EC 1.13.-.-) (Aci-reductone dioxygenase 2) (Submergence-induced protein 2A) - Oryza sativa (Rice)moderately similar to ( 254) loc_os03g…	1.02909	0.940259	0.964095
16.1.1.10	secondary metabolism.isoprenoids.non-mevalonate pathway.geranylgeranyl pyrophosphate synthase	a_95_p119572	Transcript	highly similar to ( 523) AT1G78510 | Symbols: SPS1 | SPS1 (solanesyl diphosphate synthase 1); trans-octaprenyltranstransferase | chr1:29535410-29537042 REVERSEweakly similar to ( 130) GGPPS_SINAL Geranylgeranyl pyrophosphate synthetase, chloroplast precursor (GGPP synthetase) (GGPS) [Includes: Dimethylallyltranstransferase (EC 2.5.1.1); Geranyltranstransferase (EC 2.5.1.10); Farnesyltranstransfer…	-1.37501	-1.27117	-1.65049
16.1.1.10	secondary metabolism.isoprenoids.non-mevalonate pathway.geranylgeranyl pyrophosphate synthase	a_95_p119572	Transcript	moderately similar to ( 331) AT1G78510 | Symbols: SPS1 | SPS1 (solanesyl diphosphate synthase 1); trans-octaprenyltranstransferase | chr1:29535410-29537042 REVERSEvery weakly similar to (80.5) GGPPS_HEVBR Geranylgeranyl pyrophosphate synthetase, chloroplast precursor (GGPP synthetase) [Includes: Dimethylallyltranstransferase (EC 2.5.1.1); Geranyltranstransferase (EC 2.5.1.10); Farnesyltranstransf…	-1.37501	-1.27117	-1.65049
16.1.1.10	secondary metabolism.isoprenoids.non-mevalonate pathway.geranylgeranyl pyrophosphate synthase	a_95_p119572	Transcript	moderately similar to ( 353) AT1G78510 | Symbols: SPS1 | SPS1 (solanesyl diphosphate synthase 1); trans-octaprenyltranstransferase | chr1:29535410-29537042 REVERSEvery weakly similar to (80.1) GGPPS_SINAL Geranylgeranyl pyrophosphate synthetase, chloroplast precursor (GGPP synthetase) (GGPS) [Includes: Dimethylallyltranstransferase (EC 2.5.1.1); Geranyltranstransferase (EC 2.5.1.10); Farnesyltran…	-1.37501	-1.27117	-1.65049
16.1.1.10	secondary metabolism.isoprenoids.non-mevalonate pathway.geranylgeranyl pyrophosphate synthase	a_95_p182237	Transcript	moderately similar to ( 331) AT1G78510 | Symbols: SPS1 | SPS1 (solanesyl diphosphate synthase 1); trans-octaprenyltranstransferase | chr1:29535410-29537042 REVERSEvery weakly similar to (80.5) GGPPS_HEVBR Geranylgeranyl pyrophosphate synthetase, chloroplast precursor (GGPP synthetase) [Includes: Dimethylallyltranstransferase (EC 2.5.1.1); Geranyltranstransferase (EC 2.5.1.10); Farnesyltranstransf…	-1.02836	-1.0242	-1.38462
16.1.1.10	secondary metabolism.isoprenoids.non-mevalonate pathway.geranylgeranyl pyrophosphate synthase	a_95_p246892	Transcript	highly similar to ( 523) AT1G78510 | Symbols: SPS1 | SPS1 (solanesyl diphosphate synthase 1); trans-octaprenyltranstransferase | chr1:29535410-29537042 REVERSEweakly similar to ( 130) GGPPS_SINAL Geranylgeranyl pyrophosphate synthetase, chloroplast precursor (GGPP synthetase) (GGPS) [Includes: Dimethylallyltranstransferase (EC 2.5.1.1); Geranyltranstransferase (EC 2.5.1.10); Farnesyltranstransfer…	-1.22282	-1.17825	-1.52532
16.1.1.10	secondary metabolism.isoprenoids.non-mevalonate pathway.geranylgeranyl pyrophosphate synthase	a_95_p246892	Transcript	moderately similar to ( 331) AT1G78510 | Symbols: SPS1 | SPS1 (solanesyl diphosphate synthase 1); trans-octaprenyltranstransferase | chr1:29535410-29537042 REVERSEvery weakly similar to (80.5) GGPPS_HEVBR Geranylgeranyl pyrophosphate synthetase, chloroplast precursor (GGPP synthetase) [Includes: Dimethylallyltranstransferase (EC 2.5.1.1); Geranyltranstransferase (EC 2.5.1.10); Farnesyltranstransf…	-1.22282	-1.17825	-1.52532
16.1.1.10	secondary metabolism.isoprenoids.non-mevalonate pathway.geranylgeranyl pyrophosphate synthase	a_95_p258886	Transcript	highly similar to ( 523) AT1G78510 | Symbols: SPS1 | SPS1 (solanesyl diphosphate synthase 1); trans-octaprenyltranstransferase | chr1:29535410-29537042 REVERSEweakly similar to ( 130) GGPPS_SINAL Geranylgeranyl pyrophosphate synthetase, chloroplast precursor (GGPP synthetase) (GGPS) [Includes: Dimethylallyltranstransferase (EC 2.5.1.1); Geranyltranstransferase (EC 2.5.1.10); Farnesyltranstransfer…	-1.32743	-1.2015	-1.68331
16.1.1.10	secondary metabolism.isoprenoids.non-mevalonate pathway.geranylgeranyl pyrophosphate synthase	a_95_p258886	Transcript	moderately similar to ( 331) AT1G78510 | Symbols: SPS1 | SPS1 (solanesyl diphosphate synthase 1); trans-octaprenyltranstransferase | chr1:29535410-29537042 REVERSEvery weakly similar to (80.5) GGPPS_HEVBR Geranylgeranyl pyrophosphate synthetase, chloroplast precursor (GGPP synthetase) [Includes: Dimethylallyltranstransferase (EC 2.5.1.1); Geranyltranstransferase (EC 2.5.1.10); Farnesyltranstransf…	-1.32743	-1.2015	-1.68331
16.1.2.2	secondary metabolism.isoprenoids.mevalonate pathway.HMG-CoA synthase	a_95_p160452	Transcript	moderately similar to ( 333) AT4G11820 | Symbols: MVA1 | MVA1; acetyl-CoA C-acetyltransferase/ hydroxymethylglutaryl-CoA synthase | chr4:7109124-7111901 REVERSEmoderately similar to ( 320) loc_os08g43170 12008.m08291 protein hydroxymethylglutaryl-CoA synthase, putative, expressed HMG_CoA_synt_C PksG	1.09122	0.863309	0.56984
16.1.2.2	secondary metabolism.isoprenoids.mevalonate pathway.HMG-CoA synthase	a_95_p160452	Transcript	moderately similar to ( 415) AT4G11820 | Symbols: MVA1 | MVA1; acetyl-CoA C-acetyltransferase/ hydroxymethylglutaryl-CoA synthase | chr4:7109124-7111901 REVERSEmoderately similar to ( 393) loc_os09g34960 12009.m06496 protein hydroxymethylglutaryl-CoA synthase, putative, expressed HMG_CoA_synt_C PksG HMG_CoA_synt_N init_cond_enzymes	1.09122	0.863309	0.56984
16.1.2.3	secondary metabolism.isoprenoids.mevalonate pathway.HMG-CoA reductase	a_95_p015882	Transcript	highly similar to ( 813) AT1G76490 | Symbols: HMG1, HMGR1 | HMG1 (HYDROXY METHYLGLUTARYL COA REDUCTASE 1); hydroxymethylglutaryl-CoA reductase | chr1:28695801-28698206 FORWARDnearly identical (1096) HMDH_NICSY 3-hydroxy-3-methylglutaryl-coenzyme A reductase (EC 1.1.1.34) (HMG-CoA reductase) - Nicotiana sylvestris (Wood tobacco)highly similar to ( 750) loc_os08g40180 12008.m07998 protein 3-hydroxy…	1.54708	0.755802	0.844571
16.1.2.3	secondary metabolism.isoprenoids.mevalonate pathway.HMG-CoA reductase	a_95_p125232	Transcript		-1.14433	-0.770045	-0.800957
16.1.2.3	secondary metabolism.isoprenoids.mevalonate pathway.HMG-CoA reductase	a_95_p180402	Transcript	highly similar to ( 804) AT1G76490 | Symbols: HMG1, HMGR1 | HMG1 (HYDROXY METHYLGLUTARYL COA REDUCTASE 1); hydroxymethylglutaryl-CoA reductase | chr1:28695801-28698206 FORWARDnearly identical (1159) HMDH_NICSY 3-hydroxy-3-methylglutaryl-coenzyme A reductase (EC 1.1.1.34) (HMG-CoA reductase) - Nicotiana sylvestris (Wood tobacco)highly similar to ( 739) loc_os08g40180 12008.m07998 protein 3-hydroxy…	1.3702	0.770979	0.896484
16.1.2.7	secondary metabolism.isoprenoids.mevalonate pathway.isopentenyl pyrophosphate:dimethyllallyl pyrophosphate isomerase	a_95_p183872	Transcript	moderately similar to ( 433) AT5G16440 | Symbols: IPP1 | IPP1 (ISOPENTENYL DIPHOSPHATE ISOMERASE 1); isopentenyl-diphosphate delta-isomerase | chr5:5371765-5373575 FORWARDmoderately similar to ( 426) loc_os07g36190 12007.m07872 protein isopentenyl-diphosphate delta-isomerase II, putative, expressed IPP_Isomerase Idi PRK03759	1.46081	1.23539	1.18156
16.1.2.8	secondary metabolism.isoprenoids.mevalonate pathway.geranyl diphosphate synthase	a_95_p119572	Transcript	highly similar to ( 523) AT1G78510 | Symbols: SPS1 | SPS1 (solanesyl diphosphate synthase 1); trans-octaprenyltranstransferase | chr1:29535410-29537042 REVERSEweakly similar to ( 130) GGPPS_SINAL Geranylgeranyl pyrophosphate synthetase, chloroplast precursor (GGPP synthetase) (GGPS) [Includes: Dimethylallyltranstransferase (EC 2.5.1.1); Geranyltranstransferase (EC 2.5.1.10); Farnesyltranstransfer…	-1.37501	-1.27117	-1.65049
16.1.2.8	secondary metabolism.isoprenoids.mevalonate pathway.geranyl diphosphate synthase	a_95_p119572	Transcript	moderately similar to ( 331) AT1G78510 | Symbols: SPS1 | SPS1 (solanesyl diphosphate synthase 1); trans-octaprenyltranstransferase | chr1:29535410-29537042 REVERSEvery weakly similar to (80.5) GGPPS_HEVBR Geranylgeranyl pyrophosphate synthetase, chloroplast precursor (GGPP synthetase) [Includes: Dimethylallyltranstransferase (EC 2.5.1.1); Geranyltranstransferase (EC 2.5.1.10); Farnesyltranstransf…	-1.37501	-1.27117	-1.65049
16.1.2.8	secondary metabolism.isoprenoids.mevalonate pathway.geranyl diphosphate synthase	a_95_p119572	Transcript	moderately similar to ( 353) AT1G78510 | Symbols: SPS1 | SPS1 (solanesyl diphosphate synthase 1); trans-octaprenyltranstransferase | chr1:29535410-29537042 REVERSEvery weakly similar to (80.1) GGPPS_SINAL Geranylgeranyl pyrophosphate synthetase, chloroplast precursor (GGPP synthetase) (GGPS) [Includes: Dimethylallyltranstransferase (EC 2.5.1.1); Geranyltranstransferase (EC 2.5.1.10); Farnesyltran…	-1.37501	-1.27117	-1.65049
16.1.2.8	secondary metabolism.isoprenoids.mevalonate pathway.geranyl diphosphate synthase	a_95_p182237	Transcript	moderately similar to ( 331) AT1G78510 | Symbols: SPS1 | SPS1 (solanesyl diphosphate synthase 1); trans-octaprenyltranstransferase | chr1:29535410-29537042 REVERSEvery weakly similar to (80.5) GGPPS_HEVBR Geranylgeranyl pyrophosphate synthetase, chloroplast precursor (GGPP synthetase) [Includes: Dimethylallyltranstransferase (EC 2.5.1.1); Geranyltranstransferase (EC 2.5.1.10); Farnesyltranstransf…	-1.02836	-1.0242	-1.38462
16.1.2.8	secondary metabolism.isoprenoids.mevalonate pathway.geranyl diphosphate synthase	a_95_p246892	Transcript	highly similar to ( 523) AT1G78510 | Symbols: SPS1 | SPS1 (solanesyl diphosphate synthase 1); trans-octaprenyltranstransferase | chr1:29535410-29537042 REVERSEweakly similar to ( 130) GGPPS_SINAL Geranylgeranyl pyrophosphate synthetase, chloroplast precursor (GGPP synthetase) (GGPS) [Includes: Dimethylallyltranstransferase (EC 2.5.1.1); Geranyltranstransferase (EC 2.5.1.10); Farnesyltranstransfer…	-1.22282	-1.17825	-1.52532
16.1.2.8	secondary metabolism.isoprenoids.mevalonate pathway.geranyl diphosphate synthase	a_95_p246892	Transcript	moderately similar to ( 331) AT1G78510 | Symbols: SPS1 | SPS1 (solanesyl diphosphate synthase 1); trans-octaprenyltranstransferase | chr1:29535410-29537042 REVERSEvery weakly similar to (80.5) GGPPS_HEVBR Geranylgeranyl pyrophosphate synthetase, chloroplast precursor (GGPP synthetase) [Includes: Dimethylallyltranstransferase (EC 2.5.1.1); Geranyltranstransferase (EC 2.5.1.10); Farnesyltranstransf…	-1.22282	-1.17825	-1.52532
16.1.2.8	secondary metabolism.isoprenoids.mevalonate pathway.geranyl diphosphate synthase	a_95_p258886	Transcript	highly similar to ( 523) AT1G78510 | Symbols: SPS1 | SPS1 (solanesyl diphosphate synthase 1); trans-octaprenyltranstransferase | chr1:29535410-29537042 REVERSEweakly similar to ( 130) GGPPS_SINAL Geranylgeranyl pyrophosphate synthetase, chloroplast precursor (GGPP synthetase) (GGPS) [Includes: Dimethylallyltranstransferase (EC 2.5.1.1); Geranyltranstransferase (EC 2.5.1.10); Farnesyltranstransfer…	-1.32743	-1.2015	-1.68331
16.1.2.8	secondary metabolism.isoprenoids.mevalonate pathway.geranyl diphosphate synthase	a_95_p258886	Transcript	moderately similar to ( 331) AT1G78510 | Symbols: SPS1 | SPS1 (solanesyl diphosphate synthase 1); trans-octaprenyltranstransferase | chr1:29535410-29537042 REVERSEvery weakly similar to (80.5) GGPPS_HEVBR Geranylgeranyl pyrophosphate synthetase, chloroplast precursor (GGPP synthetase) [Includes: Dimethylallyltranstransferase (EC 2.5.1.1); Geranyltranstransferase (EC 2.5.1.10); Farnesyltranstransf…	-1.32743	-1.2015	-1.68331
16.1.4.1	secondary metabolism.isoprenoids.carotenoids.phytoene synthase	a_95_p130732	Transcript	moderately similar to ( 336) AT5G17230 | Symbols: | phytoene synthase (PSY) / geranylgeranyl-diphosphate geranylgeranyl transferase | chr5:5659839-5662087 REVERSEmoderately similar to ( 353) PSY_CAPAN Phytoene synthase, chloroplast precursor (EC 2.5.1.-) - Capsicum annuum (Bell pepper)moderately similar to ( 332) loc_os06g51290 12006.m31943 protein phytoene synthase, chloroplast precursor, putati…	-0.680015	-0.690419	-1.25446
16.1.4.1	secondary metabolism.isoprenoids.carotenoids.phytoene synthase	a_95_p130732	Transcript	moderately similar to ( 454) AT5G17230 | Symbols: | phytoene synthase (PSY) / geranylgeranyl-diphosphate geranylgeranyl transferase | chr5:5659839-5662087 REVERSEhighly similar to ( 573) PSY_CAPAN Phytoene synthase, chloroplast precursor (EC 2.5.1.-) - Capsicum annuum (Bell pepper)moderately similar to ( 414) loc_os06g51290 12006.m31943 protein phytoene synthase, chloroplast precursor, putative, …	-0.680015	-0.690419	-1.25446
16.1.4.1	secondary metabolism.isoprenoids.carotenoids.phytoene synthase	a_95_p130732	Transcript	moderately similar to ( 482) AT5G17230 | Symbols: | phytoene synthase (PSY) / geranylgeranyl-diphosphate geranylgeranyl transferase | chr5:5659839-5662087 REVERSEhighly similar to ( 522) PSY_CAPAN Phytoene synthase, chloroplast precursor (EC 2.5.1.-) - Capsicum annuum (Bell pepper)moderately similar to ( 480) loc_os06g51290 12006.m31943 protein phytoene synthase, chloroplast precursor, putative, …	-0.680015	-0.690419	-1.25446
16.1.4.1	secondary metabolism.isoprenoids.carotenoids.phytoene synthase	a_95_p186367	Transcript	moderately similar to ( 454) AT5G17230 | Symbols: | phytoene synthase (PSY) / geranylgeranyl-diphosphate geranylgeranyl transferase | chr5:5659839-5662087 REVERSEhighly similar to ( 573) PSY_CAPAN Phytoene synthase, chloroplast precursor (EC 2.5.1.-) - Capsicum annuum (Bell pepper)moderately similar to ( 414) loc_os06g51290 12006.m31943 protein phytoene synthase, chloroplast precursor, putative, …	-0.681228	-0.681716	-1.25684
16.1.4.1	secondary metabolism.isoprenoids.carotenoids.phytoene synthase	a_95_p186367	Transcript	moderately similar to ( 482) AT5G17230 | Symbols: | phytoene synthase (PSY) / geranylgeranyl-diphosphate geranylgeranyl transferase | chr5:5659839-5662087 REVERSEhighly similar to ( 522) PSY_CAPAN Phytoene synthase, chloroplast precursor (EC 2.5.1.-) - Capsicum annuum (Bell pepper)moderately similar to ( 480) loc_os06g51290 12006.m31943 protein phytoene synthase, chloroplast precursor, putative, …	-0.681228	-0.681716	-1.25684
16.1.4.1	secondary metabolism.isoprenoids.carotenoids.phytoene synthase	a_95_p245132	Transcript	moderately similar to ( 336) AT5G17230 | Symbols: | phytoene synthase (PSY) / geranylgeranyl-diphosphate geranylgeranyl transferase | chr5:5659839-5662087 REVERSEmoderately similar to ( 353) PSY_CAPAN Phytoene synthase, chloroplast precursor (EC 2.5.1.-) - Capsicum annuum (Bell pepper)moderately similar to ( 332) loc_os06g51290 12006.m31943 protein phytoene synthase, chloroplast precursor, putati…	-1.01052	-0.980412	-1.61379
16.1.4.1	secondary metabolism.isoprenoids.carotenoids.phytoene synthase	a_95_p245132	Transcript	moderately similar to ( 454) AT5G17230 | Symbols: | phytoene synthase (PSY) / geranylgeranyl-diphosphate geranylgeranyl transferase | chr5:5659839-5662087 REVERSEhighly similar to ( 573) PSY_CAPAN Phytoene synthase, chloroplast precursor (EC 2.5.1.-) - Capsicum annuum (Bell pepper)moderately similar to ( 414) loc_os06g51290 12006.m31943 protein phytoene synthase, chloroplast precursor, putative, …	-1.01052	-0.980412	-1.61379
16.1.4.1	secondary metabolism.isoprenoids.carotenoids.phytoene synthase	a_95_p245132	Transcript	moderately similar to ( 482) AT5G17230 | Symbols: | phytoene synthase (PSY) / geranylgeranyl-diphosphate geranylgeranyl transferase | chr5:5659839-5662087 REVERSEhighly similar to ( 522) PSY_CAPAN Phytoene synthase, chloroplast precursor (EC 2.5.1.-) - Capsicum annuum (Bell pepper)moderately similar to ( 480) loc_os06g51290 12006.m31943 protein phytoene synthase, chloroplast precursor, putative, …	-1.01052	-0.980412	-1.61379
16.1.4.6	secondary metabolism.isoprenoids.carotenoids.carotenoid beta ring hydroxylase	a_95_p012456	Transcript	moderately similar to ( 375) AT5G52570 | Symbols: BETA-OHASE 2, B2, CHY2 | BETA-OHASE 2 (BETA-CAROTENE HYDROXYLASE 2); carotene beta-ring hydroxylase | chr5:21334911-21336887 REVERSEmoderately similar to ( 335) loc_os03g03370 12003.m34991 protein beta-carotene hydroxylase, putative, expressed	-0.862109	-0.389596	-1.07386
16.1.4.6	secondary metabolism.isoprenoids.carotenoids.carotenoid beta ring hydroxylase	a_95_p259461	Transcript	moderately similar to ( 234) AT4G25700 | Symbols: BETA-OHASE 1, B1, chy1 | BETA-OHASE 1 (BETA-HYDROXYLASE 1); carotene beta-ring hydroxylase | chr4:13094965-13095866 REVERSEmoderately similar to ( 219) loc_os03g03370 12003.m34991 protein beta-carotene hydroxylase, putative, expressed	-0.714956	-0.176763	-1.09654
16.1.4.6	secondary metabolism.isoprenoids.carotenoids.carotenoid beta ring hydroxylase	a_95_p259461	Transcript	moderately similar to ( 375) AT5G52570 | Symbols: BETA-OHASE 2, B2, CHY2 | BETA-OHASE 2 (BETA-CAROTENE HYDROXYLASE 2); carotene beta-ring hydroxylase | chr5:21334911-21336887 REVERSEmoderately similar to ( 335) loc_os03g03370 12003.m34991 protein beta-carotene hydroxylase, putative, expressed	-0.714956	-0.176763	-1.09654
16.1.4.10	secondary metabolism.isoprenoids.carotenoids.carotenoid cleavage dioxygenase	a_95_p229054	Transcript	highly similar to ( 856) AT3G63520 | Symbols: CCD1, ATCCD1, ATNCED1, NCED1 | CCD1 (CAROTENOID CLEAVAGE DIOXYGENASE 1); 9-cis-epoxycarotenoid dioxygenase | chr3:23452940-23455896 FORWARDhighly similar to ( 853) loc_os12g44310 12012.m26998 protein 9,10-9,10 carotenoid cleavage dioxygenase 1, putative, expressed RPE65 COG3670	1.02916	0.555217	0.692621
16.1.5	secondary metabolism.isoprenoids.terpenoids	a_95_p007511	Transcript	moderately similar to ( 383) AT5G23960 | Symbols: ATTPS21, TPS21 | TPS21 (TERPENE SYNTHASE 21); (-)-E-beta-caryophyllene synthase/ alpha-humulene synthase | chr5:8092969-8095128 FORWARDnearly identical (1018) 5EAS_TOBAC Aristolochene synthase (EC 4.2.3.9) (5-epi-aristolochene synthase) (EAS) - Nicotiana tabacum (Common tobacco)moderately similar to ( 336) loc_os08g04500 12008.m04593 protein terpe…	2.8113	1.5978	2.45601
16.1.5	secondary metabolism.isoprenoids.terpenoids	a_95_p027701	Transcript	weakly similar to ( 115) AT5G23960 | Symbols: ATTPS21, TPS21 | TPS21 (TERPENE SYNTHASE 21); (-)-E-beta-caryophyllene synthase/ alpha-humulene synthase | chr5:8092969-8095128 FORWARDmoderately similar to ( 285) 5EAS_TOBAC Aristolochene synthase (EC 4.2.3.9) (5-epi-aristolochene synthase) (EAS) - Nicotiana tabacum (Common tobacco)Terpene_cyclase_plant_C1 Terpene_cyclase_C1 Terpene_synth_C	2.78514	1.34065	1.85143
16.1.5	secondary metabolism.isoprenoids.terpenoids	a_95_p027701	Transcript	weakly similar to ( 179) 5EAS_TOBAC Aristolochene synthase (EC 4.2.3.9) (5-epi-aristolochene synthase) (EAS) - Nicotiana tabacum (Common tobacco)very weakly similar to (96.7) loc_os04g01810 12004.m05497 protein aristolchene synthase, putative, expressedTerpene_cyclase_plant_C1 Terpene_synth_C Terpene_cyclase_C1	2.78514	1.34065	1.85143
16.1.5	secondary metabolism.isoprenoids.terpenoids	a_95_p031591	Transcript	moderately similar to ( 310) AT5G23960 | Symbols: ATTPS21, TPS21 | TPS21 (TERPENE SYNTHASE 21); (-)-E-beta-caryophyllene synthase/ alpha-humulene synthase | chr5:8092969-8095128 FORWARDhighly similar to ( 756) 5EAS_TOBAC Aristolochene synthase (EC 4.2.3.9) (5-epi-aristolochene synthase) (EAS) - Nicotiana tabacum (Common tobacco)moderately similar to ( 248) loc_os03g22634 12003.m07664 protein terp…	2.68639	1.55394	2.42756
16.1.5	secondary metabolism.isoprenoids.terpenoids	a_95_p119572	Transcript	highly similar to ( 523) AT1G78510 | Symbols: SPS1 | SPS1 (solanesyl diphosphate synthase 1); trans-octaprenyltranstransferase | chr1:29535410-29537042 REVERSEweakly similar to ( 130) GGPPS_SINAL Geranylgeranyl pyrophosphate synthetase, chloroplast precursor (GGPP synthetase) (GGPS) [Includes: Dimethylallyltranstransferase (EC 2.5.1.1); Geranyltranstransferase (EC 2.5.1.10); Farnesyltranstransfer…	-1.37501	-1.27117	-1.65049
16.1.5	secondary metabolism.isoprenoids.terpenoids	a_95_p119572	Transcript	moderately similar to ( 331) AT1G78510 | Symbols: SPS1 | SPS1 (solanesyl diphosphate synthase 1); trans-octaprenyltranstransferase | chr1:29535410-29537042 REVERSEvery weakly similar to (80.5) GGPPS_HEVBR Geranylgeranyl pyrophosphate synthetase, chloroplast precursor (GGPP synthetase) [Includes: Dimethylallyltranstransferase (EC 2.5.1.1); Geranyltranstransferase (EC 2.5.1.10); Farnesyltranstransf…	-1.37501	-1.27117	-1.65049
16.1.5	secondary metabolism.isoprenoids.terpenoids	a_95_p119572	Transcript	moderately similar to ( 353) AT1G78510 | Symbols: SPS1 | SPS1 (solanesyl diphosphate synthase 1); trans-octaprenyltranstransferase | chr1:29535410-29537042 REVERSEvery weakly similar to (80.1) GGPPS_SINAL Geranylgeranyl pyrophosphate synthetase, chloroplast precursor (GGPP synthetase) (GGPS) [Includes: Dimethylallyltranstransferase (EC 2.5.1.1); Geranyltranstransferase (EC 2.5.1.10); Farnesyltran…	-1.37501	-1.27117	-1.65049
16.1.5	secondary metabolism.isoprenoids.terpenoids	a_95_p152722	Transcript	weakly similar to ( 134) AT5G23960 | Symbols: ATTPS21, TPS21 | TPS21 (TERPENE SYNTHASE 21); (-)-E-beta-caryophyllene synthase/ alpha-humulene synthase | chr5:8092969-8095128 FORWARDmoderately similar to ( 402) 5EAS_TOBAC Aristolochene synthase (EC 4.2.3.9) (5-epi-aristolochene synthase) (EAS) - Nicotiana tabacum (Common tobacco)very weakly similar to (86.3) loc_os08g04500 12008.m04593 protein ter…	2.57332	1.33733	2.36247
16.1.5	secondary metabolism.isoprenoids.terpenoids	a_95_p160622	Transcript	weakly similar to ( 130) AT5G23960 | Symbols: ATTPS21, TPS21 | TPS21 (TERPENE SYNTHASE 21); (-)-E-beta-caryophyllene synthase/ alpha-humulene synthase | chr5:8092969-8095128 FORWARDmoderately similar to ( 387) 5EAS_TOBAC Aristolochene synthase (EC 4.2.3.9) (5-epi-aristolochene synthase) (EAS) - Nicotiana tabacum (Common tobacco)Terpene_cyclase_plant_C1 Terpene_cyclase_C1 Terpene_synth_C	1.82275	2.04942	2.51604
16.1.5	secondary metabolism.isoprenoids.terpenoids	a_95_p160707	Transcript	very weakly similar to (95.9) AT5G23960 | Symbols: ATTPS21, TPS21 | TPS21 (TERPENE SYNTHASE 21); (-)-E-beta-caryophyllene synthase/ alpha-humulene synthase | chr5:8092969-8095128 FORWARDmoderately similar to ( 226) 5EAS_TOBAC Aristolochene synthase (EC 4.2.3.9) (5-epi-aristolochene synthase) (EAS) - Nicotiana tabacum (Common tobacco)Terpene_cyclase_plant_C1 Terpene_cyclase_C1	2.8319	1.54894	2.14349
16.1.5	secondary metabolism.isoprenoids.terpenoids	a_95_p160707	Transcript	weakly similar to ( 115) AT5G23960 | Symbols: ATTPS21, TPS21 | TPS21 (TERPENE SYNTHASE 21); (-)-E-beta-caryophyllene synthase/ alpha-humulene synthase | chr5:8092969-8095128 FORWARDmoderately similar to ( 285) 5EAS_TOBAC Aristolochene synthase (EC 4.2.3.9) (5-epi-aristolochene synthase) (EAS) - Nicotiana tabacum (Common tobacco)Terpene_cyclase_plant_C1 Terpene_cyclase_C1 Terpene_synth_C	2.8319	1.54894	2.14349
16.1.5	secondary metabolism.isoprenoids.terpenoids	a_95_p160707	Transcript	weakly similar to ( 179) 5EAS_TOBAC Aristolochene synthase (EC 4.2.3.9) (5-epi-aristolochene synthase) (EAS) - Nicotiana tabacum (Common tobacco)very weakly similar to (96.7) loc_os04g01810 12004.m05497 protein aristolchene synthase, putative, expressedTerpene_cyclase_plant_C1 Terpene_synth_C Terpene_cyclase_C1	2.8319	1.54894	2.14349
16.1.5	secondary metabolism.isoprenoids.terpenoids	a_95_p178767	Transcript	weakly similar to ( 196) AT1G70080 | Symbols: | terpene synthase/cyclase family protein | chr1:26394669-26397565 REVERSEmoderately similar to ( 497) 5EAS_TOBAC Aristolochene synthase (EC 4.2.3.9) (5-epi-aristolochene synthase) (EAS) - Nicotiana tabacum (Common tobacco)weakly similar to ( 171) loc_os03g22634 12003.m07664 protein terpene synthase 7, putative, expressedTerpene_cyclase_plant_C1 Terpe…	3.05919	1.96147	3.13771
16.1.5	secondary metabolism.isoprenoids.terpenoids	a_95_p178782	Transcript	moderately similar to ( 310) AT5G23960 | Symbols: ATTPS21, TPS21 | TPS21 (TERPENE SYNTHASE 21); (-)-E-beta-caryophyllene synthase/ alpha-humulene synthase | chr5:8092969-8095128 FORWARDhighly similar to ( 756) 5EAS_TOBAC Aristolochene synthase (EC 4.2.3.9) (5-epi-aristolochene synthase) (EAS) - Nicotiana tabacum (Common tobacco)moderately similar to ( 248) loc_os03g22634 12003.m07664 protein terp…	2.67696	1.59411	2.39569
16.1.5	secondary metabolism.isoprenoids.terpenoids	a_95_p182237	Transcript	moderately similar to ( 331) AT1G78510 | Symbols: SPS1 | SPS1 (solanesyl diphosphate synthase 1); trans-octaprenyltranstransferase | chr1:29535410-29537042 REVERSEvery weakly similar to (80.5) GGPPS_HEVBR Geranylgeranyl pyrophosphate synthetase, chloroplast precursor (GGPP synthetase) [Includes: Dimethylallyltranstransferase (EC 2.5.1.1); Geranyltranstransferase (EC 2.5.1.10); Farnesyltranstransf…	-1.02836	-1.0242	-1.38462
16.1.5	secondary metabolism.isoprenoids.terpenoids	a_95_p246892	Transcript	highly similar to ( 523) AT1G78510 | Symbols: SPS1 | SPS1 (solanesyl diphosphate synthase 1); trans-octaprenyltranstransferase | chr1:29535410-29537042 REVERSEweakly similar to ( 130) GGPPS_SINAL Geranylgeranyl pyrophosphate synthetase, chloroplast precursor (GGPP synthetase) (GGPS) [Includes: Dimethylallyltranstransferase (EC 2.5.1.1); Geranyltranstransferase (EC 2.5.1.10); Farnesyltranstransfer…	-1.22282	-1.17825	-1.52532
16.1.5	secondary metabolism.isoprenoids.terpenoids	a_95_p246892	Transcript	moderately similar to ( 331) AT1G78510 | Symbols: SPS1 | SPS1 (solanesyl diphosphate synthase 1); trans-octaprenyltranstransferase | chr1:29535410-29537042 REVERSEvery weakly similar to (80.5) GGPPS_HEVBR Geranylgeranyl pyrophosphate synthetase, chloroplast precursor (GGPP synthetase) [Includes: Dimethylallyltranstransferase (EC 2.5.1.1); Geranyltranstransferase (EC 2.5.1.10); Farnesyltranstransf…	-1.22282	-1.17825	-1.52532
16.1.5	secondary metabolism.isoprenoids.terpenoids	a_95_p258886	Transcript	highly similar to ( 523) AT1G78510 | Symbols: SPS1 | SPS1 (solanesyl diphosphate synthase 1); trans-octaprenyltranstransferase | chr1:29535410-29537042 REVERSEweakly similar to ( 130) GGPPS_SINAL Geranylgeranyl pyrophosphate synthetase, chloroplast precursor (GGPP synthetase) (GGPS) [Includes: Dimethylallyltranstransferase (EC 2.5.1.1); Geranyltranstransferase (EC 2.5.1.10); Farnesyltranstransfer…	-1.32743	-1.2015	-1.68331
16.1.5	secondary metabolism.isoprenoids.terpenoids	a_95_p258886	Transcript	moderately similar to ( 331) AT1G78510 | Symbols: SPS1 | SPS1 (solanesyl diphosphate synthase 1); trans-octaprenyltranstransferase | chr1:29535410-29537042 REVERSEvery weakly similar to (80.5) GGPPS_HEVBR Geranylgeranyl pyrophosphate synthetase, chloroplast precursor (GGPP synthetase) [Includes: Dimethylallyltranstransferase (EC 2.5.1.1); Geranyltranstransferase (EC 2.5.1.10); Farnesyltranstransf…	-1.32743	-1.2015	-1.68331
16.1.5	secondary metabolism.isoprenoids.terpenoids	a_95_p273726	Transcript	weakly similar to ( 114) AT5G23960 | Symbols: ATTPS21, TPS21 | TPS21 (TERPENE SYNTHASE 21); (-)-E-beta-caryophyllene synthase/ alpha-humulene synthase | chr5:8092969-8095128 FORWARDmoderately similar to ( 250) 5EAS_TOBAC Aristolochene synthase (EC 4.2.3.9) (5-epi-aristolochene synthase) (EAS) - Nicotiana tabacum (Common tobacco)Terpene_cyclase_plant_C1 Terpene_cyclase_C1 Terpene_synth_C	4.05928	2.88201	3.8261
16.2	secondary metabolism.phenylpropanoids	a_95_p016146	Transcript	moderately similar to ( 327) AT2G22570 | Symbols: ATNIC1, NIC1 | NIC1 (NICOTINAMIDASE 1); catalytic/ nicotinamidase | chr2:9590021-9590846 REVERSEmoderately similar to ( 291) loc_os02g39400 12002.m09028 protein isochorismatase hydrolase, putative, expressedcysteine_hydrolases	2.62559	1.71213	2.09265
16.2	secondary metabolism.phenylpropanoids	a_95_p121107	Transcript	weakly similar to ( 159) AT3G26040 | Symbols: | transferase family protein | chr3:9519741-9521069 FORWARDvery weakly similar to (80.1) loc_os04g42250 12004.m35365 protein anthranilate N-benzoyltransferase protein 2, putative, expressedTransferase	-1.89522	-2.21444	-1.82376
16.2	secondary metabolism.phenylpropanoids	a_95_p124057	Transcript	moderately similar to ( 274) AT2G39980 | Symbols: | transferase family protein | chr2:16688437-16689885 REVERSEmoderately similar to ( 220) loc_os01g63480 12001.m12464 protein AER, putative, expressedTransferase	2.06833	1.87483	1.74119
16.2	secondary metabolism.phenylpropanoids	a_95_p154087	Transcript	very weakly similar to (95.9) ZRP4_MAIZE O-methyltransferase ZRP4 (EC 2.1.1.-) (OMT) - Zea mays (Maize)weakly similar to ( 115) loc_os08g35310 12008.m07520 protein isoflavone-7-O-methytransferase 9, putative Methyltransf_2	1.74598	1.29773	2.64963
16.2	secondary metabolism.phenylpropanoids	a_95_p179237	Transcript	highly similar to ( 526) AT5G48930 | Symbols: HCT | HCT (HYDROXYCINNAMOYL-COA SHIKIMATE/QUINATE HYDROXYCINNAMOYL TRANSFERASE); quinate O-hydroxycinnamoyltransferase/ shikimate O-hydroxycinnamoyltransferase/ transferase | chr5:19836654-19838092 REVERSEmoderately similar to ( 333) HCBT2_DIACA Anthranilate N-benzoyltransferase protein 2 (EC 2.3.1.144) (Anthranilate N-hydroxycinnamoyl/benzoyltransfer…	-0.605519	-1.37038	-1.56723
16.2	secondary metabolism.phenylpropanoids	a_95_p179242	Transcript	moderately similar to ( 340) AT5G48930 | Symbols: HCT | HCT (HYDROXYCINNAMOYL-COA SHIKIMATE/QUINATE HYDROXYCINNAMOYL TRANSFERASE); quinate O-hydroxycinnamoyltransferase/ shikimate O-hydroxycinnamoyltransferase/ transferase | chr5:19836654-19838092 REVERSEmoderately similar to ( 216) HCBT1_DIACA Anthranilate N-benzoyltransferase protein 1 (EC 2.3.1.144) (Anthranilate N-hydroxycinnamoyl/benzoyltran…	-0.861444	-1.30355	-1.61771
16.2	secondary metabolism.phenylpropanoids	a_95_p185767	Transcript	weakly similar to ( 185) AT1G65450 | Symbols: | transferase family protein | chr1:24318035-24318895 FORWARDweakly similar to ( 137) HCBT2_DIACA Anthranilate N-benzoyltransferase protein 2 (EC 2.3.1.144) (Anthranilate N-hydroxycinnamoyl/benzoyltransferase 2) - Dianthus caryophyllus (Carnation) (Clove pink)weakly similar to ( 156) loc_os02g39850 12002.m09071 protein anthranilate N-benzoyltransferas…	-0.748278	-1.03969	-1.20093
16.2	secondary metabolism.phenylpropanoids	a_95_p200822	Transcript	moderately similar to ( 327) AT2G22570 | Symbols: ATNIC1, NIC1 | NIC1 (NICOTINAMIDASE 1); catalytic/ nicotinamidase | chr2:9590021-9590846 REVERSEmoderately similar to ( 291) loc_os02g39400 12002.m09028 protein isochorismatase hydrolase, putative, expressedcysteine_hydrolases	2.67297	1.66169	2.02932
16.2	secondary metabolism.phenylpropanoids	a_95_p200827	Transcript	moderately similar to ( 317) AT2G22570 | Symbols: ATNIC1, NIC1 | NIC1 (NICOTINAMIDASE 1); catalytic/ nicotinamidase | chr2:9590021-9590846 REVERSEmoderately similar to ( 283) loc_os02g39400 12002.m09028 protein isochorismatase hydrolase, putative, expressedcysteine_hydrolases	2.44872	1.52094	2.07401
16.2	secondary metabolism.phenylpropanoids	a_95_p201977	Transcript	moderately similar to ( 205) AT3G24503 | Symbols: ALDH2C4, ALDH1A, REF1 | ALDH2C4; 3-chloroallyl aldehyde dehydrogenase/ aldehyde dehydrogenase (NAD)/ coniferyl-aldehyde dehydrogenase | chr3:8919732-8923029 REVERSEweakly similar to ( 126) BADH_SPIOL Betaine-aldehyde dehydrogenase, chloroplast precursor (EC 1.2.1.8) (BADH) - Spinacia oleracea (Spinach)moderately similar to ( 216) loc_os01g40870 12…	1.35513	1.24228	1.24717
16.2	secondary metabolism.phenylpropanoids	a_95_p221142	Transcript	highly similar to ( 588) AT5G48930 | Symbols: HCT | HCT (HYDROXYCINNAMOYL-COA SHIKIMATE/QUINATE HYDROXYCINNAMOYL TRANSFERASE); quinate O-hydroxycinnamoyltransferase/ shikimate O-hydroxycinnamoyltransferase/ transferase | chr5:19836654-19838092 REVERSEmoderately similar to ( 321) HCBT2_DIACA Anthranilate N-benzoyltransferase protein 2 (EC 2.3.1.144) (Anthranilate N-hydroxycinnamoyl/benzoyltransfer…	-1.00017	-0.889012	-0.886104
16.2	secondary metabolism.phenylpropanoids	a_95_p240179	Transcript	moderately similar to ( 208) AT3G26040 | Symbols: | transferase family protein | chr3:9519741-9521069 FORWARDvery weakly similar to (91.3) HCBT1_DIACA Anthranilate N-benzoyltransferase protein 1 (EC 2.3.1.144) (Anthranilate N-hydroxycinnamoyl/benzoyltransferase 1) - Dianthus caryophyllus (Carnation) (Clove pink)very weakly similar to (82.0) loc_os04g42250 12004.m35365 protein anthranilate N-benzo…	2.47468	0.84735	0.824153
16.2	secondary metabolism.phenylpropanoids	a_95_p240179	Transcript	weakly similar to ( 120) AT3G26040 | Symbols: | transferase family protein | chr3:9519741-9521069 FORWARDTransferase	2.47468	0.84735	0.824153
16.2	secondary metabolism.phenylpropanoids	a_95_p249212	Transcript	highly similar to ( 526) AT5G48930 | Symbols: HCT | HCT (HYDROXYCINNAMOYL-COA SHIKIMATE/QUINATE HYDROXYCINNAMOYL TRANSFERASE); quinate O-hydroxycinnamoyltransferase/ shikimate O-hydroxycinnamoyltransferase/ transferase | chr5:19836654-19838092 REVERSEmoderately similar to ( 333) HCBT2_DIACA Anthranilate N-benzoyltransferase protein 2 (EC 2.3.1.144) (Anthranilate N-hydroxycinnamoyl/benzoyltransfer…	-1.0249	-1.43017	-1.87038
16.2.1	secondary metabolism.phenylpropanoids.lignin biosynthesis	a_95_p195322	Transcript	moderately similar to ( 254) AT3G50740 | Symbols: UGT72E1 | UGT72E1 (UDP-glucosyl transferase 72E1); UDP-glycosyltransferase/ coniferyl-alcohol glucosyltransferase/ transferase, transferring glycosyl groups | chr3:18855348-18856811 REVERSEweakly similar to ( 173) ZOX_PHAVU Zeatin O-xylosyltransferase (EC 2.4.2.40) (Zeatin O-beta-D-xylosyltransferase) - Phaseolus vulgaris (Kidney bean) (French bea…	-6.08106	-3.41437	-4.12922
16.2.1.1	secondary metabolism.phenylpropanoids.lignin biosynthesis.PAL	a_95_p016506	Transcript	moderately similar to ( 343) AT2G37040 | Symbols: pal1, ATPAL1 | pal1 (Phe ammonia lyase 1); phenylalanine ammonia-lyase | chr2:15557602-15560237 REVERSEmoderately similar to ( 423) PAL1_TOBAC Phenylalanine ammonia-lyase (EC 4.3.1.5) - Nicotiana tabacum (Common tobacco)moderately similar to ( 310) loc_os04g43800 12004.m09339 protein phenylalanine ammonia-lyase, putative, expressed	-2.41929	-1.95523	-2.4229
16.2.1.1	secondary metabolism.phenylpropanoids.lignin biosynthesis.PAL	a_95_p176332	Transcript	weakly similar to ( 189) AT3G53260 | Symbols: PAL2, ATPAL2 | PAL2; phenylalanine ammonia-lyase | chr3:19744256-19746619 REVERSEweakly similar to ( 196) PAL2_IPOBA Phenylalanine ammonia-lyase (EC 4.3.1.5) - Ipomoea batatas (Sweet potato) (Batate)weakly similar to ( 179) loc_os04g43800 12004.m09339 protein phenylalanine ammonia-lyase, putative, expressed PAL PAL-HAL PRK09367	-1.56781	0.0714385	-0.854176
16.2.1.1	secondary metabolism.phenylpropanoids.lignin biosynthesis.PAL	a_95_p239894	Transcript	highly similar to ( 654) AT3G53260 | Symbols: PAL2, ATPAL2 | PAL2; phenylalanine ammonia-lyase | chr3:19744256-19746619 REVERSEhighly similar to ( 678) PAL1_TOBAC Phenylalanine ammonia-lyase (EC 4.3.1.5) - Nicotiana tabacum (Common tobacco)highly similar to ( 631) loc_os04g43800 12004.m09339 protein phenylalanine ammonia-lyase, putative, expressed PAL PAL-HAL HutH PRK09367	-2.24528	-0.850225	-1.11445
16.2.1.3	secondary metabolism.phenylpropanoids.lignin biosynthesis.4CL	a_95_p161772	Transcript	moderately similar to ( 218) AT1G51680 | Symbols: 4CL1, 4CL.1, AT4CL1 | 4CL1 (4-COUMARATE:COA LIGASE 1); 4-coumarate-CoA ligase | chr1:19159080-19161464 REVERSEmoderately similar to ( 274) 4CL1_TOBAC 4-coumarate--CoA ligase 1 (EC 6.2.1.12) (4CL 1) (4-coumaroyl-CoA synthase 1) - Nicotiana tabacum (Common tobacco)weakly similar to ( 194) loc_os02g08100 12002.m06156 protein 4-coumarate--CoA ligase 1…	-2.49416	-1.40388	-2.53577
16.2.1.3	secondary metabolism.phenylpropanoids.lignin biosynthesis.4CL	a_95_p179797	Transcript	highly similar to ( 795) AT3G21240 | Symbols: 4CL2, AT4CL2 | 4CL2 (4-COUMARATE:COA LIGASE 2); 4-coumarate-CoA ligase | chr3:7454497-7457314 REVERSEnearly identical (1105) 4CL1_TOBAC 4-coumarate--CoA ligase 1 (EC 6.2.1.12) (4CL 1) (4-coumaroyl-CoA synthase 1) - Nicotiana tabacum (Common tobacco)highly similar to ( 743) loc_os02g08100 12002.m06156 protein 4-coumarate--CoA ligase 1, putative, expres…	-1.17587	-0.932073	-1.21652
16.2.1.3	secondary metabolism.phenylpropanoids.lignin biosynthesis.4CL	a_95_p179797	Transcript	moderately similar to ( 218) AT1G51680 | Symbols: 4CL1, 4CL.1, AT4CL1 | 4CL1 (4-COUMARATE:COA LIGASE 1); 4-coumarate-CoA ligase | chr1:19159080-19161464 REVERSEmoderately similar to ( 274) 4CL1_TOBAC 4-coumarate--CoA ligase 1 (EC 6.2.1.12) (4CL 1) (4-coumaroyl-CoA synthase 1) - Nicotiana tabacum (Common tobacco)weakly similar to ( 194) loc_os02g08100 12002.m06156 protein 4-coumarate--CoA ligase 1…	-1.17587	-0.932073	-1.21652
16.2.1.3	secondary metabolism.phenylpropanoids.lignin biosynthesis.4CL	a_95_p179797	Transcript	moderately similar to ( 353) AT3G21240 | Symbols: 4CL2, AT4CL2 | 4CL2 (4-COUMARATE:COA LIGASE 2); 4-coumarate-CoA ligase | chr3:7454497-7457314 REVERSEhighly similar to ( 526) 4CL1_TOBAC 4-coumarate--CoA ligase 1 (EC 6.2.1.12) (4CL 1) (4-coumaroyl-CoA synthase 1) - Nicotiana tabacum (Common tobacco)moderately similar to ( 307) loc_os06g44620 12006.m31911 protein 4-coumarate--CoA ligase 1, putativ…	-1.17587	-0.932073	-1.21652
16.2.1.4	secondary metabolism.phenylpropanoids.lignin biosynthesis.HCT	a_95_p008921	Transcript	moderately similar to ( 253) AT5G48930 | Symbols: HCT | HCT (HYDROXYCINNAMOYL-COA SHIKIMATE/QUINATE HYDROXYCINNAMOYL TRANSFERASE); quinate O-hydroxycinnamoyltransferase/ shikimate O-hydroxycinnamoyltransferase/ transferase | chr5:19836654-19838092 REVERSEweakly similar to ( 166) HCBT2_DIACA Anthranilate N-benzoyltransferase protein 2 (EC 2.3.1.144) (Anthranilate N-hydroxycinnamoyl/benzoyltransfer…	-1.18552	-1.49647	-1.74976
16.2.1.4	secondary metabolism.phenylpropanoids.lignin biosynthesis.HCT	a_95_p221142	Transcript	highly similar to ( 588) AT5G48930 | Symbols: HCT | HCT (HYDROXYCINNAMOYL-COA SHIKIMATE/QUINATE HYDROXYCINNAMOYL TRANSFERASE); quinate O-hydroxycinnamoyltransferase/ shikimate O-hydroxycinnamoyltransferase/ transferase | chr5:19836654-19838092 REVERSEmoderately similar to ( 321) HCBT2_DIACA Anthranilate N-benzoyltransferase protein 2 (EC 2.3.1.144) (Anthranilate N-hydroxycinnamoyl/benzoyltransfer…	-1.00017	-0.889012	-0.886104
16.2.1.4	secondary metabolism.phenylpropanoids.lignin biosynthesis.HCT	a_95_p249212	Transcript	moderately similar to ( 253) AT5G48930 | Symbols: HCT | HCT (HYDROXYCINNAMOYL-COA SHIKIMATE/QUINATE HYDROXYCINNAMOYL TRANSFERASE); quinate O-hydroxycinnamoyltransferase/ shikimate O-hydroxycinnamoyltransferase/ transferase | chr5:19836654-19838092 REVERSEweakly similar to ( 166) HCBT2_DIACA Anthranilate N-benzoyltransferase protein 2 (EC 2.3.1.144) (Anthranilate N-hydroxycinnamoyl/benzoyltransfer…	-1.0249	-1.43017	-1.87038
16.2.1.6	secondary metabolism.phenylpropanoids.lignin biosynthesis.CCoAOMT	a_95_p000346	Transcript	moderately similar to ( 452) AT4G34050 | Symbols: | caffeoyl-CoA 3-O-methyltransferase, putative | chr4:16310844-16311973 FORWARDhighly similar to ( 502) CAMT6_TOBAC Caffeoyl-CoA O-methyltransferase 6 (EC 2.1.1.104) (Trans-caffeoyl-CoA 3-O-methyltransferase 6) (CCoAMT-6) (CCoAOMT-6) - Nicotiana tabacum (Common tobacco)moderately similar to ( 425) loc_os06g06980 12006.m31989 protein caffeoyl-CoA O…	-1.52272	-0.623077	-0.189761
16.2.1.6	secondary metabolism.phenylpropanoids.lignin biosynthesis.CCoAOMT	a_95_p005049	Transcript	moderately similar to ( 236) AT4G34050 | Symbols: | caffeoyl-CoA 3-O-methyltransferase, putative | chr4:16310844-16311973 FORWARDmoderately similar to ( 251) CAMT6_TOBAC Caffeoyl-CoA O-methyltransferase 6 (EC 2.1.1.104) (Trans-caffeoyl-CoA 3-O-methyltransferase 6) (CCoAMT-6) (CCoAOMT-6) - Nicotiana tabacum (Common tobacco)moderately similar to ( 221) loc_os06g06980 12006.m31989 protein caffeoyl-C…	-1.54843	-0.675927	-0.233426
[truncated: 3,733 more rows]

## Sheet: Genotype
Bin Code	Bin Name	ID	Type	Description	TAO	WT	PAO
[truncated: 15 more rows]

## Sheet: Light.Genotype
Bin Code	Bin Name	ID	Type	Description	TAO	WT	PAO
[truncated: 2 more rows]
